# Supplementary material for: Integrated omics dissection of proteome dynamics during cardiac remodeling
Source: Nat Commun. 2018 Jan 9;9:120. doi: 10.1038/s41467-017-02467-3 (PMC5760723; doi:10.1038/s41467-017-02467-3)
Supplement: Supplementary file 4 — Supplementary Data 1 [file 41467_2017_2467_MOESM4_ESM.xlsx]

## Sheet: Supplementary Data 1
Supplementary Data 1. List of Discovered Disease Signatures.
Uniprot	PN	GN	rna_abundance	protein_abundance	turnover	HL	D	Flux
A3KG59	Peptidase M20 domain-containing protein 2 (Aminoacylase-1-like protein 2)	Pm20d2	▼	-	-	3.04455	-0.498021	-17.0011
A6X935	Inter alpha-trypsin inhibitor, heavy chain 4 (ITI heavy chain H4) (ITI-HC4) (Inter-alpha-inhibitor heavy chain 4)	Itih4	-	▼	-	0.383499	-0.1149	-12.5068
O08759	Ubiquitin-protein ligase E3A (EC 6.3.2.-) (Oncogenic protein-associated protein E6-AP)	Ube3a	-	▼	-	2.40737	0.0307022	-16.6318
O08997	Copper transport protein ATOX1 (Metal transport protein ATX1)	Atox1	▲	-	-	6.16317	0.0361796	-15.8226
O35074	Prostacyclin synthase (EC 5.3.99.4) (Prostaglandin I2 synthase)	Ptgis	▲	-	-	2.8776	0.875291	-19.0344
O35206	Collagen alpha-1(XV) chain [Cleaved into: Restin (Endostatin-XV)]	Col15a1	▲	▲	-	7.43571	0.465553	-16.7811
O35435	Dihydroorotate dehydrogenase (quinone), mitochondrial (DHOdehase) (EC 1.3.5.2) (Dihydroorotate oxidase)	Dhodh	-	-	▼	12.0171	-0.365707	-17.6928
O35639	Annexin A3 (35-alpha calcimedin) (Annexin III) (Annexin-3) (Lipocortin III) (Placental anticoagulant protein III) (PAP-III)	Anxa3	▲	▲	▲	6.72399	0.706783	-16.3157
O35643	AP-1 complex subunit beta-1 (Adaptor protein complex AP-1 subunit beta-1) (Adaptor-related protein complex 1 subunit beta-1) (Beta-1-adaptin) (Beta-adaptin 1) (Clathrin assembly protein complex 1 beta large chain) (Golgi adaptor HA1/AP1 adaptin beta subunit)	Ap1b1	-	▲	-	4.57939	0.13794	-17.1243
O55131	Septin-7 (CDC10 protein homolog)	(Sept7)	-	-	▲	5.08673	0.637677	-17.0505
O55234	Proteasome subunit beta type-5 (EC 3.4.25.1) (Macropain epsilon chain) (Multicatalytic endopeptidase complex epsilon chain) (Proteasome chain 6) (Proteasome epsilon chain) (Proteasome subunit X)	Psmb5	-	▲	-	5.82358	0.0191341	-15.5224
O70251	Elongation factor 1-beta (EF-1-beta)	Eef1b	-	-	▲	5.79163	0.480495	-17.1323
O70400	PDZ and LIM domain protein 1 (C-terminal LIM domain protein 1) (Elfin) (LIM domain protein CLP-36)	Pdlim1	-	▼	-	3.90363	0.384973	-16.8228
O70433	Four and a half LIM domains protein 2 (FHL-2) (Skeletal muscle LIM-protein 3) (SLIM-3)	Fhl2	-	▲	-	6.4475	-0.00962303	-13.1767
O88441	Metaxin-2 (Mitochondrial outer membrane import complex protein 2)	Mtx2	▼	-	-	14.9945	0.0603942	-16.2745
O89017	Legumain (EC 3.4.22.34) (Asparaginyl endopeptidase) (Protease, cysteine 1)	Lgmn	▲	-	-	1.06416	-0.170289	-17.549
P01027	Complement C3 (HSE-MSF) [Cleaved into: Complement C3 beta chain; C3-beta-c (C3bc); Complement C3 alpha chain; C3a anaphylatoxin; Acylation stimulating protein (ASP) (C3adesArg); Complement C3b alpha' chain; Complement C3c alpha' chain fragment 1; Complement C3dg fragment; Complement C3g fragment; Complement C3d fragment; Complement C3f fragment; Complement C3c alpha' chain fragment 2]	C3	▲	▼	-	0.433761	-0.353274	-9.80808
P01831	Thy-1 membrane glycoprotein (Thy-1 antigen) (CD antigen CD90)	Thy1	-	▲	-	5.18718	0.639574	-19.4046
P01872	Ig mu chain C region	Ighm	-	-	▼	1.4716	-0.638478	-15.147
P04186	Complement factor B (EC 3.4.21.47) (C3/C5 convertase) [Cleaved into: Complement factor B Ba fragment; Complement factor B Bb fragment]	Cfb	▲	▼	-	0.299701	-0.172919	-12.7134
P05125	Natriuretic peptides A (Prepronatriodilatin) [Cleaved into: Atrial natriuretic factor (ANF) (Atrial natriuretic peptide) (ANP); Auriculin-B; Auriculin-A; Atriopeptin-1 (Atriopeptin I); Atriopeptin-2 (Atriopeptin II)]	Nppa	▲	-	-	2.45102	0.111002	-12.7612
P06151	L-lactate dehydrogenase A chain (LDH-A) (EC 1.1.1.27) (LDH muscle subunit) (LDH-M)	Ldha	-	▲	-	7.60905	0.321863	-12.7475
P06909	Complement factor H (Protein beta-1-H)	Cfh	-	▼	-	0.678738	-0.442702	-13.3915
P07356	Annexin A2 (Annexin II) (Annexin-2) (Calpactin I heavy chain) (Calpactin-1 heavy chain) (Chromobindin-8) (Lipocortin II) (Placental anticoagulant protein IV) (PAP-IV) (Protein I) (p36)	Anxa2	▲	▲	▲	10.5853	1.08321	-15.4079
P08226	Apolipoprotein E (Apo-E)	Apoe	▲	▼	-	0.304597	-0.435346	-13.2437
P08752	Guanine nucleotide-binding protein G(i) subunit alpha-2 (Adenylate cyclase-inhibiting G alpha protein)	Gnai2	▲	-	-	4.58519	0.448169	-16.6773
P09542	Myosin light chain 3 (Myosin alkali light chain 1, ventricular/slow skeletal muscle isoform) (Myosin light chain 1, slow-twitch muscle B/ventricular isoform) (MLC1SB)	Myl3	-	-	▼	9.34561	-0.278869	-10.6153
P10107	Annexin A1 (Annexin I) (Annexin-1) (Calpactin II) (Calpactin-2) (Chromobindin-9) (Lipocortin I) (Phospholipase A2 inhibitory protein) (p35)	Anxa1	▲	-	-	2.89738	0.209678	-14.9626
P10126	Elongation factor 1-alpha 1 (EF-1-alpha-1) (Elongation factor Tu) (EF-Tu) (Eukaryotic elongation factor 1 A-1) (eEF1A-1)	Eef1a1	-	-	▲	4.46633	0.74307	-14.3711
P10605	Cathepsin B (EC 3.4.22.1) (Cathepsin B1) [Cleaved into: Cathepsin B light chain; Cathepsin B heavy chain]	Ctsb	▲	-	-	2.0316	0.295555	-14.4929
P11352	Glutathione peroxidase 1 (GPx-1) (GSHPx-1) (EC 1.11.1.9) (Cellular glutathione peroxidase) (Selenium-dependent glutathione peroxidase 1)	Gpx1	▲	-	-	12.1495	0.417592	-18.2312
P11404	Fatty acid-binding protein, heart (Fatty acid-binding protein 3) (Heart-type fatty acid-binding protein) (H-FABP) (Mammary-derived growth inhibitor) (MDGI)	Fabp3	-	-	▼	12.1799	-0.498489	-12.165
P14094	Sodium/potassium-transporting ATPase subunit beta-1 (Sodium/potassium-dependent ATPase subunit beta-1)	Atp1b1	-	-	▲	11.0783	0.532892	-15.7976
P15626	Glutathione S-transferase Mu 2 (EC 2.5.1.18) (GST 5-5) (GST class-mu 2) (Glutathione S-transferase pmGT2)	Gstm2	-	▲	-	7.59571	-0.144673	-15.1259
P16045	Galectin-1 (Gal-1) (14 kDa lectin) (Beta-galactoside-binding lectin L-14-I) (Galaptin) (Lactose-binding lectin 1) (Lectin galactoside-binding soluble 1) (S-Lac lectin 1)	Lgals1	▲	-	-	8.05355	0.373726	-15.4392
P16546	Spectrin alpha chain, non-erythrocytic 1 (Alpha-II spectrin) (Fodrin alpha chain)	Sptan1	-	-	▲	10.1256	0.535763	-12.4451
P17182	Alpha-enolase (EC 4.2.1.11) (2-phospho-D-glycerate hydro-lyase) (Enolase 1) (Non-neural enolase) (NNE)	Eno1	-	-	▲	10.1871	0.53826	-15.2365
P18760	Cofilin-1 (Cofilin, non-muscle isoform)	Cfl1	-	-	▲	3.36212	0.676379	-15.1226
P20152	Vimentin	Vim	▲	▲	-	5.96608	0.560417	-13.3055
P20918	Plasminogen (EC 3.4.21.7) [Cleaved into: Plasmin heavy chain A; Activation peptide; Angiostatin; Plasmin heavy chain A, short form; Plasmin light chain B]	Plg	-	▼	▼	0.808967	-0.895662	-13.4575
P21614	Vitamin D-binding protein (DBP) (VDB) (Gc-globulin) (Group-specific component)	Gc	-	▼	-	0.718991	-0.0112926	-12.4858
P22599	Alpha-1-antitrypsin 1-2 (AAT) (Alpha-1 protease inhibitor 2) (Alpha-1-antiproteinase) (Serine protease inhibitor 1-2) (Serine protease inhibitor A1b) (Serpin A1b)	Serpina1b	-	▼	-	2.52818	-0.241011	-17.7781
P23953	Carboxylesterase 1C (EC 3.1.1.1) (Liver carboxylesterase N) (Lung surfactant convertase) (PES-N)	Ces1c	▲	-	-	1.33379	-0.265095	-13.0883
P24547	Inosine-5'-monophosphate dehydrogenase 2 (IMP dehydrogenase 2) (IMPD 2) (IMPDH 2) (EC 1.1.1.205) (IMPDH-II)	Impdh2	-	▼	-	2.82215	0.487523	-16.9496
P26041	Moesin (Membrane-organizing extension spike protein)	Msn	-	-	▲	4.99617	0.633914	-15.408
P27659	60S ribosomal protein L3 (J1 protein)	Rpl3	-	-	▲	6.0529	0.966292	-16.8106
P28650	Adenylosuccinate synthetase isozyme 1 (AMPSase 1) (AdSS 1) (EC 6.3.4.4) (Adenylosuccinate synthetase, basic isozyme) (Adenylosuccinate synthetase, muscle isozyme) (M-type adenylosuccinate synthetase) (IMP--aspartate ligase 1)	Adssl1	▲	▲	-	5.70645	0.354397	-14.2094
P28653	Biglycan (Bone/cartilage proteoglycan I) (PG-S1)	Bgn	▲	-	▲	1.23955	0.81893	-14.6631
P29341	Polyadenylate-binding protein 1 (PABP-1) (Poly(A)-binding protein 1)	Pabpc1	▲	-	▲	6.5853	0.583659	-17.2168
P29699	Alpha-2-HS-glycoprotein (Countertrypin) (Fetuin-A)	Ahsg	▲	▼	-	0.46983	-0.135053	-11.15
P29788	Vitronectin (VN) (S-protein) (Serum-spreading factor)	Vtn	-	▼	-	0.830118	-0.0394189	-15.4121
P30416	Peptidyl-prolyl cis-trans isomerase FKBP4 (PPIase FKBP4) (EC 5.2.1.8) (52 kDa FK506-binding protein) (52 kDa FKBP) (FKBP-52) (59 kDa immunophilin) (p59) (FK506-binding protein 4) (FKBP-4) (FKBP59) (HSP-binding immunophilin) (HBI) (Immunophilin FKBP52) (Rotamase) [Cleaved into: Peptidyl-prolyl cis-trans isomerase FKBP4, N-terminally processed]	Fkbp4	▼	▼	-	2.98991	-0.303223	-14.3992
P31001	Desmin	Des	-	▲	-	6.67934	0.275873	-10.948
P32020	Non-specific lipid-transfer protein (NSL-TP) (EC 2.3.1.176) (Propanoyl-CoA C-acyltransferase) (SCP-chi) (SCPX) (Sterol carrier protein 2) (SCP-2) (Sterol carrier protein X) (SCP-X)	Scp2	▼	-	-	3.0611	-0.0743375	-14.8255
P32261	Antithrombin-III (ATIII) (Serpin C1)	Serpinc1	-	-	▼	0.543096	-0.48301	-12.2823
P32921	Tryptophan--tRNA ligase, cytoplasmic (EC 6.1.1.2) (Tryptophanyl-tRNA synthetase) (TrpRS) [Cleaved into: T1-TrpRS; T2-TrpRS]	Wars	-	▲	-	5.76528	0.22275	-15.4245
P33622	Apolipoprotein C-III (Apo-CIII) (ApoC-III) (Apolipoprotein C3)	Apoc3	-	▼	-	0.447195	-0.312549	-15.3797
P34928	Apolipoprotein C-I (Apo-CI) (ApoC-I) (Apolipoprotein C1) [Cleaved into: Truncated apolipoprotein C-I]	Apoc1	▲	-	-	0.195939	-0.693991	-14.5239
P35293	Ras-related protein Rab-18	Rab18	-	-	▼	2.17246	-0.422523	-16.6711
P35486	Pyruvate dehydrogenase E1 component subunit alpha, somatic form, mitochondrial (EC 1.2.4.1) (PDHE1-A type I)	Pdha1	▼	-	-	16.7778	-0.0481019	-12.9067
P37804	Transgelin (Actin-associated protein p27) (Smooth muscle protein 22-alpha) (SM22-alpha)	Tagln	-	▲	▲	7.68334	0.566538	-16.5432
P40142	Transketolase (TK) (EC 2.2.1.1) (P68)	Tkt	-	-	▲	9.59567	0.583137	-16.808
P40336	Vacuolar protein sorting-associated protein 26A (H<beta>58 protein) (H beta 58) (Vesicle protein sorting 26A) (mVPS26)	Vps26a	-	▲	-	3.61688	-0.311794	-16.6308
P41216	Long-chain-fatty-acid--CoA ligase 1 (EC 6.2.1.3) (Long-chain acyl-CoA synthetase 1) (LACS 1)	Acsl1	▼	-	-	14.3024	-0.335724	-12.8111
P42125	Enoyl-CoA delta isomerase 1, mitochondrial (EC 5.3.3.8) (3,2-trans-enoyl-CoA isomerase) (Delta(3),Delta(2)-enoyl-CoA isomerase) (D3,D2-enoyl-CoA isomerase) (Dodecenoyl-CoA isomerase)	Eci1	▼	-	▼	20.5919	-0.430892	-14.1205
P45952	Medium-chain specific acyl-CoA dehydrogenase, mitochondrial (MCAD) (EC 1.3.8.7)	Acadm	▼	-	▼	12.6855	-0.419377	-12.4238
P46412	Glutathione peroxidase 3 (GPx-3) (GSHPx-3) (EC 1.11.1.9) (Plasma glutathione peroxidase) (GPx-P) (GSHPx-P)	Gpx3	▲	-	-	2.17219	0.321005	-16.9031
P47757	F-actin-capping protein subunit beta (CapZ beta)	Capzb	-	▲	-	6.09022	0.0160858	-13.7244
P47934	Carnitine O-acetyltransferase (Carnitine acetylase) (EC 2.3.1.7) (Carnitine acetyltransferase) (CAT) (CrAT)	Crat	▼	-	▼	19.2009	-0.341539	-14.6467
P48410	ATP-binding cassette sub-family D member 1 (Adrenoleukodystrophy protein) (ALDP)	Abcd1	-	▼	-	4.23963	-0.050601	-18.6281
P48678	Prelamin-A/C [Cleaved into: Lamin-A/C]	Lmna	▲	-	▲	12.4099	0.899241	-14.4663
P48774	Glutathione S-transferase Mu 5 (EC 2.5.1.18) (Fibrous sheath component 2) (Fsc2) (GST class-mu 5)	Gstm5	-	▲	-	6.06707	0.157021	-16.8153
P51174	Long-chain specific acyl-CoA dehydrogenase, mitochondrial (LCAD) (EC 1.3.8.8)	Acadl	▼	-	-	19.0111	-0.00235731	-12.3278
P51885	Lumican (Keratan sulfate proteoglycan lumican) (KSPG lumican)	Lum	-	▲	-	11.9247	0.256469	-16.3302
P52825	Carnitine O-palmitoyltransferase 2, mitochondrial (EC 2.3.1.21) (Carnitine palmitoyltransferase II) (CPT II)	Cpt2	▼	-	▼	14.4381	-0.395136	-13.942
P53395	Lipoamide acyltransferase component of branched-chain alpha-keto acid dehydrogenase complex, mitochondrial (EC 2.3.1.168) (Branched-chain alpha-keto acid dehydrogenase complex component E2) (BCKAD-E2) (BCKADE2) (Dihydrolipoamide acetyltransferase component of branched-chain alpha-keto acid dehydrogenase complex) (Dihydrolipoamide branched chain transacylase) (Dihydrolipoyllysine-residue (2-methyl…	Dbt	-	-	▼	14.1267	-0.489718	-16.2928
P54071	Isocitrate dehydrogenase [NADP], mitochondrial (IDH) (EC 1.1.1.42) (ICD-M) (IDP) (NADP(+)-specific ICDH) (Oxalosuccinate decarboxylase)	Idh2	-	-	▼	19.6444	-0.333129	-12.2442
P55264	Adenosine kinase (AK) (EC 2.7.1.20) (Adenosine 5'-phosphotransferase)	Adk	▼	-	-	5.20316	-0.0652107	-14.4421
P57776	Elongation factor 1-delta (EF-1-delta)	Eef1d	-	-	▲	3.77735	0.538635	-16.1736
P57780	Alpha-actinin-4 (Non-muscle alpha-actinin 4)	Actn4	▲	▲	-	4.07995	0.251365	-15.0197
P58137	Acyl-coenzyme A thioesterase 8 (Acyl-CoA thioesterase 8) (EC 3.1.2.27) (Choloyl-coenzyme A thioesterase) (Peroxisomal acyl-CoA thioesterase 2) (PTE-2) (Peroxisomal acyl-coenzyme A thioester hydrolase 1) (PTE-1) (Peroxisomal long-chain acyl-CoA thioesterase 1)	Acot8	-	▼	-	5.30865	0.220062	-19.987
P58774	Tropomyosin beta chain (Beta-tropomyosin) (Tropomyosin-2)	Tpm2	-	▲	-	5.5975	0.356719	-16.2113
P59999	Actin-related protein 2/3 complex subunit 4 (Arp2/3 complex 20 kDa subunit) (p20-ARC)	Arpc4	-	▲	-	8.67319	0.444833	-18.2794
P60122	RuvB-like 1 (EC 3.6.4.12) (49 kDa TATA box-binding protein-interacting protein) (49 kDa TBP-interacting protein) (DNA helicase p50) (Pontin 52) (TIP49a)	Ruvbl1	-	-	▼	3.03937	-0.349136	-17.6716
P60867	40S ribosomal protein S20	Rps20	-	▲	-	8.47196	0.207719	-18.2968
P62082	40S ribosomal protein S7	Rps7	-	-	▲	6.48742	0.569008	-17.0033
P62259	14-3-3 protein epsilon (14-3-3E)	Ywhae	-	▲	-	6.24228	0.0790783	-14.5924
P62806	Histone H4	Hist1h4a	-	-	▲	82.7772	1.33771	-15.2926
P62827	GTP-binding nuclear protein Ran (GTPase Ran) (Ras-like protein TC4) (Ras-related nuclear protein)	Ran	▼	-	-	7.36096	0.298763	-17.0708
P63038	60 kDa heat shock protein, mitochondrial (60 kDa chaperonin) (Chaperonin 60) (CPN60) (HSP-65) (Heat shock protein 60) (HSP-60) (Hsp60) (Mitochondrial matrix protein P1)	Hspd1	▼	-	-	18.7568	-0.244429	-13.4866
P68368	Tubulin alpha-4A chain (Alpha-tubulin 4) (Alpha-tubulin isotype M-alpha-4) (Tubulin alpha-4 chain)	Tuba4a	▼	-	-	6.98559	0.0932184	-15.4599
P70349	Histidine triad nucleotide-binding protein 1 (EC 3.-.-.-) (Adenosine 5'-monophosphoramidase) (Protein kinase C inhibitor 1) (Protein kinase C-interacting protein 1) (PKCI-1)	Hint1	▲	-	-	10.4871	0.311176	-15.3264
P70398	Probable ubiquitin carboxyl-terminal hydrolase FAF-X (EC 3.4.19.12) (Deubiquitinating enzyme FAF-X) (Fat facets homolog) (Fat facets protein-related, X-linked) (Ubiquitin carboxyl-terminal hydrolase FAM) (Ubiquitin thioesterase FAF-X) (Ubiquitin-specific protease 9, X chromosome) (Ubiquitin-specific-processing protease FAF-X)	Usp9x	-	-	▼	2.27926	-0.490202	-15.7492
P70414	Sodium/calcium exchanger 1 (Na(+)/Ca(2+)-exchange protein 1) (Solute carrier family 8 member 1)	Slc8a1	-	-	▲	4.32627	0.567558	-16.2972
P70670	Nascent polypeptide-associated complex subunit alpha, muscle-specific form (Alpha-NAC, muscle-specific form) (skNAC)	Naca	-	▼	-	3.53959	0.253518	-13.0885
P84091	AP-2 complex subunit mu (AP-2 mu chain) (Adaptor protein complex AP-2 subunit mu) (Adaptor-related protein complex 2 subunit mu) (Clathrin assembly protein complex 2 mu medium chain) (Clathrin coat assembly protein AP50) (Clathrin coat-associated protein AP50) (Mu2-adaptin) (Plasma membrane adaptor AP-2 50 kDa protein)	Ap2m1	-	▲	-	4.1393	-0.00977793	-16.4826
P97290	Plasma protease C1 inhibitor (C1 Inh) (C1Inh) (C1 esterase inhibitor) (C1-inhibiting factor) (Serpin G1)	Serping1	▲	-	-	0.40435	0.331583	-13.7894
P97370	Sodium/potassium-transporting ATPase subunit beta-3 (Sodium/potassium-dependent ATPase subunit beta-3) (ATPB-3) (CD antigen CD298)	Atp1b3	-	-	▲	5.74494	0.548998	-18.9503
P97447	Four and a half LIM domains protein 1 (FHL-1) (KyoT) (RBP-associated molecule 14-1) (RAM14-1) (Skeletal muscle LIM-protein 1) (SLIM) (SLIM-1)	Fhl1	▲	▲	▲	5.2049	2.09765	-15.57
P97927	Laminin subunit alpha-4 (Laminin-14 subunit alpha) (Laminin-8 subunit alpha) (Laminin-9 subunit alpha)	Lama4	-	▲	-	6.27762	0.411294	-16.0911
P98192	Dihydroxyacetone phosphate acyltransferase (DAP-AT) (DHAP-AT) (EC 2.3.1.42) (Acyl-CoA:dihydroxyacetonephosphateacyltransferase) (Glycerone-phosphate O-acyltransferase)	Gnpat	-	▼	▼	2.50448	-0.482948	-16.354
P99024	Tubulin beta-5 chain	Tubb5	-	-	▲	6.98464	0.935711	-16.2444
Q00623	Apolipoprotein A-I (Apo-AI) (ApoA-I) (Apolipoprotein A1) [Cleaved into: Proapolipoprotein A-I (ProapoA-I); Truncated apolipoprotein A-I]	Apoa1	▲	-	▼	0.627043	-0.741134	-9.77722
Q01279	Epidermal growth factor receptor (EC 2.7.10.1)	Egfr	-	▼	▼	1.66906	-0.537021	-16.6239
Q01339	Beta-2-glycoprotein 1 (APC inhibitor) (Activated protein C-binding protein) (Apolipoprotein H) (Apo-H) (Beta-2-glycoprotein I) (B2GPI) (Beta(2)GPI)	Apoh	-	▼	-	0.571783	-0.0751711	-12.2806
Q02248	Catenin beta-1 (Beta-catenin)	Ctnnb1	-	▲	-	5.27405	0.266663	-15.5281
Q02566	Myosin-6 (Myosin heavy chain 6) (Myosin heavy chain, cardiac muscle alpha isoform) (MyHC-alpha)	Myh6	▼	▲	-	8.99487	0.0243137	-8.41922
Q02788	Collagen alpha-2(VI) chain	Col6a2	-	-	▲	55.2249	0.93733	-17.4915
Q04447	Creatine kinase B-type (EC 2.7.3.2) (B-CK) (Creatine kinase B chain)	Ckb	▲	-	-	6.72687	0.404603	-14.876
Q04857	Collagen alpha-1(VI) chain	Col6a1	▲	-	▲	38.7583	0.912537	-16.4279
Q05793	Basement membrane-specific heparan sulfate proteoglycan core protein (HSPG) [Cleaved into: Endorepellin; LG3 peptide]	Hspg2	-	-	▲	7.91349	0.477618	-12.5255
Q05BC3	Echinoderm microtubule-associated protein-like 1 (EMAP-1)	Eml1	-	-	▼	5.55229	-0.395456	-15.8059
Q06890	Clusterin (Apolipoprotein J) (Apo-J) (Clustrin) (Sulfated glycoprotein 2) (SGP-2) [Cleaved into: Clusterin beta chain; Clusterin alpha chain]	Clu	▲	▼	▼	0.356867	-0.390627	-12.1137
Q149B8	PGC-1 and ERR-induced regulator in muscle protein 1 (PPARGC1 and ESRR-induced regulator in muscle 1) (Peroxisome proliferator-activated receptor gamma coactivator 1 and estrogen-related receptor-induced regulator in muscle 1)	Perm1	-	▼	-	5.57091	0.215996	-16.2388
Q3TEA8	Heterochromatin protein 1-binding protein 3	Hp1bp3	-	▲	-	4.71615	0.254003	-17.0874
Q3U0B3	Dehydrogenase/reductase SDR family member 11 (EC 1.1.-.-) (Short-chain dehydrogenase/reductase family 24C member 1)	Dhrs11	-	▲	-	7.29095	-0.0656622	-16.3841
Q3U7R1	Extended synaptotagmin-1 (E-Syt1) (Membrane-bound C2 domain-containing protein)	Esyt1	-	-	▲	3.32925	0.549204	-17.6036
Q3UGR5	Haloacid dehalogenase-like hydrolase domain-containing protein 2	Hdhd2	▼	-	-	9.99206	0.113634	-18.2301
Q3UHJ0	AP2-associated protein kinase 1 (EC 2.7.11.1) (Adaptor-associated kinase 1)	Aak1	-	▼	-	2.47811	0.0350245	-17.0997
Q3UIJ9	Myocardial zonula adherens protein	Myzap	▼	-	-	0.320333	-0.569875	-13.146
Q3ULD5	Methylcrotonoyl-CoA carboxylase beta chain, mitochondrial (MCCase subunit beta) (EC 6.4.1.4) (3-methylcrotonyl-CoA carboxylase 2) (3-methylcrotonyl-CoA carboxylase non-biotin-containing subunit) (3-methylcrotonyl-CoA:carbon dioxide ligase subunit beta)	Mccc2	-	-	▼	14.4026	-0.553681	-15.4514
Q3URD3	Sarcolemmal membrane-associated protein (Sarcolemmal-associated protein)	Slmap	-	▲	-	4.60499	0.0123491	-14.4848
Q3URE1	Acyl-CoA synthetase family member 3, mitochondrial (EC 6.2.1.-)	Acsf3	▲	-	-	9.195	0.0612964	-17.4291
Q5FW53	Myosin-binding protein H-like	Mybphl	▼	-	-	4.08434	0.0146928	-16.2518
Q5SSK3	Transcription elongation factor, mitochondrial	Tefm	-	▲	-	5.75068	0.137811	-18.6083
Q5SSW2	Proteasome activator complex subunit 4 (Proteasome activator PA200) (Protein TEMO)	Psme4	-	▼	-	2.03886	-0.289577	-17.9736
Q60714	Long-chain fatty acid transport protein 1 (FATP-1) (Fatty acid transport protein 1) (EC 6.2.1.-) (Solute carrier family 27 member 1)	Slc27a1	▼	-	-	5.03736	0.0103464	-17.0066
Q60854	Serpin B6 (Placental thrombin inhibitor) (Proteinase inhibitor 6) (PI-6)	Serpinb6	▲	▲	-	9.62169	0.470705	-16.0298
Q60902	Epidermal growth factor receptor substrate 15-like 1 (Epidermal growth factor receptor pathway substrate 15-related sequence) (Eps15-rs) (Eps15-related protein) (Eps15R)	Eps15l1	-	▼	-	3.77618	0.370938	-18.0122
Q60936	Atypical kinase ADCK3, mitochondrial (EC 2.7.-.-) (Chaperone activity of bc1 complex-like) (Chaperone-ABC1-like) (aarF domain-containing protein kinase 3)	Adck3	▼	-	-	4.26836	-0.251408	-13.2307
Q61081	Hsp90 co-chaperone Cdc37 (Hsp90 chaperone protein kinase-targeting subunit) (p50Cdc37) [Cleaved into: Hsp90 co-chaperone Cdc37, N-terminally processed]	Cdc37	-	▼	-	0.983456	-0.243549	-15.6013
Q61233	Plastin-2 (65 kDa macrophage protein) (L-plastin) (Lymphocyte cytosolic protein 1) (LCP-1) (pp65)	Lcp1	▲	▲	-	3.04408	-0.0859721	-16.0582
Q61247	Alpha-2-antiplasmin (Alpha-2-AP) (Alpha-2-plasmin inhibitor) (Alpha-2-PI) (Serpin F2)	Serpinf2	-	-	▼	0.289353	-0.548127	-13.1989
Q61425	Hydroxyacyl-coenzyme A dehydrogenase, mitochondrial (HCDH) (EC 1.1.1.35) (Medium and short-chain L-3-hydroxyacyl-coenzyme A dehydrogenase) (Short-chain 3-hydroxyacyl-CoA dehydrogenase)	Hadh	-	▼	-	23.3305	-0.259196	-14.8221
Q61554	Fibrillin-1	Fbn1	▲	-	▲	38.999	1.92968	-16.0165
Q61702	Inter-alpha-trypsin inhibitor heavy chain H1 (ITI heavy chain H1) (ITI-HC1) (Inter-alpha-inhibitor heavy chain 1)	Itih1	▲	▼	-	0.896227	-0.486952	-14.5898
Q61830	Macrophage mannose receptor 1 (MMR) (CD antigen CD206)	Mrc1	▲	-	-	2.23966	-0.166194	-16.4722
Q61838	Alpha-2-macroglobulin (Alpha-2-M) (Pregnancy zone protein) [Cleaved into: Alpha-2-macroglobulin 165 kDa subunit; Alpha-2-macroglobulin 35 kDa subunit]	A2m	-	▼	-	1.55994	-0.101981	-10.3264
Q61941	NAD(P) transhydrogenase, mitochondrial (EC 1.6.1.2) (Nicotinamide nucleotide transhydrogenase) (Pyridine nucleotide transhydrogenase)	Nnt	-	-	▼	21.2751	-0.401006	-12.6313
Q62009	Periostin (PN) (Osteoblast-specific factor 2) (OSF-2)	Postn	-	▲	▲	4.94101	1.47517	-16.0419
Q62219	Transforming growth factor beta-1-induced transcript 1 protein (Androgen receptor-associated protein of 55 kDa) (Hydrogen peroxide-inducible clone 5 protein) (Hic-5) (TGF beta-stimulated clone 5) (TSC-5)	Tgfb1i1	-	-	▲	6.80666	0.71483	-21.4897
Q62234	Myomesin-1 (Myomesin family member 1) (Skelemin)	Myom1	-	▲	-	8.91819	0.0523928	-11.7159
Q62465	Synaptic vesicle membrane protein VAT-1 homolog (EC 1.-.-.-)	Vat1	-	-	▲	5.16105	0.655696	-18.061
Q62523	Zyxin	Zyx	▲	-	-	3.64303	0.0933095	-17.2699
Q65CL1	Catenin alpha-3 (Alpha T-catenin) (Cadherin-associated protein)	Ctnna3	-	▲	-	5.91398	-0.0570381	-15.7264
Q6IRU2	Tropomyosin alpha-4 chain (Tropomyosin-4)	Tpm4	-	-	▲	4.31266	0.90793	-16.9438
Q6P069	Sorcin	Sri	▲	-	-	6.09638	0.0116682	-17.4161
Q6P8X1	Sorting nexin-6 [Cleaved into: Sorting nexin-6, N-terminally processed]	Snx6	-	▼	-	4.18182	0.217532	-19.5944
Q6PB66	Leucine-rich PPR motif-containing protein, mitochondrial (130 kDa leucine-rich protein) (LRP 130) (mLRP130)	Lrpprc	▼	-	-	5.8046	-0.126499	-12.9867
Q6PD31	Trafficking kinesin-binding protein 1	Trak1	-	▼	-	2.09615	0.105794	-17.4828
Q7TMY8	E3 ubiquitin-protein ligase HUWE1 (EC 6.3.2.-) (E3Histone) (HECT, UBA and WWE domain-containing protein 1) (Upstream regulatory element-binding protein 1) (URE-B1) (URE-binding protein 1)	Huwe1	-	▼	-	2.93134	-0.020022	-16.1066
Q7TPR4	Alpha-actinin-1 (Alpha-actinin cytoskeletal isoform) (F-actin cross-linking protein) (Non-muscle alpha-actinin-1)	Actn1	▲	▲	-	6.41469	0.434823	-15.7644
Q80W21	Glutathione S-transferase Mu 7 (EC 2.5.1.18) (GST class-mu 7) (GSTM-7)	Gstm7	-	-	▼	8.80238	-0.373051	-18.4974
Q80XN0	D-beta-hydroxybutyrate dehydrogenase, mitochondrial (BDH) (EC 1.1.1.30) (3-hydroxybutyrate dehydrogenase)	Bdh1	▲	▲	-	11.9163	0.466346	-15.46
Q8BFW7	Lipoma-preferred partner homolog	Lpp	-	-	▲	9.62938	0.557399	-19.2993
Q8BG05	Heterogeneous nuclear ribonucleoprotein A3 (hnRNP A3)	Hnrnpa3	-	-	▲	4.95174	0.647372	-15.9888
Q8BGK2	[Protein ADP-ribosylarginine] hydrolase-like protein 1 (EC 3.2.-.-) (ADP-ribosylhydrolase 2)	Adprhl1	▼	-	-	5.67665	-0.166434	-13.88
Q8BH59	Calcium-binding mitochondrial carrier protein Aralar1 (Mitochondrial aspartate glutamate carrier 1) (Solute carrier family 25 member 12)	Slc25a12	▼	-	-	20.2932	0.104657	-14.7059
Q8BH86	UPF0317 protein C14orf159 homolog, mitochondrial	-	-	-	▼	15.4832	-0.866769	-16.7571
Q8BHN3	Neutral alpha-glucosidase AB (EC 3.2.1.84) (Alpha-glucosidase 2) (Glucosidase II subunit alpha)	Ganab	-	-	▲	5.05772	0.712267	-17.8617
Q8BK64	Activator of 90 kDa heat shock protein ATPase homolog 1 (AHA1)	Ahsa1	-	▼	-	2.12216	-0.270453	-15.4262
Q8BMF4	Dihydrolipoyllysine-residue acetyltransferase component of pyruvate dehydrogenase complex, mitochondrial (EC 2.3.1.12) (Dihydrolipoamide acetyltransferase component of pyruvate dehydrogenase complex) (Pyruvate dehydrogenase complex component E2) (PDC-E2) (PDCE2)	Dlat	▼	-	-	22.5564	0.0915216	-13.8403
Q8BMS1	Trifunctional enzyme subunit alpha, mitochondrial (TP-alpha) [Includes: Long-chain enoyl-CoA hydratase (EC 4.2.1.17); Long chain 3-hydroxyacyl-CoA dehydrogenase (EC 1.1.1.211)]	Hadha	-	-	▼	17.8448	-0.334077	-11.3879
Q8BMS4	Ubiquinone biosynthesis O-methyltransferase, mitochondrial (3-demethylubiquinol 3-O-methyltransferase) (EC 2.1.1.64) (Polyprenyldihydroxybenzoate methyltransferase) (EC 2.1.1.114)	Coq3	▼	-	-	13.8905	-0.0680174	-17.1477
Q8BWB1	Synaptopodin 2-like protein	Synpo2l	▼	-	-	6.7097	-0.0534014	-15.5948
Q8BWT1	3-ketoacyl-CoA thiolase, mitochondrial (EC 2.3.1.16) (Acetyl-CoA acyltransferase) (Beta-ketothiolase) (Mitochondrial 3-oxoacyl-CoA thiolase)	Acaa2	▼	-	-	20.5552	-0.342261	-12.1563
Q8BY87	Ubiquitin carboxyl-terminal hydrolase 47 (EC 3.4.19.12) (Deubiquitinating enzyme 47) (Ubiquitin thioesterase 47) (Ubiquitin-specific-processing protease 47)	Usp47	-	-	▼	0.432291	-1.62872	-14.8998
Q8BZF8	Phosphoglucomutase-like protein 5	Pgm5	-	▲	-	6.2171	-0.0693539	-15.9391
Q8BZJ7	DCN1-like protein 2 (DCUN1 domain-containing protein 2) (Defective in cullin neddylation protein 1-like protein 2)	Dcun1d2	▼	-	-	4.46633	-0.220972	-18.293
Q8C0L9	Glycerophosphocholine phosphodiesterase GPCPD1 (EC 3.1.4.2) (Glycerophosphodiester phosphodiesterase 5) (Preimplantation protein 4)	Gpcpd1	-	-	▼	1.12087	-0.431609	-15.0736
Q8C1B7	Septin-11	(Sept11)	-	-	▲	5.98962	0.716149	-19.1827
Q8C5Q4	G-rich sequence factor 1 (GRSF-1)	Grsf1	-	▼	-	1.66057	-0.290189	-16.5517
Q8C8R3	Ankyrin-2 (ANK-2) (Brain ankyrin)	Ank2	-	-	▼	2.8489	-0.399966	-13.8674
Q8CC88	von Willebrand factor A domain-containing protein 8	Vwa8	-	-	▼	9.70392	-0.375935	-14.3246
Q8CGY6	Protein unc-45 homolog B (Unc-45B)	Unc45b	▼	-	-	1.55626	-0.273477	-13.2601
Q8CHS7	Dehydrogenase/reductase SDR family member 7C (EC 1.1.-.-) (Short-chain dehydrogenase/reductase family 32C member 2)	Dhrs7c	-	-	▼	5.28775	-0.728201	-17.5514
Q8K0D5	Elongation factor G, mitochondrial (EF-Gmt) (Elongation factor G 1, mitochondrial) (mEF-G 1) (Elongation factor G1)	Gfm1	▼	-	-	3.48943	-0.220694	-14.3512
Q8K0E8	Fibrinogen beta chain [Cleaved into: Fibrinopeptide B; Fibrinogen beta chain]	Fgb	-	▼	▼	0.73899	-0.491074	-10.9103
Q8K3C3	Protein LZIC (Leucine zipper and CTNNBIP1 domain-containing protein) (Leucine zipper and ICAT homologous domain-containing protein)	Lzic	-	-	▼	7.08902	-0.347309	-17.739
Q8K4Z3	NAD(P)H-hydrate epimerase (EC 5.1.99.6) (Apolipoprotein A-I-binding protein) (AI-BP) (NAD(P)HX epimerase)	Apoa1bp	-	▲	-	14.2186	-0.0991563	-17.1724
Q8R0N6	Hydroxyacid-oxoacid transhydrogenase, mitochondrial (HOT) (EC 1.1.99.24) (Alcohol dehydrogenase iron-containing protein 1) (ADHFe1)	Adhfe1	▼	-	-	5.36615	-0.247426	-16.5875
Q8R1Q8	Cytoplasmic dynein 1 light intermediate chain 1 (Dynein light chain A) (DLC-A) (Dynein light intermediate chain 1, cytosolic)	Dync1li1	▼	-	-	4.09465	-0.0449264	-16.5485
Q8R2G4	Ecto-ADP-ribosyltransferase 3 (EC 2.4.2.31) (ADP-ribosyltransferase C2 and C3 toxin-like 3) (ARTC3) (Mono(ADP-ribosyl)transferase 3) (NAD(P)(+)--arginine ADP-ribosyltransferase 3)	Art3	▼	-	-	4.99636	-0.0641839	-16.1001
Q8R5J9	PRA1 family protein 3 (ADP-ribosylation factor-like protein 6-interacting protein 5) (ARL-6-interacting protein 5) (Aip-5) (Addicsin) (GTRAP3-18) (Glutamate transporter EAAC1-interacting protein) (Prenylated Rab acceptor protein 2) (Protein JWa)	Arl6ip5	-	▲	-	4.83338	0.193893	-17.7227
Q8VBT1	Beta-taxilin (Muscle-derived protein 77)	Txlnb	-	▼	▼	1.27445	-0.703077	-12.8782
Q8VCI5	Peroxisomal biogenesis factor 19 (Peroxin-19) (Peroxisomal farnesylated protein) (PxF)	Pex19	-	▼	-	1.88389	0.102475	-17.7565
Q8VCM7	Fibrinogen gamma chain	Fgg	-	-	▼	0.847108	-0.573143	-11.9408
Q8VCT4	Carboxylesterase 1D (Carboxylesterase 3) (EC 3.1.1.1) (EC 3.1.1.67) (Fatty acid ethyl ester synthase) (FAEE synthase) (Triacylglycerol hydrolase) (TGH)	Ces1d	▼	-	▼	4.04477	-0.943282	-15.6585
Q8VCW8	Acyl-CoA synthetase family member 2, mitochondrial (EC 6.2.1.-)	Acsf2	-	-	▼	7.96389	-0.448443	-15.3682
Q8VDN2	Sodium/potassium-transporting ATPase subunit alpha-1 (Na(+)/K(+) ATPase alpha-1 subunit) (EC 3.6.3.9) (Sodium pump subunit alpha-1)	Atp1a1	-	-	▲	10.1895	0.649439	-14.2936
Q8VE38	Oxidoreductase NAD-binding domain-containing protein 1 (EC 1.-.-.-)	Oxnad1	▼	-	-	9.21832	0.0931295	-17.739
Q8VEE1	LIM and cysteine-rich domains protein 1	Lmcd1	-	▼	-	3.48055	0.161299	-16.7233
Q91UZ5	Inositol monophosphatase 2 (IMP 2) (IMPase 2) (EC 3.1.3.25) (Inositol-1(or 4)-monophosphatase 2) (Myo-inositol monophosphatase A2)	Impa2	▼	-	-	8.49175	-0.348569	-19.5982
Q91X72	Hemopexin	Hpx	▲	▼	-	0.695185	0.119165	-9.9776
Q91YQ5	Dolichyl-diphosphooligosaccharide--protein glycosyltransferase subunit 1 (EC 2.4.99.18) (Dolichyl-diphosphooligosaccharide--protein glycosyltransferase 67 kDa subunit) (Ribophorin I) (RPN-I) (Ribophorin-1)	Rpn1	-	▲	-	4.56955	0.157088	-15.5256
Q91ZA3	Propionyl-CoA carboxylase alpha chain, mitochondrial (PCCase subunit alpha) (EC 6.4.1.3) (Propanoyl-CoA:carbon dioxide ligase subunit alpha)	Pcca	▼	-	-	16.2092	-0.219154	-15.1138
Q91ZJ5	UTP--glucose-1-phosphate uridylyltransferase (EC 2.7.7.9) (UDP-glucose pyrophosphorylase) (UDPGP) (UGPase)	Ugp2	-	▲	-	4.90329	0.254171	-13.7081
Q921I1	Serotransferrin (Transferrin) (Beta-1 metal-binding globulin) (Siderophilin)	Tf	▲	-	▼	1.32702	-0.462546	-9.1207
Q922B2	Aspartate--tRNA ligase, cytoplasmic (EC 6.1.1.12) (Aspartyl-tRNA synthetase) (AspRS)	Dars	▼	-	-	4.06267	0.0495309	-15.366
Q99020	Heterogeneous nuclear ribonucleoprotein A/B (hnRNP A/B) (CArG-binding factor-A) (CBF-A)	Hnrnpab	-	▼	-	2.46898	0.627177	-16.3151
Q99JY0	Trifunctional enzyme subunit beta, mitochondrial (TP-beta) [Includes: 3-ketoacyl-CoA thiolase (EC 2.3.1.16) (Acetyl-CoA acyltransferase) (Beta-ketothiolase)]	Hadhb	▼	-	-	10.3646	-0.307476	-11.433
Q99K41	EMILIN-1 (Elastin microfibril interface-located protein 1) (Elastin microfibril interfacer 1)	Emilin1	-	-	▲	4.72253	0.648747	-17.6974
Q99K48	Non-POU domain-containing octamer-binding protein (NonO protein)	Nono	-	▼	-	3.34246	-0.0259845	-17.8644
Q99KJ8	Dynactin subunit 2 (50 kDa dynein-associated polypeptide) (Dynactin complex 50 kDa subunit) (DCTN-50) (Growth cone membrane protein 23-48K) (GMP23-48K) (p50 dynamitin)	Dctn2	-	▲	-	3.9385	0.253338	-15.7102
Q99KK7	Dipeptidyl peptidase 3 (EC 3.4.14.4) (Dipeptidyl aminopeptidase III) (Dipeptidyl arylamidase III) (Dipeptidyl peptidase III) (DPP III) (Enkephalinase B)	Dpp3	▲	-	-	7.6579	0.295676	-17.3058
Q99KQ4	Nicotinamide phosphoribosyltransferase (NAmPRTase) (Nampt) (EC 2.4.2.12) (Pre-B-cell colony-enhancing factor 1 homolog) (PBEF) (Visfatin)	Nampt	-	-	▼	4.28509	-0.412801	-14.4627
Q99KR7	Peptidyl-prolyl cis-trans isomerase F, mitochondrial (PPIase F) (EC 5.2.1.8) (Cyclophilin D) (CyP-D) (CypD) (Cyclophilin F) (Rotamase F)	Ppif	-	-	▼	12.3822	-0.657463	-14.5486
Q99L43	Phosphatidate cytidylyltransferase 2 (EC 2.7.7.41) (CDP-DAG synthase 2) (CDP-DG synthase 2) (CDP-diacylglycerol synthase 2) (CDS 2) (CDP-diglyceride pyrophosphorylase 2) (CDP-diglyceride synthase 2) (CTP:phosphatidate cytidylyltransferase 2)	Cds2	-	▲	-	5.58969	-0.0225422	-19.7328
Q99LB2	Dehydrogenase/reductase SDR family member 4 (EC 1.1.1.184) (NADPH-dependent carbonyl reductase/NADP-retinol dehydrogenase) (CR) (PHCR) (NADPH-dependent retinol dehydrogenase/reductase) (NDRD) (mouNRDR) (Peroxisomal short-chain alcohol dehydrogenase) (PSCD)	Dhrs4	-	-	▼	19.0056	-0.328425	-16.3979
Q99LF4	tRNA-splicing ligase RtcB homolog (EC 6.5.1.3) (Focal adhesion-associated protein) (FAAP)	Rtcb	-	-	▲	4.56913	0.476067	-17.5975
Q99NB1	Acetyl-coenzyme A synthetase 2-like, mitochondrial (EC 6.2.1.1) (Acetate--CoA ligase 2) (Acetyl-CoA synthetase 2) (AceCS2) (Acyl-CoA synthetase short-chain family member 1)	Acss1	▼	-	▼	10.0625	-0.43232	-13.9664
Q99P72	Reticulon-4 (Neurite outgrowth inhibitor) (Nogo protein)	Rtn4	-	-	▲	4.16539	0.568523	-15.7528
Q9CPY7	Cytosol aminopeptidase (EC 3.4.11.1) (Leucine aminopeptidase 3) (LAP-3) (Leucyl aminopeptidase) (Proline aminopeptidase) (EC 3.4.11.5) (Prolyl aminopeptidase)	Lap3	▲	-	-	10.9042	-0.100558	-15.7836
Q9CQ62	2,4-dienoyl-CoA reductase, mitochondrial (EC 1.3.1.34) (2,4-dienoyl-CoA reductase [NADPH]) (4-enoyl-CoA reductase [NADPH])	Decr1	▼	-	▼	21.0656	-0.44024	-14.2673
Q9CQV8	14-3-3 protein beta/alpha (Protein kinase C inhibitor protein 1) (KCIP-1) [Cleaved into: 14-3-3 protein beta/alpha, N-terminally processed]	Ywhab	-	▲	-	5.22937	0.320182	-16.6906
Q9CQX8	28S ribosomal protein S36, mitochondrial (MRP-S36) (S36mt)	Mrps36	▲	-	-	18.5964	-0.146831	-16.8454
Q9CRB9	MICOS complex subunit Mic19 (Coiled-coil-helix-coiled-coil-helix domain-containing protein 3)	Chchd3	-	▼	-	26.3626	-0.0882895	-15.8267
Q9CWE0	Mitochondrial fission regulator 1-like	Mtfr1l	-	▲	-	4.2192	0.0481258	-17.2691
Q9CY58	Plasminogen activator inhibitor 1 RNA-binding protein (PAI1 RNA-binding protein 1) (PAI-RBP1) (SERPINE1 mRNA-binding protein 1)	Serbp1	-	▼	-	1.97042	0.163108	-15.3032
Q9CZD3	Glycine--tRNA ligase (EC 6.1.1.14) (Diadenosine tetraphosphate synthetase) (AP-4-A synthetase) (Glycyl-tRNA synthetase) (GlyRS)	Gars	-	-	▲	5.97205	0.665069	-16.1217
Q9CZN8	Glutamyl-tRNA(Gln) amidotransferase subunit A, mitochondrial (Glu-AdT subunit A) (EC 6.3.5.7) (Glutaminyl-tRNA synthase-like protein 1)	Qrsl1	▼	-	▼	1.95915	-0.613734	-16.6444
Q9CZS1	Aldehyde dehydrogenase X, mitochondrial (EC 1.2.1.3) (Aldehyde dehydrogenase family 1 member B1)	Aldh1b1	-	-	▲	20.3087	0.568277	-17.6788
Q9D0L4	Uncharacterized aarF domain-containing protein kinase 1 (EC 2.7.11.-)	Adck1	▼	-	-	12.7656	0.0528859	-17.6337
Q9D2R6	Cytochrome c oxidase assembly factor 3 homolog, mitochondrial (Coiled-coil domain-containing protein 56)	Coa3	-	▲	-	4.21253	-0.0831884	-17.1488
Q9D7X3	Dual specificity protein phosphatase 3 (EC 3.1.3.16) (EC 3.1.3.48) (T-DSP11) (Vaccinia H1-related phosphatase) (VHR)	Dusp3	-	▲	-	4.79019	0.100234	-16.3337
Q9D8E6	60S ribosomal protein L4	Rpl4	-	▲	-	7.99682	0.196492	-15.8017
Q9D8W5	26S proteasome non-ATPase regulatory subunit 12 (26S proteasome regulatory subunit RPN5) (26S proteasome regulatory subunit p55)	Psmd12	-	▲	-	4.05535	0.308488	-16.2633
Q9DBC7	cAMP-dependent protein kinase type I-alpha regulatory subunit [Cleaved into: cAMP-dependent protein kinase type I-alpha regulatory subunit, N-terminally processed]	Prkar1a	-	▼	-	1.07393	0.461384	-14.0042
Q9DBD0	Inhibitor of carbonic anhydrase	Ica	▲	▼	-	0.748031	-0.199231	-14.1708
Q9DBG3	AP-2 complex subunit beta (AP105B) (Adaptor protein complex AP-2 subunit beta) (Adaptor-related protein complex 2 subunit beta) (Beta-2-adaptin) (Beta-adaptin) (Clathrin assembly protein complex 2 beta large chain) (Plasma membrane adaptor HA2/AP2 adaptin beta subunit)	Ap2b1	-	▲	-	3.26813	0.297858	-17.427
Q9DBG5	Perilipin-3 (Cargo selection protein TIP47) (Mannose-6-phosphate receptor-binding protein 1)	Plin3	-	▼	-	2.89749	0.274831	-15.1433
Q9DBJ1	Phosphoglycerate mutase 1 (EC 3.1.3.13) (EC 5.4.2.11) (EC 5.4.2.4) (BPG-dependent PGAM 1) (Phosphoglycerate mutase isozyme B) (PGAM-B)	Pgam1	▲	-	▲	9.22907	0.592325	-15.4581
Q9DBL1	Short/branched chain specific acyl-CoA dehydrogenase, mitochondrial (SBCAD) (EC 1.3.8.5) (2-methyl branched chain acyl-CoA dehydrogenase) (2-MEBCAD) (2-methylbutyryl-coenzyme A dehydrogenase) (2-methylbutyryl-CoA dehydrogenase)	Acadsb	-	-	▼	6.21166	-0.527891	-14.6913
Q9DC61	Mitochondrial-processing peptidase subunit alpha (EC 3.4.24.64) (Alpha-MPP) (P-55)	Pmpca	▼	-	-	7.67514	0.104254	-15.439
Q9DCD0	6-phosphogluconate dehydrogenase, decarboxylating (EC 1.1.1.44)	Pgd	▲	-	-	8.10177	0.367284	-16.3581
Q9DCM2	Glutathione S-transferase kappa 1 (EC 2.5.1.18) (GST 13-13) (GST class-kappa) (GSTK1-1) (mGSTK1) (Glutathione S-transferase subunit 13)	Gstk1	▼	-	-	13.3359	-0.18663	-16.2163
Q9DCN2	NADH-cytochrome b5 reductase 3 (B5R) (Cytochrome b5 reductase) (EC 1.6.2.2) (Diaphorase-1) [Cleaved into: NADH-cytochrome b5 reductase 3 membrane-bound form; NADH-cytochrome b5 reductase 3 soluble form]	Cyb5r3	▲	▲	-	8.11003	0.398907	-16.5324
Q9DCU6	39S ribosomal protein L4, mitochondrial (L4mt) (MRP-L4)	Mrpl4	-	-	▲	8.84702	0.514839	-18.0078
Q9EPL8	Importin-7 (Imp7) (Ran-binding protein 7) (RanBP7)	Ipo7	-	▼	-	1.80912	-0.0316139	-15.0364
Q9EQH3	Vacuolar protein sorting-associated protein 35 (Maternal-embryonic 3) (Vesicle protein sorting 35)	Vps35	-	▲	-	6.22006	0.0287357	-14.7695
Q9ER00	Syntaxin-12	Stx12	-	▼	▲	3.44228	0.606759	-17.7459
Q9ESL4	Mitogen-activated protein kinase kinase kinase MLT (EC 2.7.11.25) (Leucine zipper- and sterile alpha motif kinase ZAK) (MLK-like mitogen-activated protein triple kinase) (Mixed lineage kinase-related kinase) (MLK-related kinase) (MRK) (Sterile alpha motif- and leucine zipper-containing kinase AZK)	Zak	-	-	▼	1.73289	-0.509834	-16.7171
Q9JHI5	Isovaleryl-CoA dehydrogenase, mitochondrial (IVD) (EC 1.3.8.4)	Ivd	-	-	▼	13.6974	-0.361455	-14.2717
Q9JI91	Alpha-actinin-2 (Alpha-actinin skeletal muscle isoform 2) (F-actin cross-linking protein)	Actn2	-	▲	-	9.69667	0.379635	-10.4784
Q9JII6	Alcohol dehydrogenase [NADP(+)] (EC 1.1.1.2) (Aldehyde reductase) (Aldo-keto reductase family 1 member A1)	Akr1a1	▲	-	-	8.20583	0.22479	-16.4733
Q9JJW5	Myozenin-2 (Calsarcin-1) (FATZ-related protein 2)	Myoz2	-	▲	-	10.9496	-0.173056	-13.6608
Q9JK42	[Pyruvate dehydrogenase (acetyl-transferring)] kinase isozyme 2, mitochondrial (EC 2.7.11.2) (Pyruvate dehydrogenase kinase isoform 2) (PDH kinase 2)	Pdk2	▼	-	-	4.42834	-0.129262	-14.3324
Q9JK53	Prolargin (Proline-arginine-rich end leucine-rich repeat protein)	Prelp	▲	▲	-	7.06854	0.262146	-16.7464
Q9JKF1	Ras GTPase-activating-like protein IQGAP1	Iqgap1	▲	-	-	3.40502	0.433072	-15.2617
Q9JLV5	Cullin-3 (CUL-3)	Cul3	-	▼	-	2.75924	0.195356	-17.5047
Q9JM76	Actin-related protein 2/3 complex subunit 3 (Arp2/3 complex 21 kDa subunit) (p21-ARC)	Arpc3	▲	-	-	3.05169	0.586972	-18.3376
Q9JMH9	Unconventional myosin-XVIIIa (Molecule associated with JAK3 N-terminus) (MAJN) (Myosin containing a PDZ domain)	Myo18a	-	-	▼	2.09452	-0.81344	-15.0265
Q9QVP4	Myosin regulatory light chain 2, atrial isoform (MLC-2a) (MLC2a) (Myosin light chain 2a) (Myosin regulatory light chain 7)	Myl7	▼	-	-	6.82815	-0.0864198	-13.3429
Q9QXS1	Plectin (PCN) (PLTN) (Plectin-1) (Plectin-6)	Plec	-	▲	-	6.86466	0.249269	-11.7501
Q9QXT0	Protein canopy homolog 2 (MIR-interacting saposin-like protein) (Putative secreted protein ZSIG9) (Transmembrane protein 4)	Cnpy2	-	▲	-	3.51165	0.65256	-18.1518
Q9QYR9	Acyl-coenzyme A thioesterase 2, mitochondrial (Acyl-CoA thioesterase 2) (EC 3.1.2.2) (Acyl coenzyme A thioester hydrolase) (MTE-I) (Very-long-chain acyl-CoA thioesterase)	Acot2	-	-	▼	19.4988	-0.513319	-16.5467
Q9QZ88	Vacuolar protein sorting-associated protein 29 (Vesicle protein sorting 29)	Vps29	▲	-	-	5.34788	0.0886742	-18.5403
Q9QZF2	Glypican-1 [Cleaved into: Secreted glypican-1]	Gpc1	-	▼	-	1.40924	0.00689858	-15.2647
Q9R0H0	Peroxisomal acyl-coenzyme A oxidase 1 (AOX) (EC 1.3.3.6) (Palmitoyl-CoA oxidase)	Acox1	-	▼	-	2.69494	0.127681	-13.726
Q9R0P3	S-formylglutathione hydrolase (FGH) (EC 3.1.2.12) (Esterase 10) (Esterase D) (Sid 478)	Esd	-	-	▲	12.274	0.51606	-16.0625
Q9R0X4	Acyl-coenzyme A thioesterase 9, mitochondrial (Acyl-CoA thioesterase 9) (EC 3.1.2.-) (Acyl coenzyme A thioester hydrolase 2) (MTE-2) (Acyl-CoA thioester hydrolase 9) (Mitochondrial 48 kDa acyl-CoA thioester hydrolase 1) (Mt-ACT48.1) (Protein U8) (p48)	Acot9	-	-	▲	17.4056	0.654303	-19.0875
Q9WTQ5	A-kinase anchor protein 12 (AKAP-12) (Germ cell lineage protein gercelin) (Src-suppressed C kinase substrate) (SSeCKS)	Akap12	-	▼	-	2.50212	0.318969	-17.8972
Q9WU79	Proline dehydrogenase 1, mitochondrial (EC 1.5.5.2) (Proline oxidase)	Prodh	▼	-	▼	6.79907	-0.415533	-17.4365
Q9WUA3	ATP-dependent 6-phosphofructokinase, platelet type (ATP-PFK) (PFK-P) (EC 2.7.1.11) (6-phosphofructokinase type C) (Phosphofructo-1-kinase isozyme C) (PFK-C) (Phosphohexokinase)	Pfkp	-	-	▲	4.61127	0.608368	-17.056
Q9WUB3	Glycogen phosphorylase, muscle form (EC 2.4.1.1) (Myophosphorylase)	Pygm	-	▲	-	5.64037	-0.126507	-11.0859
Q9WUU7	Cathepsin Z (EC 3.4.18.1)	Ctsz	▲	-	-	2.01578	0.0294813	-18.0811
Q9WVA4	Transgelin-2 (SM22-beta)	Tagln2	-	-	▲	4.57638	0.605993	-15.9918
Q9Z0P5	Twinfilin-2 (A6-related protein) (mA6RP) (Twinfilin-1-like protein)	Twf2	-	▼	-	1.61316	-0.205062	-16.2039
Q9Z1Q5	Chloride intracellular channel protein 1 (Nuclear chloride ion channel 27) (NCC27)	Clic1	▲	-	-	3.07072	0.416867	-15.4107
Q9Z1R2	Large proline-rich protein BAG6 (BAG family molecular chaperone regulator 6) (BCL2-associated athanogene 6) (BAG-6) (BAG6) (HLA-B-associated transcript 3) (Protein Scythe)	Bag6	-	▼	-	2.01191	0.347598	-15.6841
Q9Z1W9	STE20/SPS1-related proline-alanine-rich protein kinase (Ste-20-related kinase) (EC 2.7.11.1) (Serine/threonine-protein kinase 39)	Stk39	▲	-	-	3.93102	0.323269	-18.0045
Q9Z2I8	Succinyl-CoA ligase [GDP-forming] subunit beta, mitochondrial (EC 6.2.1.4) (GTP-specific succinyl-CoA synthetase subunit beta) (Succinyl-CoA synthetase beta-G chain) (SCS-betaG)	Suclg2	▼	-	-	6.00327	-0.282213	-14.4991
Q9Z2Y8	Proline synthase co-transcribed bacterial homolog protein	Prosc	▼	-	-	3.65017	-0.109252	-15.3545
