# Supplementary material for: Integrated omics dissection of proteome dynamics during cardiac remodeling
Source: Nat Commun. 2018 Jan 9;9:120. doi: 10.1038/s41467-017-02467-3 (PMC5760723; doi:10.1038/s41467-017-02467-3)
Supplement: Supplementary file 5 — Supplementary Data 2 [file 41467_2017_2467_MOESM5_ESM.xlsx]

## Sheet: Supplementary Data 2
Supplementary Data 2. Reactome Pathway Groups Implicated in Hypertrophy via all 273 Implicated Disease Proteins.
Group	Rep	Name	N
R-MMU-1369062	R-MMU-1369062	ABC transporters in lipid homeostasis	3
R-MMU-2046106 R-MMU-390247	R-MMU-2046106	alpha-linolenic acid (ALA) metabolism	6
R-MMU-2022090 R-MMU-1442490 R-MMU-1650814	R-MMU-2022090	Assembly of collagen fibrils and other multimeric structures	5
R-MMU-77310 R-MMU-77346 R-MMU-77348 R-MMU-77285 R-MMU-77350	R-MMU-77310	Beta oxidation of lauroyl-CoA to decanoyl-CoA-CoA	5
R-MMU-389887	R-MMU-389887	Beta-oxidation of pristanoyl-CoA	3
R-MMU-70895	R-MMU-70895	Branched-chain amino acid catabolism	4
R-MMU-264870	R-MMU-264870	Caspase-mediated cleavage of cytoskeletal proteins	3
R-MMU-140875	R-MMU-140875	Common Pathway of Fibrin Clot Formation	3
R-MMU-3299685	R-MMU-3299685	Detoxification of Reactive Oxygen Species	3
R-MMU-75205	R-MMU-75205	Dissolution of Fibrin Clot	3
R-MMU-182971	R-MMU-182971	EGFR downregulation	4
R-MMU-156842	R-MMU-156842	Eukaryotic Translation Elongation	3
R-MMU-201722	R-MMU-201722	formation of the beta-catenin:TCF transactivating complex	3
R-MMU-418594	R-MMU-418594	G alpha (i) signalling events	3
R-MMU-70171 R-MMU-70263	R-MMU-70171	Glycolysis	4
R-MMU-5632684 R-MMU-983168 R-MMU-195253 R-MMU-2467813 R-MMU-450408 R-MMU-4641258 R-MMU-5658442 R-MMU-5687128 R-MMU-1169091 R-MMU-1236974 R-MMU-1236978 R-MMU-174113 R-MMU-174154 R-MMU-174178 R-MMU-174184 R-MMU-211733 R-MMU-2871837 R-MMU-349425 R-MMU-350562 R-MMU-4608870 R-MMU-4641257 R-MMU-5358346 R-MMU-5607761 R-MMU-5607764 R-MMU-5610780 R-MMU-5610783 R-MMU-5610785 R-MMU-5668541 R-MMU-5676590 R-M…	R-MMU-5632684	Hedgehog 'on' state	9
R-MMU-216083 R-MMU-3000178	R-MMU-216083	Integrin cell surface interactions	8
R-MMU-936837	R-MMU-936837	Ion transport by P-type ATPases	3
R-MMU-156827 R-MMU-156902 R-MMU-1799339 R-MMU-975956 R-MMU-975957 R-MMU-72689 R-MMU-72706 R-MMU-72764 R-MMU-72649	R-MMU-156827	L13a-mediated translational silencing of Ceruloplasmin expression	7
R-MMU-2132295 R-MMU-437239	R-MMU-2132295	MHC class II antigen presentation	6
R-MMU-77288	R-MMU-77288	mitochondrial fatty acid beta-oxidation of unsaturated fatty acids	3
R-MMU-1268020	R-MMU-1268020	Mitochondrial protein import	4
R-MMU-5389840	R-MMU-5389840	Mitochondrial translation elongation	3
R-MMU-373753	R-MMU-373753	Nephrin interactions	5
R-MMU-114608	R-MMU-114608	Platelet degranulation	14
R-MMU-5673001	R-MMU-5673001	RAF/MAP kinase cascade	3
R-MMU-2029482 R-MMU-3928662	R-MMU-2029482	Regulation of actin dynamics for phagocytic cup formation	3
R-MMU-977606	R-MMU-977606	Regulation of Complement cascade	4
R-MMU-2565942 R-MMU-380259 R-MMU-380270 R-MMU-380284 R-MMU-5620912 R-MMU-1445148	R-MMU-2565942	Regulation of PLK1 Activity at G2/M Transition	5
R-MMU-204174 R-MMU-5362517 R-MMU-70268	R-MMU-204174	Regulation of pyruvate dehydrogenase (PDH) complex	4
R-MMU-975634 R-MMU-174800 R-MMU-194223	R-MMU-975634	Retinoid metabolism and transport	4
R-MMU-5626467	R-MMU-5626467	RHO GTPases activate IQGAPs	3
R-MMU-186797	R-MMU-186797	Signaling by PDGF	3
R-MMU-390522	R-MMU-390522	Striated Muscle Contraction	6
R-MMU-5628897	R-MMU-5628897	TP53 Regulates Metabolic Genes	3
R-MMU-3238698	R-MMU-3238698	WNT ligand biogenesis and trafficking	3
