# Supplementary material for: Integrated omics dissection of proteome dynamics during cardiac remodeling
Source: Nat Commun. 2018 Jan 9;9:120. doi: 10.1038/s41467-017-02467-3 (PMC5760723; doi:10.1038/s41467-017-02467-3)
Supplement: Supplementary file 6 — Supplementary Data 3 [file 41467_2017_2467_MOESM6_ESM.xlsx]

## Sheet: Supplementary Data 3
Supplementary Data 3. Known Protein-Protein Interactions of Disease Proteins Discovered via Turnover.
int.mouse.A	GN.A	int.mouse.B	GN.B
Q8VDN2	Atp1a1	Q6P8X1	Snx6
Q9WUA3	Pfkp	Q9DCM2	Gstk1
Q01279	Egfr	P14094	Atp1b1
Q01279	Egfr	Q8VDN2	Atp1a1
Q9JMH9	Myo18a	Q9JM76	Arpc3
Q9JMH9	Myo18a	Q99KJ8	Dctn2
Q9JMH9	Myo18a	P57780	Actn4
P18760	Cfl1	P37804	Tagln
P97927	Lama4	P10126	Eef1a1
Q922B2	Dars	P10126	Eef1a1
Q9JK53	Prelp	Q05793	Hspg2
Q8VCM7	Fgg	Q8K0E8	Fgb
Q80W21	Gstm7	P15626	Gstm2
P60122	Ruvbl1	Q6P069	Sri
Q01279	Egfr	P18760	Cfl1
Q02248	Ctnnb1	P60122	Ruvbl1
P70398	Usp9x	Q02248	Ctnnb1
P60122	Ruvbl1	Q02248	Ctnnb1
Q7TMY8	Huwe1	P70398	Usp9x
P70398	Usp9x	Q7TMY8	Huwe1
P27659	Rpl3	Q9D8E6	Rpl4
P27659	Rpl3	P60867	Rps20
Q9D8E6	Rpl4	P62082	Rps7
P10126	Eef1a1	Q9D8E6	Rpl4
Q8BMS1	Hadha	Q99JY0	Hadhb
Q922B2	Dars	Q9CZD3	Gars
P63038	Hspd1	O70251	Eef1b
O55131	"Sept7"	P29788	Vtn
P70398	Usp9x	Q62523	Zyx
Q8R5J9	Arl6ip5	P70398	Usp9x
P60122	Ruvbl1	P70349	Hint1
P70349	Hint1	P60122	Ruvbl1
Q01279	Egfr	Q9WUA3	Pfkp
Q8C5Q4	Grsf1	Q8BMS1	Hadha
Q7TMY8	Huwe1	P62082	Rps7
Q7TMY8	Huwe1	P53395	Dbt
Q7TMY8	Huwe1	P27659	Rpl3
Q7TMY8	Huwe1	P17182	Eno1
Q7TMY8	Huwe1	Q8VDN2	Atp1a1
Q7TMY8	Huwe1	P57776	Eef1d
Q7TMY8	Huwe1	O70251	Eef1b
Q7TMY8	Huwe1	P60122	Ruvbl1
P17182	Eno1	P48774	Gstm5
P17182	Eno1	P10107	Anxa1
Q01279	Egfr	P54071	Idh2
Q01279	Egfr	Q9DBL1	Acadsb
Q01279	Egfr	O70251	Eef1b
Q80W21	Gstm7	P48774	Gstm5
P97370	Atp1b3	Q8R5J9	Arl6ip5
Q9JK53	Prelp	Q99LB2	Dhrs4
P48678	Lmna	Q9WVA4	Tagln2
P17182	Eno1	P48678	Lmna
P48678	Lmna	P60122	Ruvbl1
Q9CQV8	Ywhab	P99024	Tubb5
