# Supplementary material for: Integrated omics dissection of proteome dynamics during cardiac remodeling
Source: Nat Commun. 2018 Jan 9;9:120. doi: 10.1038/s41467-017-02467-3 (PMC5760723; doi:10.1038/s41467-017-02467-3)
Supplement: Supplementary file 7 — Supplementary Data 4 [file 41467_2017_2467_MOESM7_ESM.xlsx]

## Sheet: Supplementary Data 4
Supplementary Data 4. Meta-analysis of Transcript and Protein Expression of Disease Signatures.
Uniprot	dataset_1	dataset_2	dataset_3	dataset_4	dataset_5	dataset_6	dataset_7	dataset_8	dataset_9	dataset_10	dataset_11	dataset_12	dataset_13	dataset_14	dataset_15	dataset_16	dataset_17	dataset_18	dataset_19	dataset_20	dataset_21	dataset_22	dataset_23	dataset_24	dataset_25	dataset_26	dataset_27	dataset_28	dataset_29	dataset_30	dataset_31	dataset_32	dataset_33	dataset_34	dataset_35	dataset_36	dataset_37	dataset_38	dataset_39	dataset_40	dataset_41
A3KG59	-0.293858	NA	0.0749903	-0.702183	-1.2329	-1.31737	-0.128895	NA	-0.893381	0.41076	-0.665471	NA	NA	NA	NA	NA	NA	NA	NA	NA	NA	NA	NA	NA	NA	NA	NA	NA	NA	NA	-0.0894227	NA	-0.207568	NA	NA	0.215963	-0.16243	-0.100681	0.00666964	-0.00592538	0.124724
A6X935	NA	-0.919952	-0.543343	NA	0.867339	0.313544	NA	-1.32975	-0.845582	NA	-0.638436	-1.0831	NA	NA	NA	NA	NA	NA	NA	NA	NA	NA	NA	NA	NA	NA	NA	NA	NA	NA	NA	NA	NA	NA	NA	NA	NA	NA	NA	NA	NA
O08759	-0.21651	0.230917	-2.93287	0.0307022	0.96153	1.97621	-0.442598	-0.340388	-0.800668	-0.409425	NA	-0.445759	-0.0019665	0.0490425	0.195137	0.159781	-0.141661	0.04732	0.0299329	-0.0659943	-0.030381	-0.00817044	-0.221482	-0.313994	-0.0977281	0.194491	-0.178579	-0.0201586	6.02826	-0.153774	0.0294095	0.0489979	-0.0122659	0.0147853	0.0258469	-0.110579	-0.179239	0.00494618	-0.02316	-0.0204221	-0.00615514
O08997	0.139752	-0.0872352	0.0325615	NA	0.517837	0.0361796	0.289535	0.0186675	-0.177529	NA	0.373879	-0.121587	0.00238762	0.108006	-0.0851361	-0.0271077	0.0584564	0.174614	-0.0137703	0.00776639	-0.0148553	0.061054	0.320356	0.115154	0.0285517	0.0379195	-0.00876014	0.0172033	0.765454	-0.116202	-0.170003	0.0443845	0.0802333	NA	NA	0.147505	0.0504122	0.0168941	0.0631922	0.0444422	-0.126556
O35074	NA	NA	1.46791	0.889296	0.861286	-1.6315	NA	NA	-0.746371	-0.135428	0.340647	-0.117919	0.425467	0.23644	0.261493	0.00738694	0.229733	0.0361567	0.157647	0.378689	0.134586	0.288569	0.755707	0.434606	0.169534	0.00239834	0.280509	0.202476	0.685976	-0.00103733	0.420081	0.136794	0.312578	0.252479	0.303467	0.542562	1.38625	0.125754	0.174886	0.228991	0.173041
O35206	0.225376	-0.294728	0.70573	0.864192	0.790313	0.163141	0.526759	0.180532	0.28672	0.370949	0.541062	0.649896	0.170142	0.53116	0.459315	0.0193081	0.198478	0.410715	0.189634	0.150041	0.371355	0.263754	0.404993	0.353997	0.13354	0.0549608	0.367966	0.196123	-6.04615	0.0743309	0.577994	0.306918	0.384996	0.0936472	0.252884	0.363474	1.10619	-0.0356128	0.129505	0.141784	0.159673
O35435	1.25478	-0.378533	-0.653469	-0.352881	-0.490151	-0.0327609	-0.129049	-0.885776	-0.0459077	0.0256668	0.105536	0.0222524	NA	NA	NA	NA	NA	NA	NA	NA	NA	NA	NA	NA	NA	NA	NA	NA	NA	NA	NA	NA	NA	NA	NA	NA	NA	NA	NA	NA	NA
O35639	0.731874	0.119925	1.21649	0.681691	0.854966	0.653653	0.497028	0.367657	0.385469	0.148801	0.335387	0.749913	0.20729	0.446256	0.148521	0.425146	0.228819	0.21524	0.154736	0.303566	0.157923	0.209955	0.374	0.15092	0.184482	0.0132351	0.133827	0.112501	1.8265	0.187626	0.147725	0.0932838	0.374054	0.176827	0.193227	0.316072	0.809343	0.0489148	0.21435	0.186982	0.057511
O35643	0.452281	-0.531571	NA	0.13794	0.145868	-0.279814	0.548416	0.643166	NA	0.358842	0.264811	0.309423	0.00184535	0.0785566	0.0890455	-0.0777334	0.0067557	-0.0204263	0.0200482	-0.00792344	-0.0691292	-0.013032	0.105137	0.195666	-0.0266259	0.120749	-0.000659649	0.0485713	-0.510734	-0.0571393	-0.0664556	0.0346092	-0.0781014	-0.00430631	0.0781579	-0.0473991	-0.324864	-0.0136613	-0.00746393	-0.0245851	-0.0572522
O55131	0.683108	0.739406	0.592245	0.201643	0.590882	0.734456	0.180744	0.0892493	0.326851	0.248084	0.0315227	-0.406703	NA	NA	NA	NA	NA	NA	NA	NA	NA	NA	NA	NA	NA	NA	NA	NA	NA	NA	NA	NA	NA	NA	NA	NA	NA	NA	NA	NA	NA
O55234	0.564099	-0.293376	0.482476	-0.460511	0.197984	-0.159716	0.0221621	0.408643	0.630057	-0.0104895	0.399389	0.566694	-0.0601575	-0.0376115	-0.0483292	0.223164	0.0572526	-0.0147407	0.00442054	0.0968995	0.0695249	-0.00550212	0.0779445	0.133926	-0.0321313	0.00535491	-0.0294167	0.00932219	-1.11769	-0.10736	-0.173471	0.0287741	-0.0110911	0.00102707	-0.0102865	0.147499	0.26605	0.0407576	-0.0270483	-0.0105561	0.026414
O70251	0.297353	0.505776	0.0794612	0.931601	0.866476	0.455214	-0.387523	0.252147	-0.182827	-0.28014	0.176747	0.3399	NA	NA	NA	NA	NA	NA	NA	NA	NA	NA	NA	NA	NA	NA	NA	NA	NA	NA	NA	NA	NA	NA	NA	NA	NA	NA	NA	NA	NA
O70400	0.334393	0.435553	0.53268	-0.390335	0.766164	-0.857004	-0.370646	-0.349891	-0.441987	-0.319468	0.286732	-0.439231	-0.013479	0.0562999	0.136257	0.109574	0.0789044	0.189912	0.163648	0.209195	0.108156	0.148552	0.312529	0.192212	0.0420198	0.13301	0.202645	0.239294	-0.791072	-0.0101947	0.15353	-0.0416774	0.0501308	0.270793	0.220539	0.360849	0.764536	0.000291869	0.0470026	0.0822861	0.0748104
O70433	0.14783	-0.259853	0.249448	-0.0164244	-0.0587821	-0.00282164	0.789364	1.65898	0.460397	0.580419	0.465638	1.05637	-0.153183	-0.146904	-0.0189967	-0.231033	-0.126171	-0.0725322	0.00408949	-0.232647	-0.401163	-0.0283464	-0.0890106	0.0114071	-0.0495257	0.0735652	-0.137566	-0.12139	-2.19083	-0.172691	-0.123499	0.0338777	-0.120222	0.0271145	-0.00399067	0.139623	-0.0364113	0.0104284	-0.0205566	0.010062	-0.0216089
O88441	-0.296225	0.0861292	-0.253773	0.0719214	0.178955	0.0488669	0.0171556	-0.00969084	-0.248704	0.100249	0.0228938	0.0227837	NA	NA	NA	NA	-0.0777792	-0.0731641	-0.0223663	0.0103442	-0.000708966	-0.0282321	-0.156915	-0.215912	-0.00968812	0.0400507	-0.0379901	-0.0317528	-1.67668	-0.0448684	-0.0427924	0.00897398	-0.1095	NA	NA	-0.0421534	-0.0252041	-0.169656	0.0127256	0.0359212	0.736583
O89017	NA	-0.386343	0.17588	-0.170289	-0.166151	-0.295386	NA	-0.380505	-0.411786	-0.0784088	0.538185	-0.295849	NA	NA	NA	NA	NA	NA	NA	NA	NA	NA	NA	NA	NA	NA	NA	NA	NA	NA	NA	NA	NA	NA	NA	NA	NA	NA	NA	NA	NA
P01027	-0.0450556	-0.691765	0.0404369	-0.72742	0.38505	-0.661492	-0.290171	-0.841271	-0.455337	-0.270814	-0.558748	-0.395547	-0.11404	0.0886305	-0.23411	-0.0617249	0.11002	0.100258	0.0525753	-0.454713	0.0708168	0.0750088	0.012833	0.346443	0.149187	-0.0541613	0.149521	0.0458832	3.11751	-0.215987	0.0365983	-0.0727876	-0.095976	0.0338855	-0.00789097	0.345044	0.831753	0.143894	-0.011113	-0.0140548	0.0459891
P01831	0.639574	-1.09624	1.19839	NA	0.671148	0.393418	0.406927	0.280493	0.325069	NA	0.705289	0.724324	0.0687205	0.477108	0.664877	-0.303725	0.308731	0.630101	-0.110343	-0.27993	-0.0488128	0.295106	0.21749	0.158269	0.0347487	0.0651922	0.188244	0.0493083	-1.20667	0.234408	-0.0751319	0.127943	0.149699	0.0242866	0.0766562	0.150124	0.193233	-0.00818793	-0.0414333	0.0129106	-0.039175
P01872	-1.14806	-1.62464	-0.243857	-0.85114	-0.425815	0.630379	0.668149	0.0939957	1.05519	0.497737	0.0139646	0.366315	-0.0019665	0.0490425	0.195137	0.159781	-0.141661	0.04732	0.0299329	-0.0659943	-0.030381	-0.00817044	-0.221482	-0.313994	-0.0977281	0.194491	-0.178579	-0.0201586	6.02826	-0.153774	0.0294095	0.0489979	-0.0122659	0.0147853	0.0258469	-0.110579	-0.179239	0.00494618	-0.02316	-0.0204221	-0.00615514
P04186	0.0650142	-0.414731	-0.839636	-0.345837	0.268218	0	-0.0516577	-1.09972	-0.24452	-0.62775	-0.669099	-0.66406	-0.0019665	0.0490425	0.195137	0.159781	-0.141661	0.04732	0.0299329	-0.0659943	-0.030381	-0.00817044	-0.221482	-0.313994	-0.0977281	0.194491	-0.178579	-0.0201586	6.02826	-0.153774	0.0294095	0.0489979	-0.0122659	0.0147853	0.0258469	-0.110579	-0.179239	0.00494618	-0.02316	-0.0204221	-0.00615514
P05125	1.85695	-0.0288895	0.250894	0.935445	-0.055147	-0.384037	0.13677	0.657343	0.630547	0.0507057	0.638172	0.070152	0.683421	0.870306	0.498956	0.395339	0.157835	0.451821	0.439716	1.71372	1.59656	0.386802	1.09246	1.08846	0.441418	0.415644	0.731523	0.707868	1.53416	-0.0494009	0.662617	0.18183	0.445986	0.372297	0.540296	0.716431	2.47564	-0.0572743	0.369042	0.397729	0.257097
P06151	0.33289	0.272134	0.388146	0.310837	0.516512	0.22909	0.483345	0.202924	0.738535	0.265445	0.548201	0.381686	0.054674	0.0435718	0.113107	0.03567	-0.0234626	-0.00692914	-0.051237	-0.0824133	-0.127637	0.0119261	0.0794379	0.0201907	0.000729885	0.0545307	-0.105837	-0.0528628	0.711463	-0.10043	-0.00690451	0.0318364	0.011326	-0.00195979	0.0609211	0.0685079	0.0560039	0.0343934	-0.0390752	-0.0187426	0.00419534
P06909	0.357312	-0.969483	-0.233177	-0.652228	0.0872369	-0.797718	-0.555302	-1.04425	-0.955434	-0.56758	-1.02347	-0.692347	NA	NA	NA	NA	NA	NA	NA	NA	NA	0.0286277	0.504003	0.451478	0.222441	0.0124016	0.36189	0.21535	4.64527	0.266419	0.0256301	0.223379	0.0125117	0.0433405	0.0372918	0.102707	2.63059e-06	-0.026997	0.235023	0.252285	NA
P07356	0.737128	1.13415	1.13233	1.03409	1.37678	0.853438	0.490277	0.424038	0.253065	0.68497	0.627865	0.0716787	0.173266	0.411936	0.676318	0.833779	0.205708	0.417038	0.12375	0.0988158	0.0817332	0.290557	0.466139	0.363624	0.160579	0.149362	0.179803	0.196537	0.279661	0.122556	0.125577	0.122671	0.324037	0.226278	0.295265	0.376651	0.84575	0.069535	0.121861	0.151808	0.0704251
P08226	NA	-5.70165	-0.849387	-0.435346	1.2485	0.246104	NA	0.379951	-1.12409	-0.352409	-1.02243	-0.389079	0.0225331	0.20304	0.0201764	-0.153949	-0.0505643	0.153075	0.0182497	-0.0794539	0.0971224	0.0564426	0.210309	0.104356	-0.0202249	-0.0349654	0.106368	0.116089	0.675836	-0.406288	0.00614124	0.0868221	0.158679	0.033661	-0.00729182	0.289727	0.862553	0.0451965	0.0116929	0.0262469	-0.132501
P08752	0.557998	0.129241	0.429853	0.466485	0.760749	0.0559683	0.12507	0.461442	0.294905	0.244878	0.152612	-0.218948	0.0620709	0.172991	0.147689	-0.111315	0.0363054	0.126375	0.0212237	0.0729898	0.0401199	0.0761858	0.220518	0.173839	0.0609449	0.0124606	0.129584	0.0410719	0.353631	-0.0727501	0.0955694	0.111858	0.0823844	0.175664	0.0665096	0.255499	0.624512	0.0207104	-0.0096936	0.0148959	0.066983
P09542	-0.226236	-0.468444	-0.27682	-0.0875285	-0.280918	-0.376215	0.221893	0.872475	-0.166447	0.269158	0.52494	0.469839	NA	NA	NA	NA	NA	NA	NA	NA	NA	NA	NA	NA	NA	NA	NA	NA	NA	NA	NA	NA	NA	NA	NA	NA	NA	NA	NA	NA	NA
P10107	0.524026	0.125925	0.666404	-0.204931	0.286972	0.132384	0.253451	0.332189	-0.115582	0.510143	0.604995	0.233712	0.333421	0.450705	0.405387	0.162273	0.213017	0.394793	0.124176	0.130601	0.00834938	0.280371	0.438258	0.371335	0.153311	0.0560283	0.274387	0.225869	3.21371	0.371509	-0.00582304	0.192825	0.398359	NA	NA	0.039494	0.254847	0.179901	0.281034	0.310777	NA
P10126	0.729733	0.236111	0.756407	1.03819	1.11989	0.00180987	-0.0688111	-0.119678	0.118063	-0.196083	0.0966895	0.452978	-0.120089	0.163321	0.178161	0.0829019	-0.0344708	0.0735389	0.0225115	0.122065	0.0324407	0.0682572	0.159886	0.0755201	-0.0512062	0.122062	-0.0705598	0.0220529	1.46028	-0.0477051	0.159205	0.124574	0.181729	0.110612	0.0499718	-0.0342536	0.11202	-0.0346894	0.0249561	0.0460651	NA
P10605	0.680528	-0.244396	0.615589	0.103605	0.487505	-0.332367	-0.389618	0.0501311	-0.162914	-0.399997	-0.229025	-0.0857161	-0.0212715	0.112894	0.129392	-0.0666044	-0.0377356	-0.00246197	-0.033009	-0.0268714	-0.00334115	0.0151739	0.0479825	-0.028011	0.026967	0.0173095	-0.0206778	-0.0118733	1.11658	-0.0766564	-0.0492327	0.0993353	0.120597	-0.0107276	0.0335517	0.215995	1.06419	0.0330076	-0.00699671	0.0217957	0.0370439
P11352	NA	0.277727	-0.213297	1.37224	0.675887	0.417592	NA	0.459496	-0.089736	0.205838	0.604063	-0.275519	0.0740589	-0.0252742	0.313944	0.0686944	-0.0823404	-0.118796	-0.0192169	0.0315574	-0.0567478	0.108521	0.360688	0.280524	0.0785935	0.065772	0.207091	0.162196	1.47757	0.0805398	0.202619	0.110753	0.118137	0.14699	0.104182	0.342418	0.733728	0.117027	0.0508712	0.109173	-0.0225892
P11404	-0.473962	-0.803437	-0.102392	-0.156089	-0.523015	-1.11666	-0.718563	-0.316432	0.0841909	0.557001	0.457904	-0.243997	NA	NA	NA	NA	NA	NA	NA	NA	NA	NA	NA	NA	NA	NA	NA	NA	NA	NA	NA	NA	NA	NA	NA	NA	NA	NA	NA	NA	NA
P14094	1.01543	0.407721	0.535254	0.311178	0.97341	0.530531	0.049072	0.113785	-0.121836	0.541494	0.176122	0.236925	NA	NA	NA	NA	NA	NA	NA	NA	NA	0.00461312	-0.169898	-0.0198006	0.0430416	0.00331526	-0.0268586	-0.0234578	0.403255	0.109283	0.0821674	0.0699399	0.0565188	0.0720029	0.0270959	0.216002	0.0616072	0.0287884	0.00796038	0.0185307	-0.0113299
P15626	0.0237102	-0.479965	-0.274859	-0.0144874	0.375881	-0.43653	0.0160278	0.491291	0.354874	0.0993379	0.373071	0.467191	-0.10252	-0.170719	-0.162699	0.0786521	-0.0872052	-0.251729	-0.0296975	-0.0732233	0.219289	-0.115116	-0.207493	-0.142479	0.0351571	-0.0836384	-0.229347	-0.147	0.950838	-0.218241	-0.361732	-0.0136497	-0.0910115	-0.0553863	-0.00467197	-0.392411	-0.333263	-0.0258723	-0.111821	-0.0745881	0.049599
P16045	0.388853	0.450634	0.237673	0.0558384	0.827808	0.3586	-0.01139	-0.49602	0.0732246	0.0521262	-0.300841	0.0915501	0.124423	0.286088	0.487289	0.230502	-0.0150687	0.0690728	-0.011921	0.322557	0.0631908	0.0861417	0.421028	0.287021	0.0798016	0.0879695	-0.0214963	0.0461906	-2.37817	-0.0139442	0.0228087	0.130608	0.146493	0.0896532	0.0349744	0.00791788	0.781341	0.0537254	0.00730993	0.0408245	0.0706636
P16546	0.688675	-0.00901796	0.581732	0.489795	0.697116	-0.211207	0.258203	0.619465	0.00499824	0.339588	0.465636	0.282956	-0.0019665	0.0490425	0.195137	0.159781	-0.141661	0.04732	0.0299329	-0.0659943	-0.030381	-0.00817044	-0.221482	-0.313994	-0.0977281	0.194491	-0.178579	-0.0201586	6.02826	-0.153774	0.0294095	0.0489979	-0.0122659	0.0147853	0.0258469	-0.110579	-0.179239	0.00494618	-0.02316	-0.0204221	-0.00615514
P17182	0.619566	0.456954	-0.284859	0.62095	0.79499	0.424142	-0.0800075	0.896595	-0.0363949	0.389648	0.296878	0.0554466	NA	NA	NA	NA	0.00861577	0.0280637	0.0122635	0.0608579	-0.0353321	0.0254345	0.075523	0.0298355	0.0391358	-0.0115281	-0.0198952	0.021431	0.168277	-0.0521427	0.0583374	0.0964195	0.129007	NA	NA	0.0684816	0.00839607	NA	-0.0044539	0.0341676	NA
P18760	0.695848	0.0972869	0.769459	0.65691	0.814491	-0.00564315	-0.16899	0.197166	0.407712	0.00496732	-0.319192	0.148852	NA	NA	NA	NA	NA	NA	NA	NA	NA	NA	NA	NA	NA	NA	NA	NA	NA	NA	NA	NA	NA	NA	NA	NA	NA	NA	NA	NA	NA
P20152	0.713944	0.218491	0.735316	0.40689	0.744353	-0.0786187	0.577448	0.545119	0.311502	0.836529	0.577954	0.707785	NA	NA	NA	NA	NA	NA	NA	NA	NA	0.262622	0.406382	0.09442	0.0614423	0.182044	0.235586	0.150984	1.29353	0.0272574	0.527289	0.196567	0.207218	0.07437	0.153298	0.263392	0.677717	0.0982145	0.0340552	0.0646225	0.148787
P20918	0.733301	-1.05363	-0.0467904	-1.15381	-1.35662	-0.7377	-0.543804	-0.865088	-0.473376	-0.40704	-0.657992	-1.09169	NA	NA	NA	NA	NA	NA	NA	NA	NA	NA	NA	NA	NA	NA	NA	NA	NA	NA	NA	NA	NA	NA	NA	NA	NA	NA	NA	NA	NA
P21614	0.118924	0.323827	0.172802	-0.614476	-0.753443	-0.14151	-0.378275	-0.93215	-1.03073	-0.4791	-0.686985	-0.0940993	0.481721	0.570138	0.745901	-0.579173	-0.48231	0.173689	-0.458055	-0.0316669	-0.184694	NA	0.355136	0.263928	-0.539527	-0.385039	0.197559	-0.533521	0.315509	-0.100168	-0.0393015	-0.0394356	0.00288012	NA	NA	0.0315917	0.0308054	0.00238029	-0.000879986	0.0609489	NA
P22599	NA	-0.399235	0.0115775	NA	-1.64133	-0.082788	NA	-0.829985	-0.520262	NA	-0.450063	-0.621758	-0.0389872	-0.170372	0.109159	-0.118701	0.119884	0.11589	-0.0676576	0.181697	0.00587991	0.532843	0.107642	-0.221296	0.0937173	0.132794	-0.0261982	-0.0880536	0.552721	-0.432051	0.238994	-0.0450288	-0.0311856	NA	NA	0.129042	-0.0028022	-0.0664909	0.0647813	0.0308135	-0.803449
P23953	-0.557634	-0.3728	0.368746	-0.196187	-0.318538	-0.211651	-0.133626	0.18292	0.260925	-0.305862	-0.418719	-0.502136	-0.615092	-0.243107	-0.100871	0.36511	-0.389789	-0.0433878	-0.00803308	-0.0170477	-0.0620568	NA	NA	NA	NA	NA	NA	NA	NA	NA	-0.0118572	NA	0.00456784	NA	NA	-0.0263526	0.036407	-0.00286258	-0.100008	-0.078347	-0.909778
P24547	NA	2.59708	0.241221	-1.5233	0.487523	0.527713	NA	-0.687662	-0.393637	-0.569768	-1.06429	-0.338054	-0.0338996	-0.0187016	0.0426865	0.253451	0.00909112	-0.0263601	0.0136062	0.174639	0.108622	0.0378917	0.0685384	0.0121766	-0.0268404	-0.0132717	-0.00919461	0.0283984	-0.0349272	0.048095	0.139694	-0.0712686	-0.0218456	0.043702	0.0113412	-0.00526146	-0.0224077	-0.0281238	-0.0400937	-0.0650299	0.0464203
P26041	0.490962	0.763995	0.503834	0.26114	1.18137	0.868927	0.200689	0.105311	0.229799	0.0393017	0.194629	0.0420528	NA	NA	NA	NA	0.316817	0.364644	0.0909262	0.430398	0.125146	0.182881	0.247796	0.290998	0.115996	0.0810459	0.114979	0.0940028	0.367192	0.289759	0.508849	0.109206	0.290747	0.315163	0.313084	0.215978	0.319256	0.0364161	0.0894133	0.0961485	-0.00264496
P27659	0.629029	0.82027	1.11231	1.77766	1.49419	0.0317741	0.518418	-0.0971896	-0.0472912	-0.527168	0.295711	0.0303065	0.0767146	0.147615	0.547256	0.411291	0.14783	0.153937	0.0680902	0.284057	0.0997885	0.117329	0.458101	0.207921	0.0136745	0.158931	0.0633384	0.159679	-0.527287	0.159405	0.0498557	0.105154	0.173576	NA	NA	0.221266	0.677719	-0.00214156	0.0700627	0.0712335	0.0272845
P28650	0.434354	0.274441	0.505967	0.228504	0.566485	0.0464564	0.632147	0.643491	0.61957	0.135369	0.493068	0.854938	NA	NA	NA	NA	NA	NA	NA	NA	NA	NA	NA	NA	NA	NA	NA	NA	NA	NA	NA	NA	NA	NA	NA	NA	NA	NA	NA	NA	NA
P28653	1.20678	-0.343888	0.90169	1.66769	0.73617	-1.42706	0.527229	-0.150115	-0.0319495	0.138664	1.08086	0.149335	0.590332	0.6942	0.74737	0.132684	0.40306	0.448538	0.106197	0.504066	0.418459	0.306824	0.589202	0.498284	0.362153	0.114376	0.489515	0.44933	2.73418	0.117415	0.419992	0.332094	0.211701	0.680439	0.337484	0.666375	0.968971	0.0775984	0.129148	0.160596	0.247009
P29341	0.285464	0.640117	0.527201	1.03783	0.764797	-0.300493	0.198529	-0.337801	0.142708	-0.209007	0.366829	0.458835	0.154834	0.192411	0.267796	0.113188	0.0498535	0.15146	0.0794927	0.0785971	0.116191	0.118093	0.0573826	0.035933	0.0467944	0.0630121	0.139088	0.118622	2.61514	0.0810139	0.137653	0.122345	0.159068	0.0160919	0.0873196	0.5768	1.58509	0.0170421	0.0537614	0.0465988	-0.0535948
P29699	-0.0392959	-6.20767	-0.618008	-0.135053	NA	0.992068	-0.962061	-0.842585	-1.14894	-1.0779	NA	-0.868845	0.213297	-0.166568	-0.22522	0.0894036	0.196528	0.0101471	0.229874	NA	NA	0.0729012	0.532773	-0.480434	0.0991198	0.202799	0.276514	-0.467856	7.09156	-0.54714	0.165486	-0.0481688	-0.22833	0.115454	-0.561421	0.0710999	0.0336078	0.0534916	-0.00461398	0.160163	-0.561544
P29788	NA	0.216619	0.795138	-1.54997	NA	-0.295457	NA	-1.65734	-0.675869	-0.658048	NA	-1.00741	-0.0902361	-0.393956	-1.03966	0.245446	0.178289	0.0813852	-0.0821368	NA	NA	-0.0467114	-0.0315058	-0.0420071	-0.024521	0.0303506	-0.0686037	-0.081461	-1.24239	-0.387664	-0.00209858	0.000942952	-0.236247	NA	NA	-0.252843	-0.646919	-0.00356003	-0.112126	-0.0929021	-0.219998
P30416	-0.338783	-0.270503	0.119654	-0.0944088	-0.359884	-0.335944	-0.123616	-0.515526	-0.393278	-0.398322	-1.11072	-0.364938	NA	NA	NA	NA	NA	NA	NA	NA	NA	NA	NA	NA	NA	NA	NA	NA	NA	NA	NA	NA	NA	NA	NA	NA	NA	NA	NA	NA	NA
P31001	0.320152	-0.103666	0.231594	0.361084	0.726847	0.0390798	0.367609	0.842943	0.2843	0.570084	0.710658	0.667902	0.0190585	0.127657	0.278094	0.11784	0.120202	0.178387	0.0577378	0.0577008	0.00223243	-3.79326e-05	0.202018	0.232854	0.0223945	0.0547602	0.0907652	0.112446	0.112229	-0.0261957	0.174431	0.133414	0.0778224	NA	NA	0.537327	0.501286	0.0014883	0.0268504	0.0397158	0.0528545
P32020	-0.370365	-0.386653	-0.115441	0.133444	-0.0332344	0.59276	-0.17131	-0.18122	-0.0494908	-0.328635	-0.648891	-0.506732	-0.0569899	-0.155028	-0.498354	-0.217916	-0.151275	-0.196463	-0.0718451	0.0534776	-0.0592866	-0.0305629	-0.14419	-0.210815	-0.024936	0.0326698	-0.0737083	-0.0939243	0.214012	-0.195976	0.0743622	0.0209722	-0.23121	-0.124878	-0.107013	-0.0974263	-0.397679	0.00179272	0.0173554	0.0164826	-0.0229966
P32261	-0.5125	-0.173266	0.0911609	-0.45352	-1.10884	-0.859322	-0.255439	0.105537	-0.0317272	-0.584811	0.131575	-0.0234839	-0.117818	-0.0839254	-0.113387	-0.0668844	0.118416	0.344722	0.0568272	-0.561724	-0.229876	NA	-0.33636	-0.530492	-0.175483	0.0432294	0.00637678	-0.0223917	0.0385661	0.111016	-0.0460256	0.135219	0.0219998	NA	NA	0.0368582	0.00280239	-0.0301287	0.0289962	0.05016	0.0653614
P32921	0.378605	-0.264357	-0.106842	0.0668953	0.725315	0.504693	0.317721	0.343619	0.56382	0.31576	-0.0215105	0.664188	NA	NA	NA	NA	NA	NA	NA	NA	NA	NA	NA	NA	NA	NA	NA	NA	NA	NA	NA	NA	NA	NA	NA	NA	NA	NA	NA	NA	NA
P33622	0.437707	-1.06333	-0.614817	NA	0.0450451	-0.312549	-0.736219	-1.20337	-1.07088	NA	-0.300243	-0.94518	NA	NA	NA	NA	NA	NA	NA	NA	NA	-0.341777	0.383133	0.801415	0.32966	-0.136018	0.153738	-0.242713	-0.936996	-0.123487	-0.00479261	-0.0701685	-0.0426894	NA	NA	0.0394932	0.056012	-0.040013	0.0113966	0.00504883	-0.937307
P34928	-4.29035	-1.23805	-2.0474	NA	0.492226	-0.149936	-0.0215861	-0.148255	NA	NA	-0.362479	-0.158707	-0.281002	-0.0103632	-0.0691056	-0.143848	-0.28933	0.189392	-0.214291	-0.172936	0.0933594	NA	0.759472	0.463204	-0.0195764	0.0393176	-0.346665	0.108186	3.7708	0.108794	-0.345566	0.0206278	-0.0208069	-0.20473	-0.205382	-0.0632259	0.0700146	-0.0249935	-0.0730941	-0.0631456	-0.805619
P35293	-0.345374	-0.678371	0.284887	-0.499672	-0.143141	-0.567028	0.353631	-0.0506364	0.446735	0.0378172	-0.0547472	0.266402	-0.0493594	-0.0469903	-0.284285	-0.0480176	-0.0245674	-0.0343436	-0.0203234	-0.0646206	-0.154714	0.0162869	-0.178985	-0.0990653	-0.0154734	0.0160895	-0.0118287	-0.0397676	-1.95359	0.000204907	0.0473075	0.0469806	-0.0263278	-0.113431	-0.059427	0.0921867	0.00279797	0.0680633	0.0641813	0.0793534	0.0980905
P35486	0.102654	-0.163461	-0.0329264	-0.0632773	-0.0115577	-0.371913	-0.140957	-0.185087	-0.0245713	0.0137239	-0.273445	-0.00387549	NA	NA	NA	NA	NA	NA	NA	NA	NA	NA	NA	NA	NA	NA	NA	NA	NA	NA	NA	NA	NA	NA	NA	NA	NA	NA	NA	NA	NA
P37804	0.798708	0.0224033	0.518423	0.614654	1.03135	0.0824926	0.379558	1.51681	0.325069	0.301351	0.391025	0.679107	0.125542	0.430297	0.453702	0.241237	0.0340004	0.171114	0.0477438	-0.0662386	-0.104701	0.264236	0.328172	0.192673	0.0142746	0.0554563	0.124109	0.121825	-1.6427	-0.123119	0.107497	0.0964474	0.335013	-0.269733	-0.162763	0.144847	0.0700118	0.0222982	0.012495	0.0645898	0.132861
P40142	0.842463	0.640356	0.525918	-0.171062	1.06906	0.281278	0.0494318	0.759253	0.212264	-0.0691344	0.226193	0.302009	-0.112004	-0.0722375	0.0509946	-0.511498	-0.098627	0.00801231	-0.0444705	-0.352681	0.277384	0.141388	0.257733	0.144337	0.0241143	-0.0680848	0.0717025	0.0454679	-0.262104	0.234622	-0.266835	-0.0307014	0.0751445	0.000129525	0.0633365	-0.202807	-0.571307	-0.0238019	-0.00120586	-0.0220876	-0.0150752
P40336	-0.0524356	-0.311794	NA	-0.387181	0.147122	-0.365586	0.561824	0.51681	NA	0.349658	0.104881	0.60258	-0.0519206	0.142405	-0.242951	-0.0644662	-0.109026	-0.0308894	-0.00609967	0.0424382	0.0191208	-0.054993	-0.0817705	-0.151489	-0.00931278	0.026278	-0.0378766	-0.00382465	0.265745	-0.0646273	-0.20216	-0.0257702	-0.0725892	0.00796914	-0.0415839	-0.110603	-0.215643	-0.017665	0.0275737	0.0221068	0.0791476
P41216	-0.193656	-0.625786	-0.0646743	-0.233021	-0.454428	-0.438427	-0.27547	-0.384486	0.101734	0.0137988	-0.264283	-0.00790877	-0.177895	-0.195476	-0.562566	-0.150017	-0.0885574	-0.0973288	-0.0497571	-0.22826	-0.207563	-0.0479574	-0.0870315	-0.165388	-0.113834	0.0230043	-0.174593	-0.127302	0.337309	-0.200696	-0.133603	-0.030831	-0.221237	-0.099031	-0.116024	-0.0105131	-0.593711	-0.0207968	-0.0629229	-0.0664786	0.002509
P42125	-0.69442	-0.343253	-0.164758	-0.580974	-0.314917	-0.518532	-0.423519	-0.350267	-0.0270539	0.00696676	-0.275906	-0.269395	NA	NA	NA	NA	NA	NA	NA	NA	NA	NA	NA	NA	NA	NA	NA	NA	NA	NA	NA	NA	NA	NA	NA	NA	NA	NA	NA	NA	NA
P45952	-0.182382	-0.61772	-0.410683	-0.42807	-0.445095	-0.409419	-0.176478	-0.113432	-0.30133	0.196874	-0.25908	-0.152799	NA	NA	NA	NA	NA	NA	NA	NA	NA	NA	NA	NA	NA	NA	NA	NA	NA	NA	NA	NA	NA	NA	NA	NA	NA	NA	NA	NA	NA
P46412	0.960596	-0.972196	0.321005	0.354223	NA	-0.480067	0.0313858	-0.284227	0.0590838	0.0124209	NA	0.390568	0.249706	0.473341	0.0556701	-0.0413469	0.0476428	0.121959	0.0937816	0.438802	0.501423	0.0610145	0.347219	0.321457	0.0970809	0.0320342	0.244007	0.209923	4.78414	-0.217972	0.112343	0.213142	0.237994	0.319802	0.234635	0.482002	1.27983	0.0774277	0.0484769	0.109231	0.0127226
P47757	0.0687477	-0.349713	-0.036576	0.246333	0.316038	-0.078189	0.581281	1.14795	0.371308	0.513698	0.358734	0.508353	0.057602	0.0344736	-0.164139	0.135458	-0.00552071	0.0623459	0.198769	0.0986825	0.0145677	0.0579785	0.126483	0.096033	0.0600695	0.0131296	-0.0327705	0.00307911	-1.03093	-0.101658	-0.0553162	-0.0220098	-0.00336017	-0.0161218	0.00242798	0.187018	-0.142831	0.0721273	-0.0198135	-0.00259068	-0.0284096
P47934	-0.0243153	-0.305002	-0.378075	-0.152314	-0.417126	-0.384523	-0.0677192	-0.243637	-0.204158	-0.182632	-0.301171	0.0166667	-0.234236	-0.307955	-0.364588	-0.150408	-0.246176	-0.263983	-0.0335074	-0.250192	-0.238958	-0.105905	-0.238421	-0.150529	-0.0965897	-0.106237	-0.210197	-0.223495	-1.65698	-0.44001	-0.104912	-0.0800465	-0.120204	-0.16649	-0.191498	-0.276533	-1.04179	-0.0998425	-0.0979116	-0.0929895	-0.135623
P48410	NA	-0.050601	0.420498	-1.27936	0.635571	-0.081346	NA	-0.602165	-0.992026	-0.261598	-1.72782	-0.356435	0.151841	-0.349077	-0.125872	-0.0851079	0.117979	0.285538	-0.166504	-0.101099	-0.0599827	-0.0285881	-0.191926	-0.140977	0.0536051	0.0404417	-0.0160223	-0.0254941	-0.00451635	-0.297111	-0.0766132	0.0548938	-0.117839	0.0166407	-0.21582	-0.0684822	-0.32766	-0.00351134	-0.0778	-0.0319852	0.00304032
P48678	0.767789	0.452908	0.926188	0.877601	1.0487	0.920881	-0.0192017	0.616504	0.0810588	0.23642	0.728406	-0.0893833	0.136269	0.357559	0.511834	0.414356	0.132906	0.137222	0.0915567	0.101987	0.247476	0.0671411	0.424543	0.296219	0.133965	0.0201696	0.179781	0.212915	-0.0605668	0.0594057	0.0751785	0.0456182	0.16631	0.126613	0.211811	0.165941	0.319253	0.0507982	0.0504825	0.0819695	-0.0279223
P48774	-0.0678314	0.216553	0.0974887	0.0661909	0.516646	1.10225	-0.122053	-0.154349	0.518501	0.380694	0.473851	0.380652	-0.0380844	-0.0161734	-0.0496927	-0.304372	-0.0762085	-0.143391	-0.00967757	0.0166964	-0.0345142	-0.0644589	-0.229826	-0.193855	-0.0407243	-0.00745572	-0.127715	-0.115794	-0.792073	-0.268308	-0.272369	-0.0236005	-0.0631463	-0.0758056	-0.0795818	0.0447821	0.336061	0.020489	-0.0965728	-0.0706102	-0.0865744
P51174	0.0534806	-0.199144	-0.00410732	-0.000607297	0.0816168	-0.0976539	-0.237914	-0.213417	-0.13181	0.0432122	-0.383114	0.2189	NA	NA	NA	NA	NA	NA	NA	NA	NA	NA	NA	NA	NA	NA	NA	NA	NA	NA	NA	NA	NA	NA	NA	NA	NA	NA	NA	NA	NA
P51885	0.0994028	0.256469	NA	0.293635	0.531998	-0.604827	0.0471135	0.766432	NA	0.477971	1.17984	0.718587	0.254701	0.422553	-0.000560612	-0.299492	0.324672	0.32831	0.0441295	0.348673	0.373948	0.233286	0.301544	-0.172841	0.0488917	0.0338219	0.197029	0.184685	-0.61777	0.0487179	0.522607	0.335798	0.304535	0.0559965	0.0172375	0.579447	1.03058	0.095217	0.130778	0.184443	0.126937
P52825	-0.339946	-0.517861	-0.110189	-0.251791	-0.450327	-0.613675	-0.398061	-0.341792	-0.113028	-0.0264035	-0.192691	-0.265394	NA	NA	NA	NA	NA	NA	NA	NA	NA	NA	NA	NA	NA	NA	NA	NA	NA	NA	NA	NA	NA	NA	NA	NA	NA	NA	NA	NA	NA
P53395	-0.261215	-0.487368	-0.271645	-0.568906	-0.492069	-0.539231	0.0671004	-0.368591	-0.247712	-0.419061	-0.08902	-0.179821	NA	NA	NA	NA	NA	NA	NA	NA	NA	NA	NA	NA	NA	NA	NA	NA	NA	NA	NA	NA	NA	NA	NA	NA	NA	NA	NA	NA	NA
P54071	-0.306486	-0.606279	-0.359771	-0.214005	-0.276233	-0.525828	-0.26444	-0.476777	0.0710614	-0.0349885	-0.302244	-0.00208705	NA	NA	NA	NA	NA	NA	NA	NA	NA	NA	NA	NA	NA	NA	NA	NA	NA	NA	NA	NA	NA	NA	NA	NA	NA	NA	NA	NA	NA
P55264	-0.012789	-0.616731	-0.117633	0.235206	0.0489888	-0.91257	0.104988	0.402221	0.554236	0.276766	-0.236564	0.0783745	-0.0910924	-0.0225506	0.000963069	-0.0768749	-0.109287	-0.152066	0.0518556	-0.154569	-0.0572075	-0.0594346	-0.222237	-0.0631877	-0.0851714	-0.0224722	-0.166382	-0.0952879	-0.351562	-0.102859	-0.193277	-0.0144572	-0.167224	-0.0648334	-0.12322	-0.0421177	-0.509694	-0.0665781	-0.0336655	-0.0374228	0.05872
P57776	0.911811	-0.267276	0.531613	0.545656	0.904465	-0.237245	0.138201	0.309212	0.315618	-0.421062	-0.0661329	0.333751	NA	NA	NA	NA	-0.164981	-0.0379631	-0.00118437	0.00301418	-0.0132209	-0.0247603	0.143617	-0.0141937	-0.0643403	0.00628008	-0.1167	-0.0361589	-1.16094	-0.130754	0.0586242	-0.0475077	-0.0236815	0.157894	0.224413	-0.181708	-0.0560135	-0.053626	-0.036613	-0.0534403	-0.0365402
P57780	0.170262	-0.22453	0.332468	0.537431	0.580339	0.0231453	0.405236	0.460394	0.310962	0.55181	0.710759	0.400139	0.0768689	0.247989	0.0636388	0.0236583	0.162241	0.076268	0.0527993	0.0871048	0.155623	0.142235	0.162276	0.20322	0.0883876	0.0118721	0.0905923	0.039873	-0.558247	-0.0921483	0.395678	0.0287306	0.103396	0.199373	0.129802	0.0790171	-0.154032	0.0373404	0.0200418	0.0278705	0.0761701
P58137	NA	-0.154782	0.220062	-0.313133	0.727898	0.47504	NA	-0.363191	-0.384692	0.474975	-0.903553	-0.435448	0.764365	0.219263	-0.211841	-0.274932	0.123671	-0.275465	0.0396874	-0.24473	-0.174598	-0.0480436	0.188245	0.297039	-0.0122502	0.0326318	-0.0329465	-0.000129464	-0.149293	-0.0648962	-0.150644	0.0508455	-0.0123543	0.0272044	-0.0226035	0.0395062	-0.21844	-0.00405795	-0.0126773	-0.0422361	-0.0445179
P58774	0.417699	0.406995	-0.233665	0.0981121	0.430817	0.306442	0.787593	0.812792	0.0329016	1.19422	0.561032	0.100049	-0.186134	0.223607	-0.00445001	0.129365	0.160276	0.436079	0.236447	-0.0766939	0.256618	-0.0209397	0.262484	0.133142	-0.111472	-0.0369174	0.0551002	0.187604	0.444677	0.0207209	0.334441	0.0468678	0.131172	-0.24762	0.288542	0.218602	0.750536	-0.00298234	0.179443	0.289475	0.0490755
P59999	1.47291	0.407634	NA	0.444833	0.615044	-0.134436	0.221045	0.377606	NA	0.30345	0.846372	0.910224	NA	NA	NA	NA	0.0490622	0.0920315	0.0528533	0.267921	0.035291	0.155823	0.121925	0.0264796	0.0128243	-0.00786133	-0.038135	0.00926266	-1.44126	0.191582	0.127049	0.0402896	0.12151	0.106498	0.0566203	0.0105333	0.215638	0.0389227	-0.000786188	0.0198238	-0.0120502
P60122	-0.349136	-0.307746	-1.43893	NA	0.673815	-0.832832	-0.116438	-0.616024	-0.0046347	NA	0.104088	0.0917813	-0.191113	0.122836	-0.148794	0.273277	-0.0271644	0.12823	-0.00182032	0.352705	0.0240145	0.0630379	0.225058	-0.0189171	0.0422361	0.000651424	0.0876944	0.0695218	0.998909	0.156443	0.0534931	-0.107372	0.108625	0.0905161	0.0332273	0.0684707	-0.084017	0.0739172	0.0300256	0.0295712	-0.157526
P60867	0.109844	NA	0.401328	0.207719	1.04636	0.0252708	0.057427	NA	0.632797	0.625976	0.989205	0.740067	NA	NA	NA	NA	NA	NA	NA	NA	NA	0.017004	0.120044	0.0177393	-0.0636389	0.0437342	-0.068886	0.00485423	-0.0141243	0.0275676	-0.0565308	0.045419	0.0498048	0.0086283	0.0387785	-0.100049	0.327659	-0.0166466	-0.00820899	-0.0127657	0.0633786
P62082	0.707328	0.521051	0.223781	0.616966	0.627671	-0.631063	0.0551205	-0.285512	-0.106235	-0.357788	-0.0887576	0.178136	NA	NA	NA	NA	NA	NA	NA	NA	NA	0.00695123	0.132736	-0.113463	-0.0536179	0.0855889	-0.0278929	0.0172571	-0.186478	-0.0188247	NA	0.0489504	NA	NA	NA	NA	NA	NA	NA	NA	NA
P62259	0.458238	-0.105182	0.0975422	0.0606143	0.685461	-0.00268297	0.300077	0.34944	0.543915	0.0691735	0.344285	0.324909	NA	NA	NA	NA	-0.0283982	-0.0481979	0.0498562	0.437093	0.434048	0.0114828	0.0387096	-0.0748205	-0.0585017	0.0376605	-0.077932	-0.0685141	0.510802	-0.138618	-0.0370318	0.00593795	-0.0339281	-0.00534977	-0.0283117	0.0131547	0.148428	-0.0171426	-0.04477	-0.0311896	NA
P62806	1.95861	0.591817	1.33771	1.30659	2.10103	NA	-0.596515	0.202668	-0.268504	-0.202817	0.0181761	NA	NA	NA	NA	NA	NA	NA	NA	NA	NA	-0.624086	0.319245	-0.327021	-0.558378	0.0885167	0.333476	-0.459472	0.0696648	0.0343026	-0.0556656	0.121283	NA	-0.00060824	-0.0476685	-0.00264789	0.0224055	NA	NA	NA	NA
P62827	0.436758	0.0218338	0.132963	2.26	0.627131	0.160768	-0.249693	0.844939	0.856027	0.135078	0.235092	0.416732	0.00810261	0.0680151	0.242637	0.0777196	-0.043055	-0.0312487	-0.00149383	0.0654581	-0.0159854	0.0678132	0.126777	0.187516	-0.0267467	-0.0104583	-0.0187959	-0.0349004	0.524047	0.127148	-0.00207023	-0.0100358	-0.0350146	0.0404176	0.0436518	0.0447968	0.490085	-0.0491877	0.00788646	-0.0249288	-0.0836929
P63038	-0.00955825	-0.437423	-0.252626	-0.228695	-0.236231	-0.262727	-0.048537	-0.0302588	-0.317336	-0.112492	-0.125942	-0.208931	NA	NA	NA	NA	NA	NA	NA	NA	NA	NA	NA	NA	NA	NA	NA	NA	NA	NA	NA	NA	NA	NA	NA	NA	NA	NA	NA	NA	NA
P68368	0.12039	-0.176041	0.147738	0.193194	0.0660467	-0.434585	-0.257719	0.601239	0.0503784	0.172903	0.208497	0.214102	-0.192875	-0.362975	-0.00867494	-0.0616689	-0.0425927	-0.131425	0.0654678	-0.12121	-0.0985491	-0.0456595	-0.054171	0.0301368	-0.0574735	0.103525	-0.242825	-0.0831078	-1.7722	-0.12769	-0.234026	-0.0386832	-0.114151	-0.0888489	-0.132759	-0.152759	-0.574109	-0.145429	-0.0707541	-0.130006	-0.156064
P70349	0.323911	0.239817	0.298441	0.376051	0.529465	0.216753	-0.222106	-0.393991	-0.152543	-0.443835	-0.321133	-0.18217	0.00298425	-0.0205855	0.0239323	0.158327	-0.0402826	-0.0481034	0.011195	-0.0254746	0.0715336	0.0105593	0.215018	0.133797	-0.0629941	0.0082359	-0.148233	-0.084407	0.537121	-0.115677	-0.0464717	0.0352319	-0.00282471	-0.0270629	0.0401558	-0.0210474	0.635713	0.0644446	-0.0447069	-0.0326654	-0.0425476
P70398	1.13033	-0.497634	-0.0626716	-1.00978	-0.858515	-0.482771	-0.00276375	-0.236906	0.0743293	0.0156614	-0.209461	-0.258391	NA	NA	NA	NA	NA	NA	NA	NA	NA	NA	NA	NA	NA	NA	NA	NA	NA	NA	NA	NA	NA	NA	NA	NA	NA	NA	NA	NA	NA
P70414	0.571887	0.628599	0.563229	0.553561	1.22461	-0.000547051	-0.105369	-0.0694062	0.0858574	0.42046	-0.163282	0.356368	0.0715021	0.102492	-0.0745654	-0.21615	-0.0729883	-0.149017	0.258446	-0.310591	-0.254315	0.109388	-0.300228	-0.310773	0.0437413	0.0972962	0.0345731	-0.102366	1.24373	0.373939	NA	-0.0557988	0.0655639	0.189241	-0.0688268	NA	NA	NA	-0.0286633	0.0343994	NA
P70670	0.267946	0.0819034	0.331409	0.239091	0.371297	0.0235056	-0.216758	-0.35375	-0.247577	-0.48556	-0.522445	-0.345705	NA	NA	NA	NA	NA	NA	NA	NA	NA	NA	NA	NA	NA	NA	NA	NA	NA	NA	NA	NA	NA	NA	NA	NA	NA	NA	NA	NA	NA
P84091	-0.338873	0.294421	-0.03624	0.118755	0.00728689	-0.0268428	0.597521	0.371512	0.00336945	-0.0141938	0.521357	0.727412	0.0809412	0.141481	0.0263118	-0.109464	-0.0285183	-0.0268443	-0.00923887	0.121935	-0.0223585	0.0339083	-0.0457935	-0.0154035	0.0338185	0.0838576	-0.00566162	-0.0333899	0.435949	-0.058382	-0.106464	0.0626546	0.0446091	0.0963444	0.0175223	8.12286e-06	-0.151229	0.00297159	-0.0227777	0.00939439	0.00394773
P97290	NA	NA	1.47474	-5.22621	0.8113	-0.148135	NA	NA	-0.426535	-1.31158	0.164094	0.0177309	0.139924	0.197141	-0.0878122	-0.145384	0.0710567	0.0597493	0.0660558	0.155451	0.19966	0.0655442	0.211149	0.189147	0.109916	2.4793e-05	0.123256	0.117175	3.09796	-0.217094	0.218755	0.100212	0.0859435	NA	NA	0.297637	0.602103	0.126258	0.0623046	0.104833	0.0786465
P97370	1.17469	-0.140405	0.483857	0.614138	0.699228	-0.0150578	-0.538105	-0.474388	0.0122027	-0.14745	0.436563	0.561861	0.0386747	0.0364836	0.157114	-0.000673391	0.0545551	0.00226847	-0.0458105	-0.0865839	-0.0370751	0.0746501	0.0497083	0.0214012	0.0595913	0.00890485	-0.00699547	-0.0245164	0.896565	0.078522	0.133643	0.00898221	0.0104289	-0.0531303	-0.0458575	0.131704	0.170829	0.026285	0.0338676	0.0243552	-0.0120576
P97447	2.5385	1.83669	2.35862	1.51686	2.49308	1.42818	0.84406	1.08665	0.445654	0.290751	0.321272	0.509047	0.240638	0.625369	0.949918	1.04273	0.383435	0.462104	0.284228	0.559013	0.415645	0.149961	0.535506	0.444196	0.11699	0.0988625	0.368389	0.34487	0.514468	0.312915	0.75031	0.00785021	0.318037	0.11238	0.184448	0.998235	1.28542	0.160513	0.202817	0.259195	0.115716
P97927	0.448099	-0.293383	0.558192	0.374488	0.691981	-0.773434	0.287719	0.325256	-0.0877343	0.364145	0.420935	0.450142	0.0776895	-0.0339713	0.0257018	0.00476277	0.110653	0.180652	0.0056588	0.0488308	-0.0494303	0.177555	0.12037	0.00122269	0.0846831	0.120872	-0.0186446	-0.0167342	0.119309	0.0930464	0.0169594	0.000177108	0.135146	0.0551978	0.162212	-0.0316213	-0.00840112	-0.0276732	-0.00355403	0.0353921	NA
P98192	-1.41139	-0.640155	-0.939915	1.01396	-0.325741	0.405084	-0.488009	-0.373125	-0.320164	-0.00725568	-0.763065	-0.857782	-0.0865765	-0.15143	-0.332747	-0.0658543	-0.0941272	-0.0553521	-0.0357312	-0.0876539	-0.0665228	-0.0401515	0.110322	-0.0725103	-0.0179124	-0.0275107	-0.064688	-0.0642158	-0.768413	-0.271299	-0.129037	-0.0165376	-0.098492	-0.0368827	-0.0398236	8.60204e-06	-0.478891	-0.0177098	-0.0484659	-0.0381518	-0.134185
P99024	0.70001	0.999468	0.465362	NA	1.25221	0.935711	0.1318	0.128214	0.402545	NA	0.481104	0.440107	0.0807428	0.210669	0.640945	0.405863	-0.0799443	0.132045	0.0852705	0.0507479	0.0351554	0.189417	0.326676	0.177196	0.0882501	0.103696	0.068957	0.0618172	-3.11558	0.155628	0.204718	0.0131674	0.181	0.138431	0.0960148	0.0447931	0.154022	0.0267551	0.0139476	0.00807475	0.0319485
Q00623	-0.777031	-1.30727	-0.9844	-0.438735	0.0844965	-0.705236	-0.202908	-0.585417	0.154542	-0.420908	-0.63684	-0.245467	-0.0264633	-0.260575	-0.259639	-0.331885	0.0345111	0.0930225	-0.0122377	-0.152725	-0.273472	0.188652	-0.114212	-0.1207	-0.364647	0.162256	0.255185	-0.100999	-0.464936	-0.319578	0.0696122	0.0438469	0.0185787	NA	NA	0.0526605	0.0308061	-0.0784927	0.014091	-0.0379122	-0.927754
Q01279	NA	-0.613602	-0.537021	-0.176422	-0.492399	-0.564523	NA	-0.830072	-0.108654	-0.617121	-0.574058	-0.973056	0.360019	0.527663	-0.00705222	-0.0830487	-0.171466	0.148876	-0.109503	-0.0450578	0.0527323	-0.0199023	-0.121206	-0.139064	0.00960367	-0.0215889	0.0122365	-0.0103865	3.33447	-0.200063	0.143491	0.0742488	0.14176	-0.0556889	0.107315	0.14222	0.434078	0.0375059	0.0938637	0.0459164	-0.102613
Q01339	0.543255	-0.247445	0.527047	-0.528953	0.0971024	-1.01532	-0.383042	-0.488112	-0.0267398	-0.701432	-0.323516	-0.4787	-0.0753851	-0.304782	0.349171	-0.0141972	0.171856	0.194431	-0.388593	-0.395444	-0.0928144	0.0131264	-0.680855	-0.407257	0.395943	0.0011248	0.255355	0.00771974	0.265935	-0.0141783	-0.0483299	-0.0307046	0.011091	NA	NA	-0.0500575	0.0392083	-0.0155861	0.0684264	0.0528452	NA
Q02248	-0.11769	0.284181	0.61071	0.198104	0.249145	0.33819	0.375395	0.520181	0.39817	-0.075719	0.194787	0.805374	NA	NA	NA	NA	-0.0396946	0.0474348	0.0501729	0.0923868	0.0337338	0.0291391	0.149523	0.0197446	-0.00700823	0.0987583	-0.0555582	-0.00933248	0.692336	-0.0601876	0.193731	0.0380702	0.00996946	0.0775013	0.0564291	0.0421587	0.795343	-0.0166676	0.0384363	0.0291667	-0.0333547
Q02566	0.283551	-0.364051	0.0459577	0.170795	0.00266963	-0.26019	0.316414	1.11662	-0.0279732	0.377621	0.337928	0.594936	NA	NA	NA	NA	NA	NA	NA	NA	NA	NA	NA	NA	NA	NA	NA	NA	NA	NA	NA	NA	NA	NA	NA	NA	NA	NA	NA	NA	NA
Q02788	2.1883	0.633183	0.93733	2.00413	0.715547	NA	-0.0667809	0.768301	0.0913941	0.207711	0.487552	NA	0.256191	0.574031	0.392494	-0.0858385	0.192821	0.630953	0.174248	0.18308	0.103941	0.284759	0.9683	0.577315	0.248496	0.0543372	0.315278	0.218911	-2.01182	-0.0253637	0.637013	0.309889	0.257283	0.17352	0.336654	0.0842795	0.840152	0.0544792	0.0572409	0.0895481	0.119412
Q04447	0.416141	0.14628	0.521136	0.301538	0.428352	0.393065	0.0773356	-0.155011	0.405305	0.295788	0.320619	-0.160548	0.0358847	0.279393	-0.0184479	0.0942079	0.0497893	-0.0809048	0.0527671	0.0912554	0.0203953	0.0292311	0.406525	0.374752	0.241035	-0.0346322	0.0608623	0.0967962	-1.01519	0.0560941	0.036835	0.0908551	0.0589283	0.110664	0.0859916	0.160682	0.112012	0.052903	0.0301232	0.0487761	-0.0283101
Q04857	0.427477	0.577255	0.912537	1.96603	0.948663	NA	-0.141844	0.976861	-0.0169605	0.186326	0.542478	NA	0.207681	0.507637	0.27132	-0.0118817	0.333403	0.420608	0.125715	0.0899239	-0.026883	0.206535	0.552448	0.359393	0.276065	0.0771881	0.178068	0.152362	-0.653041	0.0819672	0.569684	0.29069	0.310047	0.173616	0.251526	0.144874	0.658117	0.0409393	0.0806897	0.0906573	0.115316
Q05793	0.525632	-0.149173	0.481063	0.539979	0.474173	-0.0958595	0.164357	0.344225	0.132188	0.0469854	0.209994	0.351387	0.0383781	0.066562	0.195157	0.202568	0.128766	0.297273	0.00130266	0.848311	-0.162163	0.0868414	-0.0206864	0.0266309	0.0627878	0.0949891	0.161092	0.0275419	-2.6173	-0.217991	0.321703	0.119729	0.0981429	0.00850312	0.0659612	-0.0921639	0.126019	-0.0145176	-0.0134609	0.000116932	0.0789602
Q05BC3	-0.442727	-0.760234	-0.348184	-0.09654	0.19286	-1.33332	0.253504	0.495485	-0.0348438	-0.316299	-0.290684	0.190967	NA	NA	NA	NA	NA	NA	NA	NA	NA	-0.0649643	NA	NA	0.012517	-0.348749	0.073586	-0.0363406	-0.695298	-0.00797056	-0.0266988	-0.0658742	-0.0288247	-0.0432753	-0.0531449	-0.0921684	-0.344466	-0.00838108	-0.0330354	-0.0328511	0.0973997
Q06890	-0.283445	-0.497809	-1.13312	-0.563718	4.30703	-0.0541588	-0.426021	-0.871764	-0.573627	0.0442413	-0.112675	-0.673831	0.0150244	0.419576	0.401106	0.244989	0.0405381	0.0959886	0.196608	-0.165683	-0.0469379	0.171158	0.402752	0.365046	-0.0909156	0.104814	0.0721879	0.140456	3.48125	-0.0409263	0.0982598	0.0936114	0.412097	0.169509	0.0532328	0.308183	1.54027	0.0672095	0.0534246	0.101835	0.0420954
Q149B8	0.347328	0.104921	0.195455	0.261533	0.236538	0.0985905	-0.456155	-0.627477	-0.154953	-0.454329	-0.447992	-0.334146	NA	NA	NA	NA	NA	NA	NA	NA	NA	-0.0716585	NA	NA	-0.0417476	-0.0626773	-0.00940901	0.0411814	-3.75851	-0.299673	0.0213203	-0.0366274	-0.288768	-0.0488449	-0.0509925	-0.173805	-0.602114	-0.0225243	-0.0568976	-0.0811992	0.0149373
Q3TEA8	0.136115	0.254003	-0.0871249	0.648407	0.52235	NA	0.334119	0.320964	0.368559	0.347198	0.48728	NA	-0.0520613	-0.156437	0.146752	0.191014	-0.0216406	-0.0494188	0.0263508	0.176176	-0.290325	-0.0060265	-0.100418	-0.0509836	-0.0184629	-0.0369161	-0.0586805	-0.0268623	1.1721	0.00361012	0.0740268	-0.0151877	0.0242562	0.0351313	0.0338065	-0.134302	-0.257651	-0.000473948	-0.044168	-0.0238072	0.0441222
Q3U0B3	-0.128115	-0.164874	0.121343	-0.0483196	-0.0631281	-0.0681963	0.508765	-0.275513	0.655051	0.62446	0.637223	-0.273873	NA	NA	NA	NA	NA	NA	NA	NA	NA	-0.119622	-0.122555	-0.114887	-0.0894874	-0.136419	-0.177258	-0.230795	-0.642751	-0.356704	-0.174216	-0.0667153	-0.25702	-0.204715	-0.308881	-0.113243	-0.408875	-0.0369448	-0.129629	-0.128651	-0.10575
Q3U7R1	0.499731	0.331965	0.598677	-0.911699	0.832632	0.67682	-0.214804	0.0105896	-0.446429	-0.274215	0.475797	0.571085	0.0623968	0.105695	0.131959	-0.0126381	0.00604098	-0.00453147	0.00568263	0.022578	0.00937537	0.220972	0.116603	0.175704	0.0515761	0.0695056	0.0869705	0.0913931	0.548886	0.109507	0.168802	0.0123784	0.26379	NA	NA	0.186999	0.260445	0.0248697	0.0215389	0.0589967	-0.0521516
Q3UGR5	-0.701329	0.244561	-0.149138	0.507335	0.69841	-0.0172937	-0.0736772	-0.586044	0.27702	-0.422019	-0.291218	-0.318221	-0.181953	-0.0144148	-0.0326286	-0.0731513	-0.101433	-0.0968483	-0.0786374	NA	NA	-0.0191094	0.0753809	0.123569	-0.00217061	0.000964541	-0.00608776	0.0348295	-1.9797	0.0598979	-0.0229683	0.0432932	-0.0926004	-0.0160747	-0.0444445	0.115886	-0.156827	0.0303825	-0.0317213	-0.041483	-0.00323504
Q3UHJ0	-2.03261	0.0350245	NA	0.533483	0.0911379	0.009783	-0.639182	-0.41668	NA	-1.05225	-0.919753	-0.523892	0.0939104	-0.489983	-0.101158	-0.111317	-0.037136	-0.0472736	-0.0253432	-0.164761	0.461382	0.0018535	0.26884	0.203437	-0.0413929	-0.123688	-0.118423	-0.0786702	-0.758678	0.0937203	0.0405164	-0.0278292	-0.0305687	-0.184439	-0.0693318	0.0105486	-0.0672163	-0.0990673	-0.0548852	-0.0203613	0.10398
Q3UIJ9	-0.0707896	-2.53657	-0.795533	-3.96791	-0.344217	NA	-0.50613	NA	0.124011	-0.104196	-0.522288	NA	NA	NA	NA	NA	-0.163278	-0.16126	-0.0100463	-0.194839	0.00268086	-0.0854518	-0.287354	-0.174761	-0.0497701	-0.0599425	-0.190793	-0.187101	0.800968	-0.17606	-0.0770266	-0.00521696	-0.139024	NA	NA	-0.031583	-0.436885	-0.0398346	-0.0253064	-0.0330253	-0.00487633
Q3ULD5	-0.144075	-0.670861	-0.619578	-0.301424	-0.56581	-0.541553	-0.177507	-0.282421	-0.237673	-0.161999	-0.197098	0.0596983	NA	NA	NA	NA	NA	NA	NA	NA	NA	NA	NA	NA	NA	NA	NA	NA	NA	NA	NA	NA	NA	NA	NA	NA	NA	NA	NA	NA	NA
Q3URD3	0.112855	-0.266444	-0.0881567	0.465313	0.263354	-0.322382	0.765937	0.20161	0.338684	0.526802	0.558259	0.00387192	0.0720266	-0.0103381	-0.297655	0.149149	0.0187252	0.094663	0.0403255	0.135976	0.144447	0.0787301	0.173414	0.10686	0.0340339	0.0996516	-0.0228797	0.0483685	-0.402111	0.103089	0.0490057	-0.09237	-0.0107704	0.232887	0.192192	0.537317	0.464881	-0.0302805	0.0904231	0.0778944	0.0836867
Q3URE1	0.6898	0.115312	0.00728093	-0.143912	0.136557	-0.20318	0.674592	0.44605	-0.0710908	0.361799	0.0294206	0.0516832	NA	NA	NA	NA	NA	NA	NA	NA	NA	NA	NA	NA	NA	NA	NA	NA	NA	NA	NA	NA	NA	NA	NA	NA	NA	NA	NA	NA	NA
Q5FW53	0.163594	-0.368113	0.363483	0.188947	-0.163988	-0.134209	-0.102432	0.762545	-0.171151	-0.0670127	0.395611	1.02638	NA	NA	NA	NA	NA	NA	NA	NA	NA	-0.0752446	NA	NA	0.441106	-0.45488	-0.0990792	-0.277362	-0.899378	-1.03686	1.26453	-0.00470268	0.0423031	NA	NA	0.0342238	-0.207237	-0.352819	-0.0916666	-0.0259649	NA
Q5SSK3	0.686355	-0.363751	0.137811	NA	0.351636	-0.13056	0.475698	0.89512	0.590356	NA	-0.137543	0.778778	NA	NA	NA	NA	NA	NA	NA	NA	NA	NA	NA	NA	NA	NA	NA	NA	NA	NA	NA	NA	NA	NA	NA	NA	NA	NA	NA	NA	NA
Q5SSW2	0.127822	-1.67694	-0.289577	-0.518657	0.647674	-1.19058	0.228951	NA	-0.394297	-0.684375	-0.396746	-0.73072	-0.0989836	-0.035519	-0.374081	-0.0599595	0.0503887	-0.0254659	-0.00938835	-0.134248	0.0454697	0.00496205	-0.0400213	0.0113887	0.00275205	0.0210888	-0.123527	-0.11132	0.784749	-0.132417	-0.0171858	0.0177614	-0.0623299	-0.0471521	-0.115062	0.215997	-0.145634	-0.025569	0.0299611	0.0806376	0.0174561
Q60714	0.126853	-0.10616	0.176967	-0.891085	-0.121752	0.286427	-0.310689	-0.553401	-0.311421	-0.276265	-0.543788	-0.310103	-0.522912	-0.285528	-0.565336	-0.330256	-0.303382	-0.330054	-0.132609	-0.132911	0.00309364	-0.0837736	-0.275234	-0.218226	-0.174121	-0.0473835	-0.228829	-0.305793	-0.0544799	-0.403242	-0.178841	-0.0411812	-0.127764	-0.302749	-0.384867	-0.453015	-0.761741	-0.0944172	-0.160622	-0.175048	-0.0634743
Q60854	1.13158	-0.0126561	0.385049	0.330933	0.931717	0.556362	0.370293	0.371753	0.369914	0.497564	0.19716	0.362157	NA	NA	NA	NA	NA	NA	NA	NA	NA	NA	NA	NA	NA	NA	NA	NA	NA	NA	NA	NA	NA	NA	NA	NA	NA	NA	NA	NA	NA
Q60902	0.469287	-0.0403323	0.46774	0.499064	0.274136	-0.667517	-0.0130744	-0.456561	-0.249086	-0.728559	-0.697956	-0.699684	-0.0869907	-0.165648	-0.434862	-0.218586	-0.121919	0.445149	-0.205207	-0.791792	0.0503887	-0.022902	-0.0747427	0.00535358	-0.0210103	0.00959011	0.02672	0.0881012	0.426852	-0.155235	0.0265162	0.0222086	-0.054332	-0.048265	-0.135806	-0.0684727	-0.593709	-0.050762	-0.0442483	-0.0508234	0.000158488
Q60936	-0.0502972	-0.380322	-0.163906	-0.251464	-0.272423	-0.251353	0.0655241	-0.362493	-0.0600326	-0.0271612	-0.0742685	-0.125968	NA	NA	NA	NA	NA	NA	NA	NA	NA	NA	NA	NA	NA	NA	NA	NA	NA	NA	NA	NA	NA	NA	NA	NA	NA	NA	NA	NA	NA
Q61081	0.730454	-0.243549	-0.00360711	-0.258661	0.21011	-6.55151	-0.374392	-0.591357	-1.13658	-0.975384	NA	-0.829879	NA	NA	NA	NA	NA	NA	NA	NA	NA	NA	NA	NA	NA	NA	NA	NA	NA	NA	NA	NA	NA	NA	NA	NA	NA	NA	NA	NA	NA
Q61233	0.0286157	-0.495887	0.763645	-0.407684	0.77114	-0.20056	0.56134	-0.393375	-0.000852395	0.522233	0.517789	0.530211	0.0995998	0.381837	0.514562	0.62929	0.177854	0.439249	0.1057	-0.0358791	0.194271	0.364757	0.00323039	0.0759961	0.247691	0.0510603	0.171236	0.160335	-0.521125	0.701758	0.317001	0.00294405	0.316069	0.193234	0.137696	0.0737352	0.134425	0.22517	0.129041	0.149226	0.159954
Q61247	0	-0.378802	-6.45478	-0.56491	-6.28929	-0.531344	0.178596	-1.19381	-0.440083	-0.175581	-0.279941	-1.03492	-0.0909061	0.130615	-0.249017	-0.086479	-0.103819	-0.0240654	0.187272	-0.0293191	-0.386438	-0.0474604	-0.640381	-0.623606	-0.225436	0.538104	-0.0849712	0.503532	-0.144383	-0.162435	-0.0341424	0.0142515	0.0268563	NA	NA	0.021056	0.0392083	-0.0519713	0.0107552	-0.0274253	NA
Q61425	0.0687578	-0.660883	-0.268209	2.14622	-0.310105	-0.250183	-0.0501694	-0.33112	-0.556837	-0.344226	-0.118722	-0.580732	NA	NA	NA	NA	NA	NA	NA	NA	NA	NA	NA	NA	NA	NA	NA	NA	NA	NA	NA	NA	NA	NA	NA	NA	NA	NA	NA	NA	NA
Q61554	2.61536	NA	1.58737	1.92968	0.440828	2.79859	-0.0364486	NA	0.0320032	0.446901	0.654819	0.363688	-0.0019665	0.0490425	0.195137	0.159781	-0.141661	0.04732	0.0299329	-0.0659943	-0.030381	-0.00817044	-0.221482	-0.313994	-0.0977281	0.194491	-0.178579	-0.0201586	6.02826	-0.153774	0.0294095	0.0489979	-0.0122659	0.0147853	0.0258469	-0.110579	-0.179239	0.00494618	-0.02316	-0.0204221	-0.00615514
Q61702	NA	-1.19042	-0.486952	0.871812	0.325832	-0.604345	NA	-1.19159	-0.513284	-0.524244	-0.390169	-0.421661	-0.164778	0.0890706	-0.0882029	0.0136643	-0.280204	0.0515397	-0.0811283	NA	NA	NA	0.351631	0.000478048	0.634641	-0.177652	0.0364403	0.171853	-0.548514	-0.066461	-0.0788016	0.0233832	0.0343344	NA	NA	0.0105213	-0.00559933	-0.0427948	-0.00621089	0.00398934	-1.0028
Q61830	NA	-0.335726	-0.146672	-1.03472	0.118164	-0.166194	NA	0.263044	0.0773277	0.111814	0.0235556	0.0554163	0.166394	0.230066	0.0992633	0.0862458	0.109095	0.145404	0.133722	-0.0770353	0.150918	0.247626	-0.108411	0.0307941	0.0528759	0.0534613	0.107164	0.120159	3.254	0.428314	0.120207	0.042139	0.207941	NA	NA	0.334499	0.366867	0.121173	0.107182	0.122746	0.152406
Q61838	-0.116624	-0.703333	0.0671717	-0.0873381	0.0533679	-0.364469	-0.182315	-0.668719	-0.348276	-0.330596	-0.38076	-0.192053	-0.223737	0.104155	0.243027	0.437041	0.325005	0.0124791	-0.149553	0.0852719	0.0876595	-0.0203093	0.19319	0.385356	-0.389008	-0.407503	-0.395851	-0.301314	0.0118381	-0.100759	0.0212654	0.124507	0.0256156	NA	NA	0.00788522	-0.0168038	NA	-0.0166541	-0.0877435	NA
Q61941	-0.24613	-0.550062	-0.357775	-0.408528	-0.393484	-0.538423	-0.353303	-0.609852	-0.0586735	-0.194011	-0.248829	-0.114866	-0.0019665	0.0490425	0.195137	0.159781	-0.141661	0.04732	0.0299329	-0.0659943	-0.030381	-0.00817044	-0.221482	-0.313994	-0.0977281	0.194491	-0.178579	-0.0201586	6.02826	-0.153774	0.0294095	0.0489979	-0.0122659	0.0147853	0.0258469	-0.110579	-0.179239	0.00494618	-0.02316	-0.0204221	-0.00615514
Q62009	2.26067	1.12204	1.47517	0.831301	1.48506	NA	0.693243	1.13796	0.873619	0.803169	1.77709	NA	1.08065	1.36306	1.37541	0.55657	0.794169	1.14206	0.186459	0.936701	0.898216	0.74129	1.26111	0.895523	0.624385	0.274709	0.840227	0.886499	7.13691	0.687308	-0.145546	0.646902	0.770442	0.647862	0.678328	-0.0237177	0.571304	0.0306832	0.6402	0.708271	NA
Q62219	1.10745	NA	0.0357898	0.71483	1.18821	0.687539	-0.326574	NA	0.115284	0.386295	0.451361	0.39791	0.11873	0.0811128	0.308651	0.417791	0.10012	0.099655	0.0190744	-0.00336236	0.0981205	0.0996818	0.166752	0.146508	0.121705	0.113247	0.158622	0.0776813	-1.19913	-0.00874874	0.325224	0.0281718	0.226305	0.0840351	0.188465	0.0711084	0.366867	-0.0212944	0.0308182	0.021021	0.024816
Q62234	0.273115	-0.363015	0.0378746	0.066911	0.289457	-0.189707	0.311943	0.583122	0.0995251	0.430733	0.203943	0.530386	-0.0149512	0.114024	-0.197894	0.0623568	-0.00535753	0.068658	0.0756487	0.134327	0.132845	0.00725361	-0.0792647	0.0390779	-0.0179173	0.0603755	-0.0988989	-0.00387078	0.858296	-0.0853127	0.0140364	0.0240015	-0.0177311	0.118625	0.0887493	0.136992	-0.266051	-0.0678058	0.0253758	0.0365043	0.0423929
Q62465	0.614915	0.980685	0.299202	0.828591	0.696477	-0.122351	0.161603	0.0999419	0.261085	0.175856	1.2053	-0.032739	NA	NA	NA	NA	NA	NA	NA	NA	NA	0.125874	0.783779	0.400081	-0.0433873	0.0763432	0.201492	0.104608	0.308514	-0.361217	0.257036	0.0821982	0.309735	0.3054	0.249881	0.0579393	0.338861	0.0572117	0.0888584	0.11863	0.0315485
Q62523	0.393852	0.229029	0.127671	0.0589481	-0.75715	0.0291141	0.481766	0.070624	0.215076	-0.105386	0.280546	-0.243151	NA	NA	NA	NA	NA	NA	NA	NA	NA	0.134015	0.0849011	0.0783895	0.102903	0.0352096	0.205447	0.144473	0.640385	-0.0910293	0.247555	-0.00277001	0.19777	0.0993656	0.11278	0.32661	0.383664	0.026545	0.0493689	0.0663056	0.0340973
Q65CL1	0.282687	-0.214732	0.411191	-0.0392947	-0.0747816	-0.132216	0.149735	0.819621	0.0915893	0.598418	0.614524	0.711523	NA	NA	NA	NA	NA	NA	NA	NA	NA	-0.0508709	NA	NA	-0.104955	0.104935	-0.0716882	0.0365223	0.0608097	-0.164065	-0.220093	-0.000607461	-0.122548	NA	NA	-9.19171e-06	-0.128824	-0.0281548	-0.129595	-0.13136	0.152786
Q6IRU2	1.17661	0.808116	1.00774	0.611774	0.795989	1.08543	0.585317	0.00654078	-0.172869	0.380942	-0.622826	-0.205352	0.120788	0.273321	0.369217	0.272858	0.140952	0.148189	0.0384099	0.0865449	-0.120685	0.262969	0.108653	0.215204	0.112299	0.0947756	0.0880032	0.0634728	-0.948516	0.155624	0.333706	0.0218521	0.0863233	0.0409068	0.217391	0.194925	0.322053	-0.0173503	0.0733335	0.0612138	0.162405
Q6P069	0.339897	-0.60602	0.0116682	0.764424	NA	-0.0150641	0.180975	0.186168	-0.165471	0.598291	NA	0.531582	0.0813155	-0.0264555	-0.058069	0.445463	0.195726	0.214458	0.0636999	0.172073	0.0610663	0.0968339	0.109226	0.0658842	0.00470053	0.0779701	0.0466619	0.0121417	0.644042	0.326017	-0.00383406	-0.0105603	0.0746784	NA	NA	0.287091	0.467684	0.114136	0.0466975	0.0501915	0.0828062
Q6P8X1	NA	0.0853507	0.217532	0.371656	0.541839	-0.148721	NA	-0.520737	-0.746371	-0.632335	-1.24896	0.838553	NA	NA	NA	NA	NA	NA	NA	NA	NA	NA	NA	NA	NA	NA	NA	NA	NA	NA	NA	NA	NA	NA	NA	NA	NA	NA	NA	NA	NA
Q6PB66	-0.124876	-0.196192	-0.0881133	0.0439787	-0.128121	-0.189734	0.332617	-0.0257822	0.233402	0.154771	0.156577	0.16247	NA	NA	NA	NA	NA	NA	NA	NA	NA	NA	NA	NA	NA	NA	NA	NA	NA	NA	NA	NA	NA	NA	NA	NA	NA	NA	NA	NA	NA
Q6PD31	-1.96334	0.333084	0.280097	0.373609	-0.0685078	-0.360991	-0.256434	-0.0395735	-0.884716	-1.07217	-0.463957	-0.328947	-0.143412	-0.00702139	-0.0861429	0.234108	0.124522	0.13636	0.0558716	-0.0217267	-0.00111675	-0.0663403	0.0931773	0.0955503	0.0366836	-0.0607548	0.0721534	-0.0773182	-3.77187	-0.440267	0.123907	0.0730426	-0.0741358	-0.0885859	-0.0153914	0.0316076	0.49849	-0.0177674	-0.045286	-0.0407135	0.0959895
Q7TMY8	-0.398871	-0.809518	0.238487	0.060907	-0.100951	0.444347	-0.322736	-0.653626	-0.215105	-0.742003	-0.620153	-0.219662	NA	NA	NA	NA	NA	NA	NA	NA	NA	NA	NA	NA	NA	NA	NA	NA	NA	NA	NA	NA	NA	NA	NA	NA	NA	NA	NA	NA	NA
Q7TPR4	0.429123	0.927523	0.434823	0.315861	1.22846	NA	0.437565	0.489164	0.16162	0.722598	0.811457	NA	0.2819	0.45667	0.605607	0.471651	0.147189	0.245542	0.124156	-0.0408871	-0.079379	0.253092	0.466571	0.419016	0.169837	-0.00969527	0.253206	0.239558	0.480655	0.474532	0.376626	0.135461	0.426835	NA	NA	0.474087	1.21262	0.0714459	0.138741	0.161019	0.0970782
Q80W21	-0.420423	NA	0.0303307	-0.373051	-1.09594	-0.330501	0.122339	NA	0.442728	0.155029	0.335314	0.707735	NA	NA	NA	NA	NA	NA	NA	NA	NA	-0.227834	-0.452647	-0.287447	-0.0374651	-0.0981572	-0.277599	-0.281793	-0.088201	-0.376313	-0.165851	-0.0989629	-0.227865	NA	NA	-0.458283	-0.453682	NA	-0.185713	-0.159724	NA
Q80XN0	0.560537	-0.281782	0.908168	0.611988	0.372155	-0.912143	0.66948	0.313649	0.50816	0.613801	0.301282	0.613764	NA	NA	NA	NA	NA	NA	NA	NA	NA	NA	NA	NA	NA	NA	NA	NA	NA	NA	NA	NA	NA	NA	NA	NA	NA	NA	NA	NA	NA
Q8BFW7	0.505634	0.216087	1.25731	0.613025	0.609164	0.494092	0.301831	0.553097	-0.848405	-0.659822	-0.560697	-0.0972322	0.00745361	0.166401	0.218692	-0.00132847	-0.0366207	0.125552	-0.00204476	0.120758	0.00322799	0.120394	-0.118399	-0.142132	0.0380618	0.0504789	-0.0035264	0.0113819	-1.06694	0.30403	0.314732	0.00439467	0.118008	0.0922064	0.15093	0.247571	0.422879	-0.00109295	0.077629	0.113148	NA
Q8BG05	-1.06095	0.602371	0.778079	0.303094	0.833379	0.692373	0.296028	0.626001	-0.487612	-0.0532136	0.142357	1.02571	-0.00539083	0.159872	0.0498382	0.366658	0.0325931	0.0286503	-0.0105439	-0.0255941	-0.0512976	0.0452958	0.222889	0.292264	0.0387646	0.0233124	0.0106488	0.00144791	0.0393482	0.303789	-0.0314687	-0.0559059	0.0109182	0.140863	0.137385	0.0500299	0.00560189	0.00898576	0.123719	0.123862	NA
Q8BGK2	0.0282878	-0.602227	-0.128486	-0.204382	-0.45276	0.0716251	-0.236283	-0.1411	0.242877	-0.344258	0.181175	0.105809	NA	NA	NA	NA	NA	NA	NA	NA	NA	0.045955	NA	NA	-0.0526861	0.159337	0.0649857	0.165313	0.0404914	-0.192229	0.135536	-0.0361446	-0.0848933	0.102793	0.131262	0.155422	-0.487296	-0.0625321	0.017372	0.021017	0.013079
Q8BH59	0.302574	-0.217563	0.321797	0.0148225	0.173785	0.0355284	-0.165386	-0.3879	0.0525327	-0.0180039	0.026729	0.0213797	NA	NA	NA	NA	NA	NA	NA	NA	NA	-0.0290427	NA	NA	-0.0484536	-0.0108108	-0.199264	-0.155142	0.443729	-0.218025	-0.110615	-0.0495733	-0.144811	-0.105672	-0.0867295	-0.0579332	-0.739338	-0.0197812	-0.054243	-0.0462057	-0.0720905
Q8BH86	-0.828358	-0.90518	0.213293	-1.01521	-0.746969	-0.905321	-0.219788	-0.118772	0.0392501	-0.238277	-0.527614	-0.225755	-0.0019665	0.0490425	0.195137	0.159781	-0.141661	0.04732	0.0299329	-0.0659943	-0.030381	-0.00817044	-0.221482	-0.313994	-0.0977281	0.194491	-0.178579	-0.0201586	6.02826	-0.153774	0.0294095	0.0489979	-0.0122659	0.0147853	0.0258469	-0.110579	-0.179239	0.00494618	-0.02316	-0.0204221	-0.00615514
Q8BHN3	0.977554	0.712267	0.310051	NA	0.789274	0.56331	0.556372	0.693529	-0.0955466	NA	-0.0461121	0.030645	0.0105128	0.240943	0.20504	-0.066792	0.0589045	-0.0277959	-0.0129504	0.0269978	0.0995172	0.0012129	0.152343	0.161591	0.0365055	-0.0145442	-0.038521	-0.0337431	-0.715266	0.24072	0.0563267	0.00218627	0.0334076	0.0611861	0.0428461	0.0684846	-0.187637	-0.0250661	-0.0135772	-0.000559761	0.00433634
Q8BK64	0.72526	-0.270453	NA	0.104563	-3.43665	-1.28384	-0.781856	0.157013	NA	-0.492936	-2.2312	-0.357839	NA	NA	NA	NA	NA	NA	NA	NA	NA	-0.0350101	0.067384	0.155378	-0.0130147	-0.0392241	-0.014623	-0.0287695	-0.701446	-0.130439	0.00332085	-0.0306458	-0.0627602	-0.0140382	0.0217871	0.147498	0.0728087	-0.0162973	-0.0106397	-0.00833103	-0.16674
Q8BMF4	0.292878	0.0806487	0.0601772	0.102395	0.144739	0.0320824	-0.190426	-0.415154	-0.121142	0.0147767	-0.081901	-0.068531	NA	NA	NA	NA	NA	NA	NA	NA	NA	NA	NA	NA	NA	NA	NA	NA	NA	NA	NA	NA	NA	NA	NA	NA	NA	NA	NA	NA	NA
Q8BMS1	-0.139341	-0.49597	-0.303107	-0.271118	-0.365047	-0.505738	-0.148961	-0.401325	-0.106681	0.0239053	-0.0784666	-0.19525	NA	NA	NA	NA	NA	NA	NA	NA	NA	NA	NA	NA	NA	NA	NA	NA	NA	NA	NA	NA	NA	NA	NA	NA	NA	NA	NA	NA	NA
Q8BMS4	-0.118089	-0.0179457	-0.231288	0.0485937	-0.183558	0.133868	-0.187258	-0.112895	0.0590441	0.167285	-0.0314539	-0.200679	NA	NA	NA	NA	NA	NA	NA	NA	NA	NA	NA	NA	NA	NA	NA	NA	NA	NA	NA	NA	NA	NA	NA	NA	NA	NA	NA	NA	NA
Q8BWB1	0.283803	-0.152287	-0.188351	0.0454838	0.478255	-0.258355	0.20918	0.129402	-0.395675	-0.10349	-0.0371364	0.549787	NA	NA	NA	NA	NA	NA	NA	NA	NA	0.293187	NA	NA	0.149703	0.21162	0.380326	0.509006	-3.7901	0.504358	0.874598	-0.138986	0.12503	0.252134	0.278417	0.958709	1.17621	-0.142849	0.0584238	0.0673952	0.0711401
Q8BWT1	-0.13424	-0.524642	-0.420768	-0.121553	-0.497924	-0.263753	-0.377827	-0.296296	-0.24598	-0.0844545	-0.433511	-0.197938	NA	NA	NA	NA	NA	NA	NA	NA	NA	NA	NA	NA	NA	NA	NA	NA	NA	NA	NA	NA	NA	NA	NA	NA	NA	NA	NA	NA	NA
Q8BY87	0.607426	-7.69927	0.762007	-5.25505	-0.917782	-2.33965	0.533356	-0.57067	0.0326881	-0.141044	-0.170563	-0.128093	NA	NA	NA	NA	NA	NA	NA	NA	NA	0.0350864	0.0642147	-0.0684669	0.0866851	0.0133813	0.0519823	0.0587583	1.09335	0.0681518	0.221065	-0.0171502	-0.0318169	0.0629989	0.104594	0.176479	0.249241	0.0410722	0.0733278	0.0835416	0.0309538
Q8BZF8	0.310183	-0.304507	-0.0571431	-0.0815647	0.233377	-0.672439	0.630299	0.735296	0.23625	0.155446	0.561389	0.545236	NA	NA	NA	NA	NA	NA	NA	NA	NA	-0.0438987	NA	NA	-0.0513411	-0.019964	-0.0909764	-0.118734	-2.69395	-0.139167	0.0498278	-0.0900194	-0.0140007	-0.034916	0.00023262	-0.0895465	-0.0672116	-0.0101826	-0.0365945	-0.0209508	0.315325
Q8BZJ7	-0.324226	-0.113246	-0.117718	-0.328525	-0.327678	0.017442	0.298249	-0.377989	0.0559509	-0.338154	-0.137543	0.464267	NA	NA	NA	NA	NA	NA	NA	NA	NA	-0.105385	NA	NA	-0.0207636	-0.059852	-0.11283	-0.076148	-2.32723	-0.175553	-0.151793	-0.085938	-0.256114	-0.142464	-0.0654822	-0.0790089	-0.585308	-0.0325196	-0.0617425	-0.0951998	-0.0801298
Q8C0L9	0.664379	-3.53545	0.603331	-0.500782	-0.362437	-0.70166	0.237385	0.121144	0.388393	-0.102691	-0.730079	-0.0284153	-0.343996	-0.332671	-1.23646	-0.100215	0.100801	-0.153838	0.111861	NA	NA	-0.065082	-0.724967	-0.547828	-0.242771	-0.0774434	-0.173194	-0.206915	-0.880698	-0.337036	-0.247295	0.0284748	-0.212757	-0.00687233	-0.118554	0.0368802	-0.336063	-0.0109291	-0.035992	-0.108258	-0.0583177
Q8C1B7	0.611954	0.727077	0.923645	0.439025	0.716149	NA	0.187719	0.400966	0.325069	-0.507536	-0.208559	NA	NA	NA	NA	NA	NA	NA	NA	NA	NA	NA	NA	NA	NA	NA	NA	NA	NA	NA	NA	NA	NA	NA	NA	NA	NA	NA	NA	NA	NA
Q8C5Q4	0.287762	1.71572	-0.432369	-0.354361	-0.660084	-0.226017	-0.571917	-1.07835	-0.756239	-0.337494	-0.410293	-0.600886	-0.0532939	-0.10249	-0.307453	-0.282939	0.118025	-0.00779598	-0.019097	0.0985584	0.0709747	0.0176143	-0.0659471	0.0558459	-0.0382463	-0.0743908	-0.122981	-0.0838956	1.03421	0.0682501	-0.0773923	-0.0445125	-0.102228	-0.0347545	-0.0619474	0.142244	0.0868117	0.00313649	-0.0236481	-0.0122184	-0.00624945
Q8C8R3	-0.395774	-1.40558	0.0628382	-0.251372	-0.404157	-0.850484	0.132834	0.543387	-0.220213	-0.4015	-0.321669	0.349339	NA	NA	NA	NA	NA	NA	NA	NA	NA	-0.0799693	NA	NA	-0.0120372	-0.0452343	-0.198961	-0.207883	-1.78762	-0.14256	-0.149436	-0.0176384	-0.0896253	-0.308594	-0.175174	-0.226501	-0.327661	-0.0522018	-0.0782777	-0.0812775	0.147957
Q8CC88	-0.121578	-0.319712	-0.432158	-0.285417	-0.438913	-0.461468	-0.157934	-0.246485	-0.0708219	-0.0485656	-0.320483	0.0920175	NA	NA	NA	NA	NA	NA	NA	NA	NA	-0.120594	NA	NA	-0.0985464	-0.0201494	-0.115915	-0.108744	-0.666349	-0.308573	-0.303773	-0.125638	-0.144857	-0.1246	-0.186239	-0.258107	-0.638518	NA	-0.127517	-0.127657	NA
Q8CGY6	1.01395	-0.701213	0.318313	-0.403753	-0.1432	-0.531095	-0.143532	-0.29414	0.0316146	-0.314181	-0.197867	0.0653814	NA	NA	NA	NA	NA	NA	NA	NA	NA	-0.0437821	NA	NA	-0.0713925	-0.115539	-0.151232	-0.110597	-0.720723	-0.062767	0.0483254	-0.0863171	-0.0665881	-0.123892	-0.0474622	-0.168543	-0.574109	-0.0552949	-0.102609	-0.123991	-0.0800946
Q8CHS7	-0.92191	-1.43815	-0.779847	-0.352955	-0.574033	-0.676555	0.51148	0.631075	0.323697	0.443168	0.119232	0.732687	NA	NA	NA	NA	NA	NA	NA	NA	NA	-0.0955851	NA	NA	-0.189546	-0.0791052	-0.309274	-0.233485	-5.00549	-0.712561	-0.270771	-0.0562368	-0.487478	NA	NA	-0.0948077	-0.736533	NA	-0.134168	-0.217477	NA
Q8K0D5	-0.167204	-0.542125	-0.274184	-0.0633968	-0.0868681	-0.410448	0.102449	-0.0435053	0.448584	0.111427	-0.211397	0.138517	NA	NA	NA	NA	NA	NA	NA	NA	NA	NA	NA	NA	NA	NA	NA	NA	NA	NA	NA	NA	NA	NA	NA	NA	NA	NA	NA	NA	NA
Q8K0E8	-0.551816	-0.429303	-0.32977	-0.801732	NA	-0.491074	-0.486992	-0.00583815	-0.615469	-0.372491	NA	-0.738992	0.627018	0.331148	0.0862659	-0.428813	-0.0303381	0.104506	-0.0978673	NA	NA	-0.319148	0.0531078	-0.00428092	-0.021274	0.0959297	-0.0921613	-0.136402	-0.524872	0.0457519	0.0867682	0.147839	-0.0536527	NA	NA	-0.00528328	0.0392072	0.00841941	-0.01743	0.0436084	NA
Q8K3C3	0.0469233	-0.336925	-0.357692	-0.243149	-0.402731	-0.440745	-0.598513	0.515952	0.207067	0.420797	0.00949018	0.303748	NA	NA	NA	NA	NA	NA	NA	NA	NA	-0.051224	NA	NA	-0.0512996	-0.00124837	-0.0579988	0.0122286	-0.471088	-0.0616564	-0.192657	-0.0825559	-0.190833	0.0788162	0.059082	0.0105294	-0.422878	0.0345233	-0.0330669	-0.0619806	-0.0033946
Q8K4Z3	0.0620401	-0.175863	-0.505475	-0.0224493	0.165615	-0.427195	0.117174	-0.32272	0.54551	0.351025	0.863476	0.358642	-0.0159656	-0.0317859	0.00773603	-0.252678	-0.0686339	-0.0329074	-0.0310854	0.0426737	-0.0505003	-0.0335136	0.140007	0.0333422	-0.00673768	0.0159679	-0.0503345	-0.021722	-1.17847	-0.175534	-0.119452	0.0258514	0.0141088	-0.0116922	-0.0512397	-0.0658301	0.0280034	0.00621161	-0.0495396	-0.0456883	0.0693094
Q8R0N6	-2.39364	-0.494271	0.319343	0.319981	-0.537085	-0.000581653	-0.0922687	0.262723	-0.053701	0.143591	0.139149	-0.106054	NA	NA	NA	NA	NA	NA	NA	NA	NA	NA	NA	NA	NA	NA	NA	NA	NA	NA	NA	NA	NA	NA	NA	NA	NA	NA	NA	NA	NA
Q8R1Q8	-0.119302	0.119057	0.0294493	-0.195022	0.0372548	-0.247998	0.00606845	-0.00616093	0.00465616	-0.824169	0.0526527	0.03275	NA	NA	NA	NA	NA	NA	NA	NA	NA	NA	NA	NA	NA	NA	NA	NA	NA	NA	NA	NA	NA	NA	NA	NA	NA	NA	NA	NA	NA
Q8R2G4	-0.0871918	0.0967584	-0.32373	0.33209	-0.319067	-0.0411759	0.074145	-0.0260262	-0.207689	-0.0440659	-0.124218	-0.652441	NA	NA	NA	NA	NA	NA	NA	NA	NA	-0.132616	-0.400302	-0.192536	-0.0897789	-0.049017	-0.144496	-0.190752	2.45302	-0.125859	-0.156262	-0.039852	-0.181961	0.00997157	-0.088426	0.0368866	-0.344468	-0.036202	-0.0278401	-0.0421866	-0.0636773
Q8R5J9	0.289275	0.268998	-0.0328127	0.118788	0.499743	-0.00268654	0.505112	0.308789	0.184581	0.141264	0.788464	0.822065	0.35166	0.102473	-0.147751	0.00626038	0.0940398	0.171653	0.202403	0.124414	0.0598301	-0.00476074	0.066381	0.119431	0.0429241	0.0945104	0.00431047	-0.0327705	-0.687369	0.0127276	0.17477	-0.0352071	-0.0150381	0.105127	0.418071	0.237052	0.215636	0.0695267	0.000957727	0.032902	0.136272
Q8VBT1	-0.641458	-0.764695	-0.404377	-0.103147	-0.784034	-0.878438	-0.69929	-0.523605	-0.830029	-0.480551	-0.873788	-0.332655	NA	NA	NA	NA	NA	NA	NA	NA	NA	-0.0691163	-0.428363	-0.32392	-0.0732841	-0.00721973	-0.0217608	-0.0710083	1.81052	-0.430911	-0.0172272	0.0306211	-0.105667	-0.0246312	-0.0354585	-0.0868958	-0.660924	0.0302439	-0.0310379	-0.033988	0.0255585
Q8VCI5	0.468419	-0.566003	0.16734	-0.28584	-0.361438	0.102475	-0.0585474	-0.778889	-0.749722	-0.387571	NA	-0.871208	-0.051777	-0.182872	-0.253014	0.0458533	0.0301972	-0.00121858	-0.0152542	0.053635	0.0463299	-0.0385921	-0.108883	-0.0187022	0.0300961	-0.0117793	-0.0391554	-0.000277371	-1.57269	-0.164688	-0.20526	-0.044474	-0.106585	-0.0191194	-0.0933682	-0.0210538	0.11482	-0.0393401	-0.0176898	0.00489162	0.0416212
Q8VCM7	-0.674569	-0.49431	-0.298722	-0.651976	-0.88116	0.395811	-0.442821	-0.115767	-0.821928	-0.463413	-0.748775	-0.746632	-0.0237194	0.0505167	0.237818	0.581811	0.144396	-0.283985	-0.0856599	NA	NA	NA	-0.355578	0.193239	-0.0945295	0.392513	0.191364	-0.328259	-0.959537	-0.0865346	NA	0.0638761	-0.0821651	NA	NA	NA	NA	NA	0.0852862	-0.0371986	NA
Q8VCT4	-0.935118	-0.951447	-0.614235	-0.16853	-0.978106	-1.04807	0.0918318	0.304215	-0.153267	-0.762	-0.361762	-0.2771	-0.716129	-0.663808	-0.883534	-0.564478	-0.356008	-0.440883	-0.0300144	-1.15205	-0.782654	-0.30727	-0.710853	-0.627812	-0.252801	-0.0803982	-0.544806	-0.536755	-3.23426	-1.04412	-0.521961	-0.265661	-0.997066	NA	NA	-0.974493	-1.98275	-0.128336	-0.403172	-0.571635	-0.128102
Q8VCW8	-0.0258529	-0.418339	-0.478547	-0.505787	-0.143011	-0.656288	-0.380427	0.110911	0.104019	-0.100641	-0.162571	-0.0255381	NA	NA	NA	NA	NA	NA	NA	NA	NA	NA	NA	NA	NA	NA	NA	NA	NA	NA	NA	NA	NA	NA	NA	NA	NA	NA	NA	NA	NA
Q8VDN2	0.99606	0.340183	0.671271	0.643561	0.655317	0.386053	0.184724	0.331151	0.0861968	0.17149	0.130034	0.138213	0.00391753	-0.0349979	-0.014433	-0.112488	-0.0730963	-0.109814	-0.0552788	-0.0747026	-0.141138	-0.0744963	-0.193376	-0.0181847	0.104273	0.0073082	-0.105661	-0.0708922	-3.75527	-0.103807	-0.0161276	0.00420472	-0.0719073	0.0584155	0.038915	0.0737764	-0.338869	-0.00406078	-0.0339799	-0.0215178	-0.0228312
Q8VE38	0.511547	0.0888475	0.114413	-0.128073	-0.172087	0.0974116	0.348667	-0.220481	0.443045	0.191539	-0.0812883	0.460932	NA	NA	NA	NA	NA	NA	NA	NA	NA	-0.0779346	0.0258994	0.173498	0.0285068	-0.0348422	0.00398262	-0.0283764	-1.32191	-0.0915992	-0.023708	-0.0885957	-0.181631	-0.063675	-0.022375	-0.00262316	-0.226844	0.0323309	0.00328053	0.00100983	-0.0690245
Q8VEE1	-0.119433	-0.0760424	0.784703	0.398641	0.841058	-0.12491	-0.427799	-0.626622	-0.305959	-0.539228	-1.00977	-0.517408	NA	NA	NA	NA	NA	NA	NA	NA	NA	-0.0630427	0.23199	0.125368	0.0296368	0.139372	0.0891485	0.151866	-1.8924	0.0414665	0.197621	-0.273589	0.0743244	0.299391	0.222273	0.208082	-0.0728185	-0.00280311	0.0484468	0.0528477	0.0587135
Q91UZ5	-0.244288	-0.395408	-0.457608	-0.348569	NA	-0.0880876	-0.137561	0.23926	-0.0338693	0.35795	NA	0.431089	0.0250537	-0.469653	-0.191193	-0.556185	-0.249761	0.174735	-0.396026	NA	NA	-0.0689497	-0.705754	-0.190368	-0.493633	-0.152637	-0.154617	-0.237861	-1.09559	-0.298439	-0.228874	-0.150997	-0.34857	-0.458858	-0.43291	-0.179105	-0.285653	-0.0965478	-0.18505	-0.200301	-0.215166
Q91X72	0.0100782	-0.897564	0.228252	-0.220485	0.811949	0.235642	-0.781897	-0.414572	0.0899516	-0.453818	-0.487345	-0.252254	-0.571724	-0.0154901	0.447236	-0.27474	-0.0439942	0.471529	-0.450472	NA	NA	-0.0369303	0.191342	0.663017	-0.0622437	-0.0485012	0.103516	0.458135	-0.76151	-0.157483	-0.10812	-0.110006	0.0146349	NA	NA	-1.47271e-05	-0.0616094	0.00552743	0.0605641	0.00797206	-1.05591
Q91YQ5	0.235329	0.0788473	0.405048	0.0774659	0.490782	-0.0777335	0.496887	0.345562	0.239064	-0.0664196	0.383219	0.589004	-0.11972	-0.119285	0.0638401	0.269848	-0.0116684	0.0928433	-0.000627078	0.237605	-1.10957e-05	0.0442811	0.263976	0.176092	0.0551582	0.0219822	-0.0921654	-0.037293	-0.0183709	0.116603	0.0227294	-0.0705359	0.0471728	-0.0399028	0.00763314	0.0658319	0.0504106	-0.00934957	-0.0603589	-0.0276848	NA
Q91ZA3	0.113959	-0.366799	-0.177892	-0.0481061	-0.260415	-0.59031	-0.149923	-0.125016	-0.0521863	-0.0979571	-0.230503	0.067935	NA	NA	NA	NA	NA	NA	NA	NA	NA	NA	NA	NA	NA	NA	NA	NA	NA	NA	NA	NA	NA	NA	NA	NA	NA	NA	NA	NA	NA
Q91ZJ5	1.01714	0.252477	0.456282	0.255864	0.222928	-0.0171071	0.643342	0.698107	0.249371	0.344616	0.348676	0.272781	0.227525	0.265506	-0.293915	-0.179244	0.158106	0.124545	0.0418941	0.212787	0.193108	0.0297616	0.0428365	-0.00761216	0.0113252	0.130508	0.0483066	0.164523	2.0568	-0.139929	0.224385	0.0729772	-0.110767	0.0495414	0.170174	0.34241	-0.389277	0.0278652	0.123518	0.105504	0.18
Q921I1	-0.419231	-0.859561	0.0110488	-0.505861	-0.276039	-0.694746	-0.0720266	-0.305041	0.0657852	-0.224001	0.0424501	-0.282133	NA	NA	NA	NA	NA	NA	NA	NA	NA	NA	NA	NA	NA	NA	NA	NA	NA	NA	NA	NA	NA	NA	NA	NA	NA	NA	NA	NA	NA
Q922B2	-0.17328	-0.0177059	0.358172	0.116768	-0.693204	0.215488	0.409922	-0.0355916	-0.0405832	-0.064245	-0.150688	0.0559117	NA	NA	NA	NA	NA	NA	NA	NA	NA	NA	NA	NA	NA	NA	NA	NA	NA	NA	NA	NA	NA	NA	NA	NA	NA	NA	NA	NA	NA
Q99020	0.842757	1.57881	8.88383	0.411597	0.390108	0.208854	-0.631867	-0.717528	-0.620431	-0.541111	-0.261751	0.658363	-0.050066	-0.0427129	0.0533148	0.135692	-0.00346745	-0.0474662	-0.0527715	0.0450257	0.0928075	0.0739014	0.16985	0.14742	0.00165943	0.0101142	-0.0248449	0.0157355	-1.46998	0.182023	0.0714536	-0.0203512	0.00324827	0.0300089	0.0472834	0.113276	0.394868	-0.0193584	0.0201367	0.0136753	0.0069486
Q99JY0	-0.0133579	-0.578501	-0.165836	-0.240488	-0.374463	-0.629435	-0.261818	-0.419029	-0.240729	-0.022818	-0.372566	-0.143523	NA	NA	NA	NA	NA	NA	NA	NA	NA	NA	NA	NA	NA	NA	NA	NA	NA	NA	NA	NA	NA	NA	NA	NA	NA	NA	NA	NA	NA
Q99K41	0.774082	NA	0.523411	0.520393	0.808229	NA	0.0979865	NA	0.178663	0.320575	0.270166	NA	NA	NA	NA	NA	NA	NA	NA	NA	NA	0.323508	0.788204	0.497233	0.158319	0.151461	0.295791	0.321208	-1.98403	0.307576	0.324962	0.0533678	0.473415	NA	NA	0.171189	0.677718	0.0997027	0.10954	0.146913	0.309538
Q99K48	-0.632697	NA	0.773594	-0.340122	0.288153	NA	-0.560649	NA	-0.605916	-0.875695	-0.917493	NA	-0.0360969	0.134159	-0.024143	0.0530477	0.0805831	0.0557406	-0.138293	0.10918	0.217497	0.040924	-0.267305	-0.201686	0.0909657	0.115151	0.185923	0.0710084	0.610732	-0.045645	0.0113062	0.114331	0.0549485	-0.0101343	-0.0257593	0.060562	0.0336079	-0.0294279	-0.01044	0.0255508	NA
Q99KJ8	0.349523	0.120725	-0.0233583	0.157153	0.532878	0.664945	0.323217	0.158569	0.329696	0.0854015	0.366225	0.370739	-0.135173	0.105466	-0.0103686	-0.0599358	0.0180969	0.175298	0.015499	0.0561	-0.0570634	0.012745	0.0673174	0.051447	-0.00909528	-0.00407346	0.0253967	0.0864546	1.15791	-0.205609	-0.0050972	0.0511719	0.063543	NA	NA	0.0474265	0.0392014	0.000846072	0.0258536	0.0273315	0.0271374
Q99KK7	0.290307	0.301045	0.432949	0.271486	0.670994	0.258626	0.240552	0.0678725	0.175474	0.0791717	0.0635283	-0.479728	NA	NA	NA	NA	NA	NA	NA	NA	NA	NA	NA	NA	NA	NA	NA	NA	NA	NA	NA	NA	NA	NA	NA	NA	NA	NA	NA	NA	NA
Q99KQ4	-0.164834	-0.398828	-0.426774	-0.324618	-0.4498	-0.636133	-0.134266	0.361339	0.0604904	0.0842376	-0.341042	0.175315	-0.0707038	-0.192906	-0.438723	-0.196574	-0.0861319	-0.155906	-0.198737	-0.0982208	-0.306304	-0.0489016	-0.511229	-0.383025	-0.175938	-0.123483	-0.225218	-0.256331	0.966875	-0.427019	-0.167913	-0.0182826	-0.202696	-0.232708	-0.226879	-0.0131757	0.445282	-0.138313	-0.0678109	-0.093046	-0.270098
Q99KR7	-0.594561	-0.840668	-0.763611	0.621594	-0.720365	0.00114475	-0.189509	-0.736724	-0.31936	-0.330123	-0.233598	0.0188151	NA	NA	NA	NA	NA	NA	NA	NA	NA	NA	NA	NA	NA	NA	NA	NA	NA	NA	NA	NA	NA	NA	NA	NA	NA	NA	NA	NA	NA
Q99L43	NA	-0.201053	0.0726937	-0.0225422	0.23584	-0.149896	NA	0.65589	0.995678	0.744093	0.809247	0.295876	0.00609312	-0.110552	-0.192678	0.398015	-0.0457108	0.0398561	0.0575881	0.0375505	0.201179	-0.0810962	0.108319	0.155845	0.0254703	-0.0764886	-0.113862	-0.113025	3.37425	-0.188964	-0.0193316	-0.0132018	-0.0221506	-0.136179	-0.0851377	-0.0500517	-0.151227	0.0563131	-0.092972	-0.0598985	-0.113157
Q99LB2	-0.121567	-0.502148	-0.378862	-0.153983	-0.281703	-0.375147	-0.270482	-0.659705	-0.262602	-0.150243	-0.304307	-0.344313	-0.178511	-0.213466	-0.316459	-0.229929	-0.0788503	-0.18135	-0.00625165	-0.022222	0.0275029	-0.0971956	0.0108098	0.015274	-0.0984994	-0.0548241	-0.133017	-0.107538	-3.10243	-0.303579	-0.0496199	-0.154538	-0.0975825	NA	NA	-0.268647	-0.504094	NA	-0.0281255	-0.0577301	NA
Q99LF4	-1.31037	0.480263	0.890545	0.471871	-0.377736	1.53393	0.480898	0.0482636	-0.0134025	-0.012394	-0.369873	0.241217	-0.0123409	-0.190728	-0.108063	-0.131004	0.0662045	0.0517131	-0.0617033	-0.103734	-0.0221914	0.00252695	0.121211	-0.0143208	0.0232931	-0.0720178	-0.114872	0.00439499	1.39377	0.0467481	0.0302046	-0.0636185	-0.00806966	0.0446208	-0.0529099	-0.0184311	0.215636	-0.013136	-0.018048	-0.0206757	-0.0376887
Q99NB1	-0.150228	-0.411398	-0.622259	-0.370479	-0.453241	-0.605637	-0.291926	-0.338749	-0.0599646	-0.109072	-0.291981	-0.0662019	NA	NA	NA	NA	NA	NA	NA	NA	NA	NA	NA	NA	NA	NA	NA	NA	NA	NA	NA	NA	NA	NA	NA	NA	NA	NA	NA	NA	NA
Q99P72	0.58135	-0.327171	0.397259	0.761726	0.555696	1.29128	-0.270162	-0.319187	-0.264754	-0.0902663	0.519396	-0.106716	NA	NA	NA	NA	0.281793	0.287657	0.13548	0.803571	0.23826	0.178235	0.455744	0.35717	0.130797	-0.00125539	0.20883	0.230953	2.67795	0.38802	0.186099	0.0889099	0.555446	NA	NA	0.171185	0.492889	0.0882171	0.227304	0.264098	0.17789
Q9CPY7	0.219395	0.182004	-0.0997129	-0.101403	-0.174482	-0.121943	-0.140801	-0.109747	0.00365254	-0.254994	-0.422716	0.036269	0.175075	-0.893144	-0.046904	-0.310617	-0.338006	-0.187336	0.211409	NA	NA	-0.000210515	-0.181776	-0.12585	0.0559186	0.0138763	-0.0144583	0.0225294	0.488887	-0.0695229	-0.125289	-0.00112582	-0.00638065	-0.0130957	0.0471833	0.0631946	0.0336064	0.0140691	0.0345493	-0.00203681	NA
Q9CQ62	0.00492702	-0.385321	-0.495158	0.180489	-0.51454	-0.534242	0.00689163	-0.417363	-0.00843546	0.0741923	-0.0861198	-0.0556381	NA	NA	NA	NA	NA	NA	NA	NA	NA	NA	NA	NA	NA	NA	NA	NA	NA	NA	NA	NA	NA	NA	NA	NA	NA	NA	NA	NA	NA
Q9CQV8	0.591622	0.0949298	0.422828	0.319531	0.320832	-0.0767174	0.478028	0.0478218	1.07172	0.59928	0.629832	-0.120589	NA	NA	NA	NA	NA	NA	NA	NA	NA	NA	NA	NA	NA	NA	NA	NA	NA	NA	NA	NA	NA	NA	NA	NA	NA	NA	NA	NA	NA
Q9CQX8	0.0264764	-0.0846282	-0.249673	0.747505	-0.209033	-0.221008	-0.314339	-0.0805258	-0.147597	-0.365854	-0.334757	-0.0159237	NA	NA	NA	NA	NA	NA	NA	NA	NA	NA	NA	NA	NA	NA	NA	NA	NA	NA	NA	NA	NA	NA	NA	NA	NA	NA	NA	NA	NA
Q9CRB9	-0.335205	-0.564615	-0.0966029	0.496378	0.794869	-0.0799761	-0.44174	0.195828	-0.406969	-0.205175	-0.56441	-0.767322	0.0464943	-0.10953	-0.304349	-0.102716	-0.111219	-0.0672616	0.0856873	-0.0688616	-0.11472	-0.0143366	-0.202241	-0.325836	-0.0841596	0.0776336	-0.156515	-0.0882646	-0.313396	-0.213125	-0.0567194	0.0353764	-0.0845256	-0.00969756	-0.021104	0.0658313	0.0476082	-0.0174492	-0.0344671	-0.0239636	0.539995
Q9CWE0	0.826848	-0.14215	0.291974	-0.377391	0.238402	-0.335495	0.662416	0.308789	0.374879	-0.337058	0.515106	-0.0393868	-0.109678	-0.120846	-0.301921	-0.184105	-0.197224	-0.0536305	-0.0425246	-0.0288598	-0.142927	-0.0495515	-0.119472	-0.124382	-0.060401	0.00679112	-0.0860717	-0.0402071	-0.722172	-0.15048	0.00604893	0.0239959	-0.0304271	-0.0511598	-0.0275167	0.150125	-0.212839	0.100731	-0.0121632	-0.00711434	0.00890946
Q9CY58	0.28347	0.185269	0.140946	0.342209	-0.2702	-0.0172625	0.0159358	-0.391924	0.175566	-1.04619	-0.680351	-0.552894	0.0707931	-0.206017	-0.0973601	-0.0960634	-0.0287502	-0.14672	-0.130361	0.0851838	0.264661	0.0261203	0.0912556	0.126657	-0.0328838	0.0460415	-0.0679899	-0.0112385	-1.02819	0.0259592	0.085676	-0.00363465	-0.0222489	-0.0101023	-0.030608	0.0922097	-0.268853	-0.0386259	0.0385981	0.0368991	0.0327257
Q9CZD3	0.849427	0.261025	1.11321	0.480711	1.19928	-0.0817756	0.116435	0.142192	0.0645928	-0.466598	-0.27952	0.166687	0.0824668	0.0574326	0.015725	0.0951651	0.0968546	0.0605287	0.0410212	0.0153164	0.11187	0.0361929	0.097297	0.100778	0.0381863	0.00194364	0.0543418	0.0719545	1.16619	0.237569	0.0726613	-0.00599829	0.0953849	NA	NA	0.0158234	-0.215647	-0.00617271	0.0055894	-0.000566247	0.0279857
Q9CZN8	-2.93155	-0.526272	-0.701196	1.12744	-0.063473	-4.16393	-0.0195578	-0.325852	-0.276437	-0.453349	0.157576	0.310232	NA	NA	NA	NA	NA	NA	NA	NA	NA	NA	NA	NA	NA	NA	NA	NA	NA	NA	NA	NA	NA	NA	NA	NA	NA	NA	NA	NA	NA
Q9CZS1	0.230436	0.69696	0.62453	0.506279	0.512024	1.005	-0.197107	0.413175	-0.196709	-0.244215	0.16921	-0.0795229	NA	NA	NA	NA	NA	NA	NA	NA	NA	NA	NA	NA	NA	NA	NA	NA	NA	NA	NA	NA	NA	NA	NA	NA	NA	NA	NA	NA	NA
Q9D0L4	-0.467566	-0.428168	0.228359	0.260066	0.84054	-0.122588	0.350201	-0.29497	-0.0947385	-0.223081	-0.544614	-0.437303	NA	NA	NA	NA	NA	NA	NA	NA	NA	-0.0402705	0.116084	0.220259	0.0465229	-0.153957	-0.0241266	-0.0361729	-1.20423	-0.133741	-0.029041	-0.0648327	-0.102975	-0.127596	-0.101874	0.0210684	-0.439684	-0.0644485	-0.0414919	-0.0736527	-0.0481483
Q9D2R6	-0.24253	-0.137538	-0.277377	0.461737	0.0496684	-0.0288387	0.611749	0.456658	0.0424036	0.870263	0.413958	0.21647	NA	NA	NA	NA	NA	NA	NA	NA	NA	NA	NA	NA	NA	NA	NA	NA	NA	NA	NA	NA	NA	NA	NA	NA	NA	NA	NA	NA	NA
Q9D7X3	0.389767	-0.0811976	0.0452943	0.234602	0.155174	-0.299613	0.0825968	0.476091	0.741576	0.115698	0.776029	0.423967	NA	NA	NA	NA	NA	NA	NA	NA	NA	0.0616152	0.334713	0.314988	0.065445	0.169318	0.131999	0.140905	-0.375129	-0.11908	0.00135268	0.0147084	0.10815	0.346884	0.459364	0.00265203	0.179225	-0.0592669	0.0589519	0.0713615	0.224354
Q9D8E6	0.281804	0.00701847	-0.106733	0.111181	1.01488	0.472666	0.570325	0.467725	0.349579	-0.18	0.102639	0.566597	NA	NA	NA	NA	NA	NA	NA	NA	NA	0.0172253	0.06217	-0.060141	-0.0656366	0.146393	-0.0809346	0.00633788	-0.230545	-0.117192	0.102218	0.0502042	0.0154749	-0.0149963	-0.0103951	-0.0921855	0.210039	-0.0572161	0.0169379	0.00412092	0.0572487
Q9D8W5	0.828139	-0.342127	0.268001	0.0370875	0.476861	0.348976	0.661956	0.393499	0.557063	0.145473	-0.247593	0.312296	-0.0746543	0.022445	-0.547444	0.174958	0.0508355	-0.0763253	0.0116836	0.14078	-0.096798	0.0186149	-0.0207539	-0.00709953	-0.0258096	-0.0190922	-0.0472488	-0.00849055	-0.034338	0.0727456	-0.0111697	-0.0319309	-0.0748541	0.0519357	0.0173956	0.0763947	-0.0588178	0.0197285	0.0389423	0.0350046	-0.0110101
Q9DBC7	0.168673	0.461384	1.65343	-0.342189	NA	0.83468	-0.401829	-0.32595	-0.571693	-0.332004	NA	-0.935924	NA	NA	NA	NA	NA	NA	NA	NA	NA	NA	NA	NA	NA	NA	NA	NA	NA	NA	NA	NA	NA	NA	NA	NA	NA	NA	NA	NA	NA
Q9DBD0	-0.104151	-1.31334	0.629106	-0.199231	NA	-0.555811	0.165572	-0.509351	-0.448907	-0.752253	NA	-0.932847	NA	NA	NA	NA	NA	NA	NA	NA	NA	NA	NA	NA	NA	NA	NA	NA	NA	NA	NA	NA	NA	NA	NA	NA	NA	NA	NA	NA	NA
Q9DBG3	-4.46919	0.640864	NA	0.297858	1.24138	-0.488415	0.632144	0.535124	NA	0.332229	0.466486	0.422453	0.404239	-0.0676114	0.674624	0.510824	0.0472089	-0.454279	0.450087	-0.236728	0.144343	0.151545	-8.38167e-05	0.142867	0.0908117	0.00251571	0.0665885	0.0389697	0.783974	-0.0348996	-0.0190431	-0.0600595	0.109225	0.18265	0.152335	0.165925	-0.0756145	-0.0036865	-0.0156817	0.0145521	0.306522
Q9DBG5	-0.176887	0.264736	0.483501	0.486737	0.284927	0.160972	-0.318648	-0.840383	-0.451788	-0.886421	-0.644424	-0.901785	NA	NA	NA	NA	NA	NA	NA	NA	NA	-0.0616414	0.0312973	0.0630857	-0.0823584	-0.00245145	0.0518916	0.0671304	2.9489	-0.257298	-0.215811	0.0402588	-0.0221865	0.0141361	0.0258781	0.187001	0.201636	-0.0639909	-0.0238922	-0.0166282	-0.0498027
Q9DBJ1	0.673754	0.344646	0.83285	0.380624	0.915821	0.510896	-0.128052	-0.146884	0.129616	0.153215	-0.10089	-0.131179	NA	NA	NA	NA	0.0948403	0.029918	0.0904382	0.4279	0.26191	0.0561537	0.281527	0.325607	0.0947695	0.0429124	0.0914948	0.132457	1.00269	0.333598	-0.0885214	-0.0845852	0.0708504	0.213408	0.149103	0.626843	0.254843	0.0729904	0.0562179	0.0649076	-0.132476
Q9DBL1	-0.367419	-0.727696	-0.165758	-0.688363	0.0926745	-0.782563	-0.16254	-0.105964	-0.0257671	-0.108683	-0.0434037	0.235292	NA	NA	NA	NA	NA	NA	NA	NA	NA	NA	NA	NA	NA	NA	NA	NA	NA	NA	NA	NA	NA	NA	NA	NA	NA	NA	NA	NA	NA
Q9DC61	-0.699786	0.035427	0.186181	0.508006	0.173081	-0.189642	-0.00697587	0.217192	0.260425	0.184853	0.530861	0.189889	0.414172	-0.577315	-0.106969	-0.340055	-0.330636	-0.144893	-0.0825413	NA	NA	-0.0420122	-0.0218416	0.0218423	-0.0841708	-0.0575524	-0.0984782	-0.0978131	-0.888412	-0.178132	-0.0159757	-0.0931809	-0.021133	-0.0668347	-0.0443685	-0.152772	0.00280063	-0.0546103	-0.0475199	-0.045096	0.128214
Q9DCD0	0.119915	0.310768	0.642481	0.689881	0.423799	0.184972	0.369384	0.259891	0.19375	0.584059	0.299818	0.235705	NA	NA	NA	NA	NA	NA	NA	NA	NA	NA	NA	NA	NA	NA	NA	NA	NA	NA	NA	NA	NA	NA	NA	NA	NA	NA	NA	NA	NA
Q9DCM2	0.15998	-0.950008	-0.027741	-0.200367	-0.172894	-0.328492	0.230761	0.0511329	0.0170061	-0.136317	-0.120388	-0.0142773	-0.376535	-0.494966	-0.352655	-0.0631468	-0.218046	-0.315608	0.00455258	-0.218206	-0.19122	-0.176411	-0.479032	-0.398074	-0.143747	-0.0539964	-0.270219	-0.271355	-1.23027	-0.369348	-0.322715	-0.118482	-0.266441	NA	NA	-0.337108	-1.05859	-0.0402298	-0.140178	-0.143569	-0.0435525
Q9DCN2	0.242467	0.498679	0.360021	0.437792	0.59851	0.325602	0.680447	0.723396	0.655544	0.520431	0.545812	0.326398	0.330153	0.346541	0.20933	0.287289	0.239131	0.238887	0.0689942	0.0355011	-0.03029	0.106851	0.284597	0.143301	0.0574343	0.0620584	0.151966	0.132981	0.0464736	-0.0377895	0.169063	0.14724	-0.0344343	0.121505	0.0927007	0.108001	0.470483	0.0499954	0.0593667	0.0829206	0.0506367
Q9DCU6	0.498307	0.414723	0.648798	0.531371	3.1671	-0.0273306	0.639798	-0.171946	0.0409153	-0.326781	0.134625	0.554405	NA	NA	NA	NA	NA	NA	NA	NA	NA	NA	NA	NA	NA	NA	NA	NA	NA	NA	NA	NA	NA	NA	NA	NA	NA	NA	NA	NA	NA
Q9EPL8	NA	-0.509945	-0.0866332	-0.0316139	0.0397153	-0.0174181	NA	-0.944699	-0.538671	-0.477868	0.175902	-0.680053	0.0234745	0.0813548	-0.235825	0.218055	0.0855139	0.13558	-0.0123462	0.298034	0.10012	0.0157313	0.0862668	-0.00933314	0.0623848	0.0105778	-0.0305879	0.0943839	0.968237	0.0866159	0.0333714	0.024858	0.0136595	0.117061	0.116167	0.0869025	0.0140033	0.000883094	0.139064	0.178965	NA
Q9EQH3	0.282993	-0.0321731	-0.0434371	0.13015	0.0896445	-0.272487	0.458666	0.650425	0.515224	0.228469	0.589982	0.620102	0.00141938	0.0818714	-0.354155	-0.0765983	0.108261	-0.08764	0.0509052	-0.0964456	0.172401	0.0125084	-0.0662444	-0.136949	0.0321774	0.0135683	-0.0542194	-0.0292904	-0.957444	0.015959	-0.043097	0.0405344	-0.0139373	0.0237132	-0.0256036	0.0158217	0.448078	0.0286584	0.0596114	0.04852	-0.0027402
Q9ER00	0.522644	0.0999837	1.25543	1.79462	0.690874	-0.401585	-0.52008	0.293991	-0.75694	-0.827718	0.663445	-0.419758	NA	NA	NA	NA	0.0436195	0.103644	0.0772506	0.0784653	0.0607677	0.0720384	-0.0679801	-0.18011	0.0345842	-0.00535519	-0.035517	0.00651558	1.19819	0.016854	0.0527579	0.0421549	0.0643333	0.0343763	0.0522835	-0.0105339	-0.151232	-0.0457648	0.0409664	0.032028	0.0376673
Q9ESL4	-0.526507	NA	-0.897847	-0.153626	-0.509834	-0.466249	-0.0747136	NA	0.559917	-0.899647	-0.773173	-0.74641	NA	NA	NA	NA	NA	NA	NA	NA	NA	-0.0235459	-0.255026	-0.163415	-0.0753662	-0.0393794	-0.0709461	-0.0585417	-0.0730321	-0.019314	-0.162148	-0.00906683	0.0345124	0.00160104	0.256569	0.105344	0.170832	-0.00280838	0.0177496	0.0294527	-0.209561
Q9JHI5	-0.344664	-0.378246	-0.265748	-0.545629	-0.340087	-0.600163	-0.093375	-0.350236	-0.23482	0.0533859	-0.329908	-0.236272	NA	NA	NA	NA	NA	NA	NA	NA	NA	NA	NA	NA	NA	NA	NA	NA	NA	NA	NA	NA	NA	NA	NA	NA	NA	NA	NA	NA	NA
Q9JI91	0.527988	0.136366	0.383365	0.375906	0.446133	0.311121	0.571461	0.505366	0.170676	0.619004	0.557204	0.438259	NA	NA	NA	NA	NA	NA	NA	NA	NA	0.0156521	0.0764564	0.00143093	-0.054411	0.101921	-0.0724212	0.0260915	0.91661	-0.154688	-0.0195445	0.0334613	-0.0130534	NA	NA	0.0974923	0.0307989	-0.00344055	-0.00830722	0.00592114	-0.0210026
Q9JII6	0.0644142	0.275084	0.174496	0.569386	1.04552	0.0226389	0.397047	0.102972	0.0431763	0.24969	0.617812	0.0944652	0.112959	0.141869	0.0889674	-0.214541	0.0551042	0.0219392	0.0407711	0.121845	-0.0171135	0.0468851	0.152686	0.12097	-0.00126126	0.0550147	-0.0745098	-0.0224366	0.0269075	-0.00751214	0.0592981	0.0511263	0.0859971	0.0274417	-0.000376687	-0.0421184	0.140019	0.0494854	-0.00374156	0.0137132	0.0156656
Q9JJW5	-0.212263	-0.471775	-0.415967	-0.115895	-0.0413164	-0.133849	0.544485	0.663885	-0.00593439	0.405872	0.329353	0.318077	NA	NA	NA	NA	NA	NA	NA	NA	NA	0.0233725	-0.0274865	-0.054311	-0.081209	0.169698	-0.0900536	-5.42049e-05	0.0437584	-0.193612	-0.0041865	0.0220156	-0.052638	NA	NA	0.158056	0.0924138	-0.0293615	-0.0048174	0.00868668	-0.0279188
Q9JK42	-0.0375169	-0.467279	-0.130935	-0.073593	-0.127589	-0.475019	0.222433	-0.0877674	-0.0935957	-0.274736	0.0135451	-0.0210241	NA	NA	NA	NA	NA	NA	NA	NA	NA	NA	NA	NA	NA	NA	NA	NA	NA	NA	NA	NA	NA	NA	NA	NA	NA	NA	NA	NA	NA
Q9JK53	0.735761	0.118924	0.361502	0.162791	0.614319	-0.287637	0.636844	0.91835	0.228765	0.214725	1.18358	0.880259	NA	NA	NA	NA	NA	NA	NA	NA	NA	0.107516	0.205602	0.274461	0.269858	0.0130365	0.36895	0.257298	-0.482995	-0.557613	0.353192	0.239062	0.0644042	0.0310815	0.107606	0.255492	0.526488	0.0350769	0.113159	0.129937	0.214306
Q9JKF1	0.386857	0.261639	1.00269	0.479287	0.554442	0.123953	0.335497	-0.167496	0.0452817	-0.157934	0.63799	0.123064	0.172596	-0.000651296	0.189323	0.151086	0.0898974	0.245007	0.0680718	0.0566232	0.13621	0.144626	0.339986	0.211081	0.0232101	0.126792	0.127492	0.0504211	-0.74736	0.299676	0.162725	0.175313	0.206118	0.178522	0.257668	0.107996	0.716927	0.0346128	0.0778097	0.111619	0.138995
Q9JLV5	0.64091	0.195356	NA	0.866481	0.0112178	-0.508218	-0.402412	-0.525378	NA	-0.706746	-0.555981	0.643173	-0.00495287	-0.0474935	-0.25788	0.0692429	-0.0115479	0.0381101	-0.00811985	0.1048	0.0689137	-0.0313237	-0.295745	-0.308905	0.0246768	0.00711919	-0.0700504	-0.0105736	1.70447	0.0107833	-0.0209669	-0.0127653	-0.105777	-0.0646683	-0.0158559	0.181753	-0.201639	0.000743422	0.0325632	0.0339023	0.0782529
Q9JM76	NA	0.247905	0.626274	NA	0.705479	0.547669	NA	-0.341197	0.180749	NA	0.107221	-0.509579	0.20624	0.123096	-0.0263323	-0.0174581	0.14058	0.184103	0.104452	0.262969	0.17847	0.0988484	0.224031	0.190173	0.063589	0.0821196	0.0323915	0.0767616	0.351415	0.0623274	0.0614014	0.0212757	0.141792	NA	NA	0.0816593	0.590904	0.113283	0.0634148	0.0597525	0.156123
Q9JMH9	-1.16695	-1.31198	-0.309884	-0.81344	0.0989512	NA	0.204285	-0.13464	-0.157328	-0.189606	-0.0496817	NA	NA	NA	NA	NA	NA	NA	NA	NA	NA	-0.0246255	-0.000217455	0.121217	0.0439126	0.0305788	-0.00914074	0.0223987	-0.106407	-0.168474	0.128204	-0.00472282	-0.0040987	0.00396256	0.0336127	-0.208067	-0.344463	-0.103216	-0.0324175	-0.0475983	-0.0463744
Q9QVP4	0.120117	-0.202794	-0.038751	-0.293823	-0.134089	0.00866685	0.0917689	0.533546	-0.245639	0.228559	0.195738	0.11608	NA	NA	NA	NA	NA	NA	NA	NA	NA	NA	NA	NA	NA	NA	NA	NA	NA	NA	NA	NA	NA	NA	NA	NA	NA	NA	NA	NA	NA
Q9QXS1	0.327036	0.10289	0.171502	0.376192	0.614342	0.00551967	0.387767	0.735687	0.0575384	0.367893	0.292658	0.916289	NA	NA	NA	NA	NA	NA	NA	NA	NA	0.035354	0.111174	0.093596	0.0216343	0.0997657	0.0813777	0.0624596	-0.373249	-0.0873382	0.174423	0.0475917	0.123075	0.0924875	0.00381835	-0.1106	-0.00560613	-0.00191002	-0.0240131	-0.0197545	-0.0578901
Q9QXT0	0.364511	0.644186	0.660934	NA	0.969264	NA	1.03165	0.743741	0.704237	NA	0.468419	NA	-0.00638242	0.109193	0.184914	-0.0686148	0.0360756	0.0485519	-0.00450784	NA	NA	0.0243374	0.233685	0.132431	0.0119617	0.0414004	0.0149851	0.0484073	0.331439	0.0191638	0.000793643	0.0199951	0.109448	NA	NA	-0.0632133	0.613314	0.048787	-0.00448359	0.00317847	-0.00560124
Q9QYR9	-0.0956635	-0.996214	-0.461201	0.118233	-0.565437	-0.629842	-0.367489	-0.531428	-0.156729	-0.143821	-0.209473	-0.130347	NA	NA	NA	NA	NA	NA	NA	NA	NA	NA	NA	NA	NA	NA	NA	NA	NA	NA	NA	NA	NA	NA	NA	NA	NA	NA	NA	NA	NA
Q9QZ88	0.601093	0.114328	0.704591	-0.259035	0.0630205	-0.128562	0.0432659	0.450486	0.197926	-0.0697437	0.959886	0.50966	0.0252185	0.155326	-0.102592	-0.0269352	0.0714748	-0.107171	-0.0605029	0.409389	0.425502	0.0451353	0.236121	0.158143	0.0351799	0.0057131	0.0650423	0.137571	0.88447	0.0355085	0.046011	0.0467816	0.0795728	0.0920644	0.0502823	0.176479	0.386469	0.0610287	0.0960333	0.0709314	0.0660244
Q9QZF2	0.414669	-0.586076	0.185103	-0.171306	1.57268	-0.485965	-0.432392	-0.465899	-0.452437	-0.538573	-0.276284	-0.561751	0.0319543	-0.134593	-0.427113	-0.26517	-0.107712	-0.0300265	0.0370861	-0.0226971	-0.02918	-0.0220874	0.124803	0.105653	-0.00246547	-0.0172813	-0.0968137	-0.0677695	0.180099	-0.272591	-0.0698788	0.0114794	-0.0801477	-0.0715163	0.0562749	-0.0605475	-0.442489	-0.0100098	-0.0726023	-0.0800417	0.0275014
Q9R0H0	-0.177019	0.197488	0.176249	0.0791131	-0.0200805	0.397538	-0.536895	-0.706079	-0.175586	-0.423393	-0.858026	-1.1326	0.0409842	0.172875	-0.252521	-0.202975	-0.0479106	-0.213612	-0.00966931	-0.00619679	0.0214996	-0.0544207	-0.0265019	-0.019917	-0.0590822	0.0117467	-0.0672248	-0.072037	1.69921	-0.218912	-0.122973	-0.0922741	-0.0736718	-0.0362101	-0.0538462	0.100072	-0.0560086	-0.0128252	-0.0277975	-0.00713891	NA
Q9R0P3	0.467255	0.564865	0.231802	0.577141	0.679283	0.170067	-0.303068	0.202536	0.245178	0.173255	0.637047	0.295876	0.196249	0.0218901	0.277769	0.144704	0.00450179	-0.17135	0.0131864	0.229417	0.213851	0.00417621	0.00437861	-0.0640202	0.0120739	0.0305365	-0.105228	-0.0244399	0.488181	0.0845945	-0.0741463	0.0510816	0.0671243	-0.00365876	0.0064004	0.266013	0.627315	0.0848129	0.00747266	0.0188787	-0.0801333
Q9R0X4	0.578126	0.654303	NA	0.730204	1.07969	0.179647	0.240223	0.390744	NA	0.328033	0.552956	0.059321	NA	NA	NA	NA	NA	NA	NA	NA	NA	NA	NA	NA	NA	NA	NA	NA	NA	NA	NA	NA	NA	NA	NA	NA	NA	NA	NA	NA	NA
Q9WTQ5	0.495487	0.306498	NA	1.10264	0.318969	-0.193586	-0.537569	-0.424052	NA	-1.03674	-0.72645	-0.509952	0.151965	-0.118239	-0.225766	0.295228	-0.00931195	0.0975518	-0.0604421	0.0118754	0.0883716	0.0891281	0.201227	0.278261	0.134685	0.0360052	-0.000301809	-0.0133912	-1.39715	-0.0553832	0.136291	-0.130875	0.0426704	-0.0725152	0.0648162	-0.181722	-0.0448089	-0.0508985	-0.0293597	-0.00576154	0.112053
Q9WU79	-0.262366	-0.502653	-0.527551	-0.328412	-0.85135	-0.202018	-0.238721	-0.294752	-0.0241069	-0.330038	-0.236886	-0.654211	NA	NA	NA	NA	NA	NA	NA	NA	NA	NA	NA	NA	NA	NA	NA	NA	NA	NA	NA	NA	NA	NA	NA	NA	NA	NA	NA	NA	NA
Q9WUA3	NA	-0.0490352	0.608368	0.4968	1.27406	0.882041	NA	-0.131565	-0.0955688	0.0612125	-0.0738267	0.139082	NA	NA	NA	NA	NA	NA	NA	NA	NA	NA	NA	NA	NA	NA	NA	NA	NA	NA	NA	NA	NA	NA	NA	NA	NA	NA	NA	NA	NA
Q9WUB3	0.0125738	-0.34166	-0.034446	-0.0925574	-0.160456	-0.384407	0.0685223	0.426715	0.483647	0.280595	0.354431	0.310573	NA	NA	NA	NA	NA	NA	NA	NA	NA	NA	NA	NA	NA	NA	NA	NA	NA	NA	NA	NA	NA	NA	NA	NA	NA	NA	NA	NA	NA
Q9WUU7	0.85914	-0.0930643	NA	NA	0.152027	-0.209398	0.379953	-0.153169	NA	NA	-0.266256	0.274594	0.174996	0.295153	-0.00194627	0.449322	0.28254	0.410409	0.0247992	0.245056	0.822136	0.298642	0.502424	0.382244	0.149319	0.0530634	0.237937	0.291131	1.50223	0.426982	0.14699	0.208025	0.310651	0.208043	0.199352	0.171187	0.571304	0.0902023	0.104405	0.138857	-0.00681915
Q9WVA4	0.962327	0.387688	0.733773	0.478212	1.01019	0.41024	0.215328	0.365791	0.237022	0.0101667	0.480593	0.213233	NA	NA	NA	NA	0.0448264	0.191475	0.0816999	0.000884758	0.0736941	0.326801	0.358732	0.345301	0.069749	0.00142276	0.213043	0.163029	-0.111597	0.0519169	0.379051	0.11893	0.127553	0.26118	0.242088	0.247589	0.742131	NA	0.0458408	0.0847429	NA
Q9Z0P5	0.628443	-0.348026	0.00970429	-0.264387	-0.145737	-0.348798	-0.73541	-0.617358	-0.69385	-0.941259	-0.812721	-0.490756	0.0366025	0.177404	-0.344819	-0.114316	-0.0796363	0.100576	0.099871	0.131785	0.2081	0.0595187	0.214417	0.241688	0.0281292	0.0333042	0.102008	0.195978	2.77412	0.058918	-0.155465	-0.0435278	-0.00416387	0.103491	0.187554	0.13434	-0.218443	-0.0119308	0.0116928	-0.0137476	0.0989093
Q9Z1Q5	0.77949	0.407079	-0.149109	1.38668	0.426655	0.273663	-0.112709	-0.247951	0.0700667	0.242664	0.314448	-0.6203	0.10944	0.403539	0.527691	0.745717	0.170301	0.358363	0.0429963	0.165366	0.267775	0.258751	0.377247	0.382537	0.0747935	0.109458	0.138539	0.0931898	0.614004	0.310082	0.0679347	0.0528466	0.268764	0.218042	0.233651	-0.0131791	0.896163	0.113205	0.101227	0.106684	-0.0846522
Q9Z1R2	NA	-0.0521847	0.534888	0.347598	0.48527	-0.862944	NA	-0.774264	-0.726537	-0.211323	-0.817757	-0.664419	0.125069	-0.0819307	0.256591	0.181161	0.00539547	-0.0109878	0.0142227	0.0586225	0.0550118	-0.0272347	-0.115991	0.121901	-0.0296093	0.0427084	0.127172	0.047187	-0.0459633	-0.256185	-0.0154715	0.00915095	-0.0516679	0.0767543	-0.0137703	0.057946	-0.310859	-0.0301202	-0.0438109	-0.0395724	-0.0512882
Q9Z1W9	-0.0928589	0.723184	0.226579	0.323269	0.530816	NA	0.0572698	-0.952987	0.0616421	0.247345	0.0557935	NA	NA	NA	NA	NA	-0.0976148	-0.200268	-0.0917045	-0.101171	-0.232838	-0.164481	-0.497221	-0.0139882	-0.115336	-0.127707	-0.14442	-0.182857	1.13076	-0.161912	-0.444246	0.0627662	-0.107823	-0.131126	0.0349443	-0.12904	-0.439685	0.0810371	-0.0639242	-0.0605621	-0.0100179
Q9Z2I8	-0.266727	-0.520144	-0.0256479	-0.116318	-0.297699	-0.692925	0.0526984	-0.0871536	-0.112986	0.357323	0.355731	0.0987796	NA	NA	NA	NA	NA	NA	NA	NA	NA	NA	NA	NA	NA	NA	NA	NA	NA	NA	NA	NA	NA	NA	NA	NA	NA	NA	NA	NA	NA
Q9Z2Y8	0.242408	-0.326912	0.0284756	-3.75889	0.194948	-0.24698	0.506958	-0.602477	0.168574	-0.0780131	0.0382059	-0.208566	0.0164779	-0.224987	-0.4649	0.111104	-0.0981666	-0.00924987	0.00850001	-0.11541	-0.0913649	-0.0421462	-0.131114	-0.0294481	-0.0368213	0.0149583	-0.0252558	-0.0821056	0.422117	-0.136911	0.0285991	-0.0455658	-0.0174699	-0.0430771	0.0068636	0.126415	-0.14843	0.0537973	-0.0213726	-0.0529456	-0.173446
