# Supplementary material for: Integrated omics dissection of proteome dynamics during cardiac remodeling
Source: Nat Commun. 2018 Jan 9;9:120. doi: 10.1038/s41467-017-02467-3 (PMC5760723; doi:10.1038/s41467-017-02467-3)
Supplement: Supplementary file 8 — Supplementary Data 5 [file 41467_2017_2467_MOESM8_ESM.xlsx]

## Sheet: Supplementary Data 5
Supplementary Data 5. Turnover Rates of Protein-Protein Interaction Pairs.
int.mouse.A	int.mouse.B	avg.k1	avg.k2	diff		int.mouse.A	int.mouse.B	avg.k1	avg.k2	diff		int.mouse.A	int.mouse.B	avg.k1	avg.k2	diff
A2AUC9	Q9JLV5	0.165865	0.248181	0.0823162		P53996	P14131	0.212109	0.0653195	-0.146789		Q76MZ3	Q9WUD1	0.130322	0.288281	0.157959
B2RQC6	P60122	0.406445	0.149182	-0.257263		P53996	P27659	0.212109	0.0695315	-0.142577		Q78ZA7	P09405	0.268353	0.275678	0.00732425
B2RQC6	P62908	0.406445	0.098645	-0.3078		P53996	P42669	0.212109	0.044934	-0.167175		Q78ZA7	Q61937	0.236218	0.160596	-0.0756228
B2RQC6	P68368	0.406445	0.109448	-0.296997		P53996	Q7TMK9	0.212109	0.150708	-0.061401		Q7M6Y3	P50518	0.234489	0.488232	0.253743
B2RQC6	P68372	0.406445	0.059033	-0.347412		P53996	Q99020	0.212109	0.33772	0.125611		Q7TMK9	O09044	0.150708	0.403516	0.252808
B2RQC6	Q6P5F9	0.406445	0.123853	-0.282592		P53996	Q9CZX8	0.212109	0.0948	-0.117309		Q7TMK9	P10639	0.159955	0.069699	-0.0902559
B2RQC6	Q9WTM5	0.406445	0.727734	0.321289		P53996	Q9ER88	0.212109	0.114942	-0.0971675		Q7TMK9	P17095	0.152783	0.047101	-0.105682
B2RQC6	Q9Z1Q9	0.406445	0.08064	-0.325805		P53996	Q9Z204	0.212109	0.361035	0.148926		Q7TMK9	P26369	0.150708	0.200391	0.049683
E9Q401	P05132	0.124906	0.193158	0.0682523		P54227	P63017	0.382031	0.145063	-0.236968		Q7TMK9	P35235	0.158508	0.161658	0.0031493
E9Q401	P62137	0.108411	0.298047	0.189636		P54726	O35226	0.16792	0.144482	-0.023438		Q7TMK9	P60867	0.158508	0.0830871	-0.0754213
E9Q401	P62141	0.121564	0.198804	0.07724		P54726	P10126	0.16792	0.14433	-0.02359		Q7TMK9	P61979	0.158508	0.250024	0.091516
E9Q401	P68181	0.134717	0.437695	0.302978		P54726	P20152	0.16792	0.146436	-0.021484		Q7TMK9	P62137	0.151746	0.285596	0.13385
E9Q557	P29788	0.204622	2.37812	2.1735		P54726	P31786	0.16792	0.063306	-0.104614		Q7TMK9	P67778	0.158508	0.0382386	-0.12027
E9Q557	P61021	0.214246	0.337475	0.12323		P54726	P58252	0.16792	0.146619	-0.021301		Q7TMK9	P84104	0.152783	0.076978	-0.0758055
E9Q557	Q9CY27	0.204622	0.102328	-0.102295		P54726	P63017	0.16792	0.110547	-0.057373		Q7TMK9	Q3THE2	0.162345	21.6561	21.4938
E9Q557	Q9WTP6	0.204622	0.0251535	-0.179469		P54726	Q02053	0.16792	0.121777	-0.046143		Q7TMK9	Q6ZWV3	0.154325	0.166913	0.0125885
O08529	O88456	0.102816	0.101798	-0.00101733		P54726	Q3TXS7	0.16792	0.154736	-0.013184		Q7TMK9	Q8BMF4	0.158508	0.0304537	-0.128055
O08529	P10637	0.11042	0.115725	0.00530483		P54728	O35226	0.191968	0.394401	0.202433		Q7TMK9	Q8VEK3	0.158508	0.198218	0.0397093
O08532	Q9CXZ1	3.23748	0.0538207	-3.18365		P54728	P10126	0.322858	0.150777	-0.172081		Q7TMK9	Q91YQ5	0.158508	0.157104	-0.0014041
O08547	P19324	0.145581	0.326794	0.181213		P54728	P20152	0.322858	0.130776	-0.192081		Q7TMK9	Q9CX86	0.159558	0.387402	0.227844
O08547	P52196	0.145581	0.0470399	-0.0985414		P54728	P31786	0.214856	0.0747498	-0.140106		Q7TMK9	Q9CXY6	0.159558	0.0929485	-0.0666097
O08547	P61082	0.158073	0.239372	0.0812987		P54728	P56399	0.322858	0.125745	-0.197113		Q7TMK9	Q9D6J6	0.158508	0.0463897	-0.112119
O08547	Q62523	0.145581	0.25668	0.111099		P54728	Q02053	0.322858	0.130833	-0.192024		Q7TMK9	Q9JIF0	0.157864	0.282605	0.12474
O08547	Q80UG5	0.152173	0.121574	-0.0305988		P54728	Q3TXS7	0.322858	0.24226	-0.0805972		Q7TMK9	Q9WUK2	0.157864	0.287274	0.12941
O08547	Q9D1D4	0.152173	0.201856	0.0496827		P54728	Q9WUD1	0.146191	0.288281	0.14209		Q7TMK9	Q9Z1X4	0.150708	0.119824	-0.030884
O08547	Q9Z2I8	0.145581	0.10761	-0.0379716		P54731	O54734	0.142041	0.118329	-0.023712		Q7TMK9	Q9Z2I0	0.158508	0.0493744	-0.109134
O08547	Q9Z2I9	0.145581	0.043	-0.102581		P54731	O54984	0.142041	0.154797	0.0127563		Q7TMM9	P56213	0.07063	0.030347	-0.040283
O08553	P17426	0.109853	0.17442	0.0645675		P54731	P21126	0.246777	1.15938	0.912598		Q7TMM9	P68372	0.07063	0.055371	-0.015259
O08579	O54962	0.262097	0.133252	-0.128845		P54731	Q01853	0.142041	0.203747	0.0617065		Q7TMM9	P80314	0.07063	0.16267	0.0920405
O08579	O88545	0.183483	0.147412	-0.0360715		P54731	Q02248	0.142041	0.125714	-0.0163268		Q7TMM9	Q05BC3	0.07063	0.118604	0.047974
O08579	P11152	0.231549	1.5522	1.32065		P54731	Q9D4H8	0.246777	0.17439	-0.0723875		Q7TMY8	O08749	0.257519	0.0339904	-0.223529
O08579	P14733	0.183483	0.0077635	-0.17572		P54731	Q9DBG6	0.142041	0.160657	0.0186158		Q7TMY8	O08807	0.278272	0.183057	-0.0952145
O08579	P19096	0.229809	0.251253	0.021444		P54731	Q9JLV5	0.142041	0.247753	0.105713		Q7TMY8	O08810	0.278272	0.897839	0.619568
O08579	P32067	0.262097	0.290478	0.0283815		P54731	Q9WTX5	0.142041	0.352307	0.210266		Q7TMY8	O35129	0.15144	0.021771	-0.129669
O08579	P48678	0.229809	0.0501933	-0.179616		P54731	Q9WTX6	0.246777	0.281445	0.034668		Q7TMY8	O35459	0.257519	0.16842	-0.0890991
O08579	P51859	0.243847	0.116849	-0.126999		P54731	Q9WV55	0.142041	0.11842	-0.0236207		Q7TMY8	O35593	0.289807	0.134442	-0.155365
O08579	P61979	0.231549	0.225629	-0.0059205		P54731	Q9Z1R2	0.142041	0.36311	0.221069		Q7TMY8	O35685	0.270459	0.274305	0.00384575
O08579	P62259	0.231549	0.0994461	-0.132103		P54775	O09061	0.147061	0.117291	-0.0297696		Q7TMY8	O35737	0.278272	0.30586	0.027588
O08579	P68254	0.231549	0.176091	-0.055458		P54775	O35226	0.148862	0.37492	0.226059		Q7TMY8	O54734	0.24281	0.182202	-0.0606078
O08579	P68372	0.262097	0.057202	-0.204895		P54775	O35593	0.138969	0.139294	0.000325667		Q7TMY8	O54984	0.257519	0.159985	-0.097534
O08579	P97371	0.231549	0.175542	-0.0560073		P54775	O55234	0.149731	0.120343	-0.0293884		Q7TMY8	O55029	0.20682	0.266471	0.0596517
O08579	P97855	0.262097	0.525708	0.263611		P54775	O70435	0.149731	0.133837	-0.0158943		Q7TMY8	O70251	0.257519	0.122888	-0.134631
O08579	Q02248	0.231549	0.121274	-0.110275		P54775	O88685	0.149731	0.184735	0.0350039		Q7TMY8	O70435	0.257519	0.123352	-0.134167
O08579	Q61081	0.201245	10.6218	10.4205		P54775	P14685	0.149731	0.186546	0.0368147		Q7TMY8	O88456	0.233899	0.0943115	-0.139587
O08579	Q61696	0.322461	0.154248	-0.168213		P54775	P26516	0.149048	0.14989	0.0008425		Q7TMY8	O88685	0.257519	0.189172	-0.0683469
O08579	Q62318	0.243847	0.798901	0.555054		P54775	P28063	0.156689	0.236646	0.0799565		Q7TMY8	P00920	0.257519	0.0489166	-0.208603
O08579	Q6PDG5	0.165234	0.364453	0.199219		P54775	P49722	0.149731	0.128534	-0.0211968		Q7TMY8	P05064	0.257519	0.131458	-0.126062
O08579	Q7TMM9	0.201733	0.07063	-0.131103		P54775	P62192	0.14834	0.219189	0.0708497		Q7TMY8	P06151	0.257519	0.0987609	-0.158758
O08579	Q8BMS1	0.231549	0.0373885	-0.194161		P54775	P62196	0.149731	0.160367	0.0106357		Q7TMY8	P06745	0.257519	0.0700563	-0.187463
O08579	Q8VDD5	0.201001	0.198926	-0.002075		P54775	P62960	0.131604	0.113232	-0.018372		Q7TMY8	P07901	0.256085	0.146008	-0.110077
O08579	Q8VEK3	0.231549	0.19801	-0.0335386		P54775	P68368	0.149731	0.100781	-0.0489501		Q7TMY8	P08113	0.270459	0.197278	-0.0731809
O08579	Q9CQV8	0.231549	0.135892	-0.0956574		P54775	P97371	0.149731	0.185066	0.0353346		Q7TMY8	P08249	0.257519	0.0329563	-0.224563
O08579	Q9DAW9	0.322461	0.265332	-0.057129		P54775	P97372	0.158658	0.159879	0.001221		Q7TMY8	P09405	0.284039	0.275678	-0.00836175
O08579	Q9Z1N5	0.165234	0.160352	-0.004882		P54775	Q3TXS7	0.14834	0.22475	0.0764099		Q7TMY8	P09411	0.257519	0.0596221	-0.197897
O08600	Q9WUD1	0.089368	0.288281	0.198913		P54775	Q60692	0.153357	0.412714	0.259357		Q7TMY8	P11499	0.257519	0.188049	-0.0694701
O08600	Q9Z0X1	0.107093	0.0328668	-0.0742266		P54775	Q8BG32	0.149731	0.169832	0.0201012		Q7TMY8	P11983	0.257519	0.206836	-0.0506833
O08663	P17095	0.133496	0.047101	-0.086395		P54775	Q8VDM4	0.149731	0.194938	0.045207		Q7TMY8	P12970	0.257519	0.103748	-0.153772
O08663	Q9JLN9	0.133496	0.153516	0.02002		P54775	Q91YN9	0.152524	0.161542	0.00901812		Q7TMY8	P14115	0.257519	0.0936526	-0.163867
O08677	O35350	0.769177	0.122174	-0.647003		P54775	Q99JI4	0.149731	0.173754	0.0240226		Q7TMY8	P14131	0.257519	0.0812683	-0.176251
O08677	O88456	0.601758	0.101798	-0.499959		P54775	Q9CX56	0.153149	0.131115	-0.0220335		Q7TMY8	P14211	0.257519	0.212299	-0.0452209
O08677	P26262	0.571484	0.645948	0.0744635		P54775	Q9D8W5	0.14834	0.157342	0.0090027		Q7TMY8	P14602	0.257519	0.164526	-0.0929931
O08677	P63330	0.650311	0.206803	-0.443508		P54775	Q9DCL9	0.149731	0.264366	0.114634		Q7TMY8	P14685	0.257519	0.186804	-0.0707151
O08715	Q9DBC7	0.287671	0.646973	0.359301		P54775	Q9JMA1	0.14834	0.142005	-0.0063351		Q7TMY8	P14869	0.257519	0.110126	-0.147394
O08749	O35972	0.0335327	0.104047	0.0705138		P54775	Q9QUM9	0.149731	0.122922	-0.0268095		Q7TMY8	P16125	0.257519	0.102869	-0.154651
O08749	P35486	0.0334238	0.0419103	0.00848642		P54775	Q9QZD9	0.14834	0.311035	0.162695		Q7TMY8	P16858	0.257519	0.0785096	-0.17901
O08749	P53395	0.0334238	0.0508545	0.0174307		P54775	Q9R1P0	0.14834	0.168713	0.0203736		Q7TMY8	P17182	0.257519	0.061267	-0.196252
O08749	Q60597	0.0339904	0.0893006	0.0553102		P54775	Q9R1P1	0.14834	0.196539	0.0481995		Q7TMY8	P17742	0.257519	0.106897	-0.150622
O08749	Q8BKZ9	0.0334238	0.0378108	0.004387		P54775	Q9R1P3	0.149731	0.127703	-0.0220284		Q7TMY8	P18242	0.257519	0.257837	0.0003177
O08749	Q8BMF4	0.0334238	0.03031	-0.00311383		P54775	Q9R1P4	0.149731	0.106854	-0.0428771		Q7TMY8	P19096	0.270459	0.333814	0.063355
O08749	Q99K48	0.0320594	0.227796	0.195736		P54775	Q9WVJ2	0.150427	0.258679	0.108252		Q7TMY8	P20029	0.257519	0.170215	-0.0873045
O08749	Q9CQH3	0.0335327	0.0344392	0.0009065		P54775	Q9Z2U0	0.147061	0.1405	-0.006561		Q7TMY8	P21126	0.307019	0.958692	0.651672
O08749	Q9CZ13	0.0334238	0.03378	0.000356167		P54775	Q9Z2U1	0.149731	0.15289	0.00315858		Q7TMY8	P24547	0.24281	0.309567	0.0667574
O08749	Q9D2G2	0.0339904	0.0308655	-0.0031249		P55096	P09925	0.147931	0.0882385	-0.0596925		Q7TMY8	P26516	0.256085	0.138608	-0.117477
O08749	Q9DB77	0.0334238	0.0309647	-0.00245917		P55096	P19258	0.158765	0.081982	-0.076783		Q7TMY8	P27659	0.257519	0.0771606	-0.180359
O08749	Q9DC69	0.0334238	0.0432888	0.00986492		P55096	Q8C0I1	0.143429	0.167157	0.0237275		Q7TMY8	P28656	0.205762	0.316846	0.111084
O08749	Q9DCW4	0.0334238	0.0388382	0.00541433		P55096	Q91YT0	0.153748	0.0567445	-0.0970031		Q7TMY8	P29758	0.257519	0.229712	-0.0278075
O08749	Q9WTP6	0.0334238	0.0293803	-0.00404358		P55096	Q9CXZ1	0.153748	0.0509765	-0.102771		Q7TMY8	P32067	0.310132	0.344922	0.0347903
O08749	Q9Z1J3	0.0334238	0.0948201	0.0613962		P55096	Q9QYA2	0.163627	0.051231	-0.112396		Q7TMY8	P35123	0.272859	0.605501	0.332642
O08788	P10637	0.215528	0.115725	-0.0998028		P55096	Q9Z1G3	0.137097	0.38252	0.245423		Q7TMY8	P35486	0.257519	0.0430359	-0.214483
O08788	P20152	0.184237	0.126368	-0.057869		P55284	P20152	7.41396	0.11984	-7.29413		Q7TMY8	P35564	0.257519	0.165649	-0.0918702
O08788	Q8VHX6	0.184237	0.161867	-0.0223695		P55284	P26231	9.20051	0.337445	-8.86307		Q7TMY8	P35979	0.257519	0.0836363	-0.173883
O08788	Q99KJ8	0.184237	0.156588	-0.0276491		P55284	P30999	8.95417	0.532941	-8.42123		Q7TMY8	P35980	0.257519	0.0756835	-0.181836
O08788	Q9JHU4	0.194678	0.196216	0.0015379		P55284	Q02248	7.41396	0.124304	-7.28966		Q7TMY8	P42932	0.234204	0.205914	-0.0282897
O08795	P09103	0.28291	0.207257	-0.0756528		P55284	Q02257	7.41396	0.0937744	-7.32019		Q7TMY8	P47740	0.24281	0.098126	-0.144684
O08795	Q8K411	0.28291	0.0733	-0.20961		P55302	Q9JLN9	1.19844	0.237988	-0.96045		Q7TMY8	P47753	0.24281	0.0873383	-0.155472
O08795	Q9R0A0	0.395703	0.167798	-0.227905		P56135	O88456	0.026171	0.101798	0.0756273		Q7TMY8	P47757	0.257519	0.11665	-0.140869
O08810	P14602	0.669609	0.172762	-0.496847		P56135	Q8BFW7	0.0293092	0.0747447	0.0454355		Q7TMY8	P47911	0.257519	0.102722	-0.154797
O08810	P70398	0.154248	0.267407	0.113159		P56135	Q9CQJ8	0.0293092	0.0337469	0.00443775		Q7TMY8	P47941	0.257519	0.187421	-0.0700986
O08810	Q99PV0	0.213147	0.266309	0.053162		P56135	Q9CQZ5	0.0293092	0.0463229	0.0170138		Q7TMY8	P47962	0.257519	0.0895264	-0.167993
O08810	Q9JM76	0.669609	0.268384	-0.401225		P56213	O35864	0.030347	0.110303	0.079956		Q7TMY8	P47963	0.257519	0.0789368	-0.178583
O08917	P08207	0.136548	0.0854	-0.051148		P56394	O88545	0.206738	0.17793	-0.028808		Q7TMY8	P48036	0.257519	0.0982058	-0.159314
O08917	P35278	0.155591	0.190381	0.0347899		P56394	P10126	0.232373	0.180798	-0.051575		Q7TMY8	P49722	0.257519	0.131058	-0.126462
O08917	P49817	0.151782	0.0744203	-0.077362		P56399	P50516	0.130129	0.119041	-0.011088		Q7TMY8	P50247	0.257519	0.0453887	-0.212131
O08917	P52503	0.151782	0.0724977	-0.0792846		P56399	Q02053	0.130129	0.129402	-0.000727417		Q7TMY8	P51881	0.257519	0.0329161	-0.224603
O08917	P62843	0.136548	0.108472	-0.028076		P56399	Q9JKB1	0.128705	0.0787049	-0.0499999		Q7TMY8	P52293	0.290967	1.05651	0.765544
O08917	P62960	0.21626	0.113232	-0.103028		P56480	P08249	0.0350973	0.0321806	-0.00291667		Q7TMY8	P52480	0.257519	0.107025	-0.150494
O08917	Q04736	0.136548	0.142163	0.005615		P56480	P09103	0.0350973	0.20977	0.174673		Q7TMY8	P53395	0.257519	0.0516114	-0.205908
O08917	Q3UTJ2	0.151782	0.138989	-0.0127929		P56480	P25444	0.0350973	0.0853954	0.0502982		Q7TMY8	P54227	0.350781	0.382031	0.03125
O08917	Q60634	0.169832	0.102816	-0.067017		P56480	P35980	0.0350973	0.0736714	0.0385742		Q7TMY8	P54775	0.257519	0.153247	-0.104273
O08917	Q61733	0.168673	0.193066	0.0243937		P56480	P50580	0.0350973	0.151217	0.116119		Q7TMY8	P56480	0.257519	0.0360229	-0.221497
O08917	Q62417	0.151782	0.127313	-0.0244691		P56480	P62814	0.0350973	0.224858	0.189761		Q7TMY8	P57759	0.234204	0.154889	-0.0793153
O08917	Q7M6Y3	0.160641	0.252881	0.0922395		P56480	P63242	0.0335083	0.172107	0.138599		Q7TMY8	P57776	0.257519	0.210913	-0.0466063
O08917	Q8BU33	0.136548	0.198926	0.062378		P56480	Q60605	0.0350973	0.191693	0.156596		Q7TMY8	P57780	0.270459	0.186353	-0.0841062
O08917	Q8QZT1	0.151782	0.0399536	-0.111829		P56480	Q8BGA9	0.032758	0.26582	0.233062		Q7TMY8	P58252	0.284039	0.153012	-0.131027
O08917	Q9CR62	0.151782	0.0343323	-0.11745		P56480	Q91VD9	0.0350973	0.0519174	0.0168202		Q7TMY8	P60122	0.257519	0.260242	0.0027221
O08917	Q9DBH5	0.116346	0.284924	0.168578		P56480	Q91VR2	0.0350973	0.0304065	-0.00469075		Q7TMY8	P60229	0.289807	0.212018	-0.0777893
O08917	Q9JIS8	0.116346	0.150952	0.0346065		P56480	Q9CQ75	0.0350973	0.0402394	0.00514217		Q7TMY8	P60335	0.257519	0.280225	0.0227053
O09044	P63024	0.403516	0.211377	-0.192138		P56480	Q9CQA3	0.0350973	0.0599921	0.0248948		Q7TMY8	P60843	0.257519	0.344824	0.0873049
O09044	Q04736	0.403516	0.142163	-0.261352		P56480	Q9CQJ8	0.0350973	0.0337469	-0.00135033		Q7TMY8	P61164	0.20682	0.120516	-0.0863037
O09044	Q8K310	0.403516	0.276807	-0.126709		P56480	Q9CZ13	0.0350973	0.03378	-0.00131725		Q7TMY8	P61290	0.273267	0.560416	0.28715
O09044	Q9DB05	0.403516	0.314648	-0.0888675		P56480	Q9D2G2	0.0360229	0.0308655	-0.0051574		Q7TMY8	P61358	0.272859	0.0939758	-0.178884
O09061	O35226	0.119916	0.502026	0.38211		P56480	Q9D3D9	0.0350973	0.0312825	-0.00381475		Q7TMY8	P61979	0.257519	0.244775	-0.012744
O09061	O35593	0.119916	0.145581	0.0256653		P56480	Q9D8E6	0.0368391	0.0864073	0.0495681		Q7TMY8	P61982	0.257519	0.132343	-0.125177
O09061	O55234	0.117291	0.120358	0.00306688		P56480	Q9DB77	0.0350973	0.0309647	-0.00413258		Q7TMY8	P62082	0.256085	0.115063	-0.141022
O09061	P12970	0.117291	0.109921	-0.00737013		P56565	O55143	0.159762	0.118227	-0.0415344		Q7TMY8	P62137	0.15144	0.273145	0.121705
O09061	P14685	0.117291	0.181272	0.0639803		P56565	P23242	0.159762	0.104606	-0.0551554		Q7TMY8	P62192	0.270459	0.235852	-0.0346067
O09061	P26516	0.117912	0.143119	0.0252075		P56565	Q9WUB3	0.159762	0.118822	-0.0409392		Q7TMY8	P62196	0.257519	0.1612	-0.0963193
O09061	P28063	0.118787	0.236646	0.117859		P56695	Q9Z2U1	0.209644	0.154419	-0.0552248		Q7TMY8	P62242	0.257519	0.0933408	-0.164179
O09061	P47962	0.117291	0.088605	-0.0286862		P57776	P35980	0.200147	0.0736714	-0.126475		Q7TMY8	P62245	0.257519	0.0838257	-0.173694
O09061	P61290	0.119539	0.565299	0.44576		P57776	Q8CGC7	0.209106	0.15238	-0.056726		Q7TMY8	P62259	0.257519	0.111554	-0.145965
O09061	P62245	0.117291	0.0761384	-0.0411529		P57776	Q8VHX6	0.200147	0.161867	-0.0382793		Q7TMY8	P62264	0.234204	0.0879028	-0.146301
O09061	P62267	0.116793	0.0668557	-0.0499372		P57776	Q9CZM2	0.200147	0.0929281	-0.107218		Q7TMY8	P62267	0.270459	0.0717818	-0.198677
O09061	P97371	0.117291	0.181981	0.0646899		P57776	Q9D8N0	0.200147	0.0962036	-0.103943		Q7TMY8	P62270	0.257519	0.0786924	-0.178827
O09061	P97372	0.114921	0.160779	0.045858		P57780	O70400	0.183691	0.168652	-0.0150391		Q7TMY8	P62334	0.257519	0.194433	-0.063086
O09061	P99026	0.116793	0.146731	0.0299378		P57780	P11798	0.154553	0.086133	-0.06842		Q7TMY8	P62852	0.261059	0.0789302	-0.182129
O09061	Q3TXS7	0.116793	0.132519	0.0157265		P58252	O35737	0.159588	0.30586	0.146271		Q7TMY8	P62908	0.257519	0.0937378	-0.163782
O09061	Q60692	0.117291	0.494267	0.376976		P58252	P12970	0.151733	0.104761	-0.0469728		Q7TMY8	P62918	0.257519	0.0889495	-0.16857
O09061	Q62093	0.11543	0.148877	0.0334475		P58252	P14131	0.151733	0.077301	-0.0744324		Q7TMY8	P63038	0.257519	0.0367036	-0.220816
O09061	Q8BG32	0.117291	0.15791	0.0406189		P58252	P14148	0.151733	0.0727235	-0.0790099		Q7TMY8	P63101	0.257519	0.138928	-0.118591
O09061	Q8BJY1	0.117291	0.113759	-0.0035325		P58252	P25444	0.151733	0.0874207	-0.0643127		Q7TMY8	P63242	0.24281	0.17236	-0.07045
O09061	Q8BP67	0.116793	0.123954	0.0071615		P58252	P35979	0.151733	0.0814635	-0.0702699		Q7TMY8	P63276	0.22452	0.105288	-0.119232
O09061	Q8K4Z5	0.116793	5.39554	5.27875		P58252	P35980	0.151733	0.0772095	-0.0745239		Q7TMY8	P63325	0.20682	0.100008	-0.106811
O09061	Q8VDM4	0.117291	0.181683	0.0643922		P58252	P47911	0.151733	0.102869	-0.0488648		Q7TMY8	P67778	0.24281	0.0391815	-0.203628
O09061	Q99JI4	0.117291	0.169583	0.0522919		P58252	P47962	0.151733	0.0905762	-0.0611572		Q7TMY8	P68040	0.257519	0.123205	-0.134314
O09061	Q9CX34	0.112988	127.804	127.691		P58252	P60843	0.151733	0.350391	0.198657		Q7TMY8	P68372	0.289807	0.056294	-0.233513
O09061	Q9CX56	0.11543	0.131115	0.015686		P58252	P62082	0.146268	0.115567	-0.030701		Q7TMY8	P68510	0.257519	0.225207	-0.0323121
O09061	Q9D8W5	0.116793	0.157259	0.0404662		P58252	P62245	0.151733	0.0859986	-0.0657348		Q7TMY8	P70168	0.257519	0.152649	-0.10487
O09061	Q9JLV1	0.117291	0.210339	0.093048		P58252	P62267	0.151562	0.0710112	-0.0805513		Q7TMY8	P70398	0.20682	0.329419	0.122599
O09061	Q9R1P1	0.116793	0.258781	0.141988		P58252	P62754	0.151733	0.098694	-0.0530394		Q7TMY8	P70670	0.257519	0.194446	-0.0630736
O09061	Q9R1P3	0.117291	0.116017	-0.00127413		P58252	P63017	0.151733	0.125488	-0.026245		Q7TMY8	P80313	0.257519	0.153278	-0.104242
O09061	Q9WVJ2	0.119539	0.324007	0.204468		P58252	P97461	0.163006	0.102216	-0.060791		Q7TMY8	P80314	0.257519	0.193591	-0.0639283
O09061	Q9Z2U0	0.117291	0.1405	0.0232086		P58252	Q60634	0.146497	0.102816	-0.0436812		Q7TMY8	P80315	0.257519	0.160205	-0.0973141
O09110	P47811	42.6003	0.197644	-42.4027		P58252	Q8BFZ9	0.139437	0.0845257	-0.0549113		Q7TMY8	P80317	0.257519	0.188342	-0.069177
O09110	P47963	42.6003	0.07299	-42.5273		P58252	Q8C0C7	0.151733	0.107287	-0.0444459		Q7TMY8	P80318	0.257519	0.185498	-0.0720214
O09131	Q9D8N0	0.104993	0.0962036	-0.00878917		P58252	Q8R081	0.153012	0.167355	0.0143434		Q7TMY8	P84104	0.15144	0.076978	-0.074462
O09161	P62843	0.050488	0.108472	0.057984		P58252	Q9CR57	0.147977	0.099164	-0.0488128		Q7TMY8	P97371	0.257519	0.184125	-0.0733946
O35129	O70433	0.021771	0.09895	0.077179		P58252	Q9CX86	0.151562	0.348035	0.196472		Q7TMY8	Q01853	0.257519	0.223462	-0.0340576
O35129	P67778	0.021771	0.036389	0.014618		P58252	Q9CXW4	0.146619	0.1125	-0.034119		Q7TMY8	Q02053	0.257519	0.130926	-0.126593
O35129	Q02248	0.021771	0.115002	0.0932315		P58252	Q9CZX8	0.151733	0.0937623	-0.0579711		Q7TMY8	Q02248	0.257519	0.126343	-0.131177
O35129	Q02257	0.021771	0.104443	0.082672		P58252	Q9D0R2	0.132947	0.243847	0.1109		Q7TMY8	Q03265	0.257519	0.0429077	-0.214612
O35129	Q8BJ71	0.021771	0.0854005	0.0636295		P58252	Q9D8E6	0.146151	0.0885332	-0.0576175		Q7TMY8	Q04447	0.257519	0.100799	-0.15672
O35129	Q9CZ13	0.021771	0.0307435	0.0089725		P58389	P10637	0.0848968	0.091214	0.00631725		Q7TMY8	Q3TXS7	0.270459	0.242253	-0.0282058
O35226	P08228	0.37492	0.0634505	-0.31147		P58389	P11983	0.0814393	0.205054	0.123615		Q7TMY8	Q3U0V1	0.310132	0.178703	-0.131429
O35226	P21981	0.37492	0.0914048	-0.283516		P58389	P42932	0.0761002	0.20152	0.125419		Q7TMY8	Q3U1J4	0.234204	0.316983	0.0827792
O35226	Q01853	0.37492	0.22421	-0.150711		P58389	P49817	0.0814393	0.0759218	-0.0055175		Q7TMY8	Q3UHX2	0.333569	0.216992	-0.116577
O35226	Q99JI4	0.37492	0.180638	-0.194282		P58389	P63330	0.0883608	0.199338	0.110977		Q7TMY8	Q61598	0.257519	0.121356	-0.136163
O35226	Q9CX56	0.85957	0.131115	-0.728455		P58389	P80313	0.0814393	0.15827	0.0768308		Q7TMY8	Q61699	0.257519	0.284278	0.0267581
O35226	Q9CYZ2	0.502026	0.298658	-0.203369		P58389	P80314	0.0814393	0.189978	0.108539		Q7TMY8	Q61768	0.257519	0.251978	-0.0055419
O35226	Q9WTX6	0.502026	0.267407	-0.234619		P58389	P80315	0.0814393	0.15835	0.0769105		Q7TMY8	Q61937	0.233899	0.160596	-0.073303
O35226	Q9WUD1	0.85957	0.288281	-0.571289		P58389	P80317	0.0814393	0.184216	0.102777		Q7TMY8	Q61990	0.257519	0.256238	-0.0012816
O35286	P29788	0.405469	1.9413	1.53583		P58389	P80318	0.0814393	0.186352	0.104913		Q7TMY8	Q62093	0.263257	0.148877	-0.11438
O35286	P61979	0.405469	0.265861	-0.139608		P58389	Q8VDD5	0.0801922	0.226229	0.146037		Q7TMY8	Q62318	0.207348	0.795849	0.588501
O35286	Q3U9G9	0.252148	0.183453	-0.068695		P58389	Q8VEM8	0.0814393	0.0362001	-0.0452392		Q7TMY8	Q62351	0.273267	0.649772	0.376506
O35286	Q5IRJ6	0.405469	0.0451017	-0.360367		P60122	O88456	0.291719	0.101798	-0.189921		Q7TMY8	Q64010	0.257519	0.151086	-0.106433
O35286	Q7TMK9	0.405469	0.159558	-0.245911		P60122	P16627	0.179944	0.196729	0.0167855		Q7TMY8	Q68FD5	0.257519	0.135083	-0.122436
O35286	Q8K4Z5	0.252148	7.9626	7.71045		P60122	P60335	0.241732	0.277214	0.035482		Q7TMY8	Q68FL6	0.257519	0.177344	-0.0801756
O35286	Q920B9	0.31001	0.257275	-0.052735		P60122	P62814	0.241732	0.224858	-0.0168735		Q7TMY8	Q6P5F9	0.234204	0.10162	-0.132584
O35286	Q9D6Z1	0.511059	0.109235	-0.401825		P60122	P63017	0.241732	0.122184	-0.119547		Q7TMY8	Q6ZWN5	0.257519	0.0978028	-0.159717
O35286	Q9Z2X1	0.405469	0.360954	-0.0445147		P60122	P70168	0.241732	0.149884	-0.0918474		Q7TMY8	Q6ZWX6	0.257519	0.223376	-0.034143
O35343	Q8VE37	0.210889	0.030621	-0.180268		P60122	P70349	0.241732	0.0689566	-0.172775		Q7TMY8	Q7TMM9	0.316357	0.07063	-0.245727
O35344	Q8VE37	0.263745	0.030621	-0.233124		P60122	P70372	0.362988	0.238019	-0.124969		Q7TMY8	Q811D0	0.235994	0.136019	-0.0999753
O35350	O70433	0.122174	0.115063	-0.007111		P60122	Q02248	0.241732	0.127789	-0.113942		Q7TMY8	Q8BFR5	0.257519	0.04169	-0.215829
O35350	P11087	0.104871	0.041333	-0.063538		P60122	Q61990	0.241732	0.253603	0.0118716		Q7TMY8	Q8BG32	0.257519	0.169556	-0.0879636
O35350	P20152	0.122174	0.152723	0.0305482		P60122	Q62093	0.192578	0.148877	-0.043701		Q7TMY8	Q8BK64	0.257519	0.317188	0.0596681
O35350	P31001	0.122174	0.114362	-0.00781275		P60122	Q6P069	0.260242	0.134088	-0.126154		Q7TMY8	Q8BKC5	0.257519	0.260901	0.0033814
O35350	P51125	0.122174	0.235211	0.113037		P60122	Q6PDG5	0.445996	0.364453	-0.081543		Q7TMY8	Q8CGC7	0.284039	0.152676	-0.131363
O35350	P97821	0.122174	0.544629	0.422455		P60122	Q9WTM5	0.247616	0.307874	0.0602571		Q7TMY8	Q8CGY8	0.23451	0.347119	0.11261
O35350	Q8BH95	0.122174	0.030461	-0.0917132		P60122	Q9Z2N8	0.241345	0.313733	0.0723883		Q7TMY8	Q8K4Z5	0.207348	0.250561	0.043213
O35350	Q8CIG8	0.104871	0.126416	0.021545		P60229	O70194	0.130811	0.478711	0.3479		Q7TMY8	Q8R5H1	0.284039	0.430066	0.146027
O35350	Q8QZR5	0.122174	0.118329	-0.00384525		P60229	P23116	0.184949	0.23453	0.0495808		Q7TMY8	Q8VDD5	0.24281	0.219739	-0.0230713
O35350	Q9CR61	0.122174	0.0366407	-0.0855335		P60229	P62334	0.184949	0.16377	-0.0211792		Q7TMY8	Q8VDM4	0.257519	0.197852	-0.0596677
O35350	Q9JI91	0.122174	0.0763212	-0.045853		P60229	Q78ZA7	0.184949	0.270886	0.0859375		Q7TMY8	Q8VDN2	0.257519	0.0688843	-0.188635
O35435	Q9CYR0	0.079175	0.074811	-0.004364		P60229	Q8JZQ9	0.184949	0.246594	0.0616453		Q7TMY8	Q8VEK3	0.257519	0.193481	-0.064038
O35459	O70433	0.166424	0.108329	-0.0580952		P60229	Q8R1B4	0.184949	0.268994	0.0840452		Q7TMY8	Q8VEM8	0.257519	0.0373934	-0.220126
O35459	P58281	0.166424	0.0576143	-0.10881		P60229	Q91WK2	0.184949	0.270947	0.0859983		Q7TMY8	Q8VIJ6	0.255159	0.168897	-0.0862628
O35459	Q8VDM6	0.156659	0.313061	0.156403		P60229	Q99JX4	0.130811	0.656446	0.525635		Q7TMY8	Q91V92	0.256085	0.187756	-0.0683287
O35459	Q9JKF1	0.166424	0.220013	0.0535889		P60229	Q9D8W5	0.184949	0.145652	-0.0392967		Q7TMY8	Q91VC3	0.15144	0.440625	0.289185
O35459	Q9WUR2	0.166424	0.0405037	-0.125921		P60229	Q9DCH4	0.191418	0.224439	0.03302		Q7TMY8	Q91VR2	0.257519	0.0311142	-0.226405
O35566	P09055	0.252026	0.196241	-0.0557858		P60229	Q9QZD9	0.184949	0.347852	0.162903		Q7TMY8	Q91VR5	0.270459	0.147504	-0.122955
O35593	O09061	0.145581	0.119916	-0.0256653		P60229	Q9Z1D1	0.252026	0.216748	-0.035278		Q7TMY8	Q91W50	0.257519	13.3278	13.0703
O35593	O35226	0.139294	0.440177	0.300883		P60335	P07901	0.286816	0.142798	-0.144019		Q7TMY8	Q91ZA3	0.257519	0.0422759	-0.215244
O35593	O55234	0.139294	0.124605	-0.0146892		P60335	P11499	0.277214	0.184165	-0.0930482		Q7TMY8	Q922R8	0.257519	0.172546	-0.0849729
O35593	O70435	0.139294	0.133039	-0.00625583		P60335	P17095	0.209668	0.047101	-0.162567		Q7TMY8	Q99JI4	0.257519	0.176739	-0.0807799
O35593	O88685	0.139294	0.174878	0.0355835		P60335	Q61081	0.280225	6.53779	6.25757		Q7TMY8	Q99JY0	0.257519	0.0690124	-0.188507
O35593	P14685	0.139294	0.183342	0.0440473		P60335	Q99PV0	0.279248	0.294955	0.0157065		Q7TMY8	Q99K48	0.243685	0.253573	0.009888
O35593	P26516	0.13786	0.208448	0.0705875		P60843	P10630	0.331209	0.315279	-0.0159303		Q7TMY8	Q99M87	0.257519	0.113269	-0.14425
O35593	P49722	0.139294	0.112256	-0.0270387		P60843	P23116	0.331209	0.259493	-0.0717163		Q7TMY8	Q99MN9	0.257519	0.0373047	-0.220215
O35593	P54728	0.145581	0.180676	0.0350953		P60843	P50516	0.331209	0.119041	-0.212169		Q7TMY8	Q99PV0	0.233899	0.309277	0.0753787
O35593	P54775	0.139294	0.138969	-0.000325667		P60843	P62918	0.331209	0.0863311	-0.244878		Q7TMY8	Q9CX56	0.263257	0.131115	-0.132141
O35593	P61290	0.145581	0.53938	0.393798		P60843	P63073	0.263135	0.186353	-0.076782		Q7TMY8	Q9CXY6	0.310132	0.0924398	-0.217692
O35593	P62192	0.139294	0.221427	0.082133		P60843	P84099	0.344189	0.102795	-0.241394		Q7TMY8	Q9CY50	0.350781	0.152417	-0.198364
O35593	P62196	0.139294	0.160311	0.0210165		P60843	Q60931	0.331209	0.0389424	-0.292267		Q7TMY8	Q9CZM2	0.257519	0.0939087	-0.163611
O35593	P62334	0.139294	0.16377	0.0244753		P60843	Q62448	0.33169	0.392969	0.0612793		Q7TMY8	Q9CZU6	0.257519	0.0333709	-0.224149
O35593	P97371	0.139294	0.180941	0.0416465		P60843	Q6NZJ6	0.331209	0.474316	0.143107		Q7TMY8	Q9CZX8	0.257519	0.0911073	-0.166412
O35593	P97372	0.142163	0.115308	-0.026855		P60843	Q8BGD9	0.402132	0.154879	-0.247254		Q7TMY8	Q9D051	0.257519	0.0386108	-0.218909
O35593	P99026	0.145581	0.153119	0.007538		P60843	Q8JZQ9	0.260999	0.223202	-0.0377963		Q7TMY8	Q9D0R2	0.233899	0.249707	0.0158085
O35593	Q02053	0.139294	0.126874	-0.0124207		P60843	Q9CR68	0.331209	0.0354203	-0.295789		Q7TMY8	Q9D6R2	0.284039	0.033635	-0.250404
O35593	Q3TXS7	0.139294	0.149274	0.00997933		P60843	Q9CXY6	0.355786	0.0899629	-0.265823		Q7TMY8	Q9D8E6	0.256085	0.0864073	-0.169678
O35593	Q60692	0.145581	0.123334	-0.0222472		P60843	Q9WUK2	0.33169	0.273901	-0.0577881		Q7TMY8	Q9D8W5	0.270459	0.15897	-0.111488
O35593	Q7TMY8	0.134442	0.289807	0.155365		P60867	P11983	0.0831267	0.202832	0.119705		Q7TMY8	Q9DCH4	0.272859	0.300814	0.0279547
O35593	Q8BG32	0.139294	0.176343	0.0370485		P60867	P25444	0.0831267	0.0853954	0.00226867		Q7TMY8	Q9DCL9	0.257519	0.281751	0.0242311
O35593	Q8VDM4	0.139294	0.192456	0.0531618		P60867	P62242	0.0831267	0.0912545	0.00812775		Q7TMY8	Q9DCT2	0.257519	0.0461183	-0.211401
O35593	Q99JI4	0.139294	0.176088	0.036794		P60867	P62267	0.082141	0.0688414	-0.0132996		Q7TMY8	Q9EQU5	0.235994	0.362215	0.126221
O35593	Q9CX56	0.142163	0.131115	-0.0110475		P60867	P62754	0.0831267	0.100944	0.0178173		Q7TMY8	Q9ERK4	0.257519	0.25708	-0.0004392
O35593	Q9D8W5	0.139294	0.145652	0.00635783		P60867	P62852	0.0856902	0.0789302	-0.00676		Q7TMY8	Q9ET01	0.310132	0.133496	-0.176636
O35593	Q9JMA1	0.139294	0.139315	2.06667e-05		P60867	P62858	0.0760112	0.10778	0.0317685		Q7TMY8	Q9JIF0	0.270459	0.317029	0.0465699
O35593	Q9QUM9	0.139294	0.104382	-0.034912		P60867	P62908	0.0831267	0.0945557	0.0114289		Q7TMY8	Q9QUM9	0.257519	0.125201	-0.132318
O35593	Q9R1P0	0.139294	0.142875	0.00358083		P61082	Q8C878	0.229352	0.165601	-0.0637513		Q7TMY8	Q9QZD9	0.270459	0.333935	0.0634767
O35593	Q9R1P1	0.139294	0.120648	-0.0186462		P61082	Q8VBW6	0.223897	0.107861	-0.116036		Q7TMY8	Q9R1P0	0.270459	0.175076	-0.0953826
O35593	Q9R1P3	0.139294	0.113395	-0.0258992		P61082	Q9D5V5	0.239209	0.238049	-0.00115967		Q7TMY8	Q9R1P4	0.257519	0.102649	-0.154871
O35593	Q9R1P4	0.139294	0.105827	-0.0334677		P61082	Q9DBC7	0.229352	0.616894	0.387543		Q7TMY8	Q9WTM5	0.255159	0.16792	-0.0872392
O35593	Q9WUD1	0.142163	0.288281	0.146118		P61082	Q9WTX6	0.230298	0.39668	0.166381		Q7TMY8	Q9WTP6	0.257519	0.0289306	-0.228589
O35593	Q9WVJ2	0.139294	0.133456	-0.00583883		P61087	O88342	0.181795	0.0836202	-0.0981752		Q7TMY8	Q9WVJ2	0.284039	0.289304	0.0052645
O35593	Q9Z2I9	0.139294	0.0447558	-0.0945385		P61089	P70362	0.0825015	0.260449	0.177948		Q7TMY8	Q9Z1X4	0.316357	0.170605	-0.145752
O35593	Q9Z2U0	0.145581	0.13548	-0.0101015		P61089	P70460	0.0825015	0.250806	0.168304		Q7TMY8	Q9Z1Z0	0.257519	0.179468	-0.0780516
O35593	Q9Z2U1	0.139294	0.13138	-0.00791433		P61089	Q9JMA1	0.0810899	0.144742	0.0636521		Q7TMY8	Q9Z1Z2	0.270459	0.340527	0.0700685
O35609	P50518	0.106092	0.83125	0.725159		P61089	Q9WUD1	0.074353	0.288281	0.213928		Q7TMY8	Q9Z2U0	0.20682	0.146842	-0.0599772
O35639	O09044	0.120679	0.403516	0.282836		P61148	P38647	0.271436	0.087679	-0.183757		Q7TMY8	Q9Z2U1	0.257519	0.157526	-0.0999939
O35639	P97429	0.103502	0.123822	0.0203196		P61148	Q9QZF2	0.271436	0.545931	0.274495		Q7TPR4	P26040	0.0905732	0.133633	0.0430603
O35643	P22892	0.154843	0.235059	0.0802155		P61161	P61089	0.138348	0.0810899	-0.0572584		Q7TPR4	P35762	0.0905732	0.218839	0.128266
O35643	P35585	0.153611	0.186536	0.0329248		P61161	Q99JY9	0.135327	0.151135	0.0158081		Q7TPR4	P57780	0.0963502	0.183691	0.0873412
O35678	P62748	0.148877	0.145947	-0.00293		P61161	Q9CPW4	0.128979	0.08772	-0.041259		Q7TPR4	Q3UTJ2	0.0963502	0.144458	0.048108
O35685	P63005	0.274305	0.252881	-0.0214237		P61161	Q9CVB6	0.138776	0.0953948	-0.0433809		Q7TPR4	Q62165	0.0963502	0.107575	0.0112244
O35685	P63276	0.25105	0.100766	-0.150284		P61161	Q9JM76	0.138776	0.223553	0.0847779		Q7TPR4	Q9JI91	0.0963502	0.0698547	-0.0264955
O35685	Q9QYJ0	0.274305	0.178174	-0.0961305		P61164	P54775	0.120516	0.15203	0.0315142		Q7TPV4	P14148	0.495679	0.0726135	-0.423065
O35737	P35278	0.30586	0.20625	-0.0996095		P61164	Q3TXS7	0.129407	0.121411	-0.007996		Q7TPV4	P25444	0.495679	0.0728427	-0.422836
O35737	P52293	0.30586	0.497266	0.191406		P61164	Q8VDD5	0.120516	0.210726	0.09021		Q7TPV4	P35980	0.495679	0.059796	-0.435883
O35737	P61979	0.30586	0.283521	-0.022339		P61164	Q99KJ8	0.120516	0.154024	0.0335083		Q7TPV4	P47911	0.495679	0.0939455	-0.401733
O35737	P63038	0.30586	0.039609	-0.266251		P61222	O08532	0.129492	3.23748	3.10798		Q7TPV4	P47962	0.495679	0.0799685	-0.41571
O35737	P80315	0.30586	0.164136	-0.141724		P61222	O08917	0.128723	0.151782	0.0230592		Q7TPV4	P61514	0.495679	0.0805175	-0.415161
O35737	Q3U0V1	0.384961	0.220654	-0.164307		P61222	O09044	0.156689	0.403516	0.246827		Q7TPV4	P62242	0.495679	0.0779235	-0.417755
O35737	Q501J6	0.384961	0.397656	0.012695		P61222	O35226	0.132153	0.37492	0.242767		Q7TPV4	P62264	0.495679	0.122387	-0.373291
O35737	Q60668	0.226758	0.101392	-0.125366		P61222	O35593	0.134127	0.139294	0.00516783		Q7TPV4	P62267	0.495679	0.058621	-0.437057
O35737	Q7TMK9	0.30586	0.168164	-0.137695		P61222	O55111	0.128308	0.063822	-0.0644861		Q7TPV4	P62281	0.495679	0.0552185	-0.44046
O35737	Q8C166	0.384961	0.129468	-0.255493		P61222	O70194	0.139539	0.345288	0.20575		Q7TPV4	P62754	0.495679	0.100903	-0.394775
O35737	Q8R081	0.30586	0.194898	-0.110962		P61222	O70318	0.132153	0.323376	0.191223		Q7TPV4	P62908	0.495679	0.092877	-0.402801
O35737	Q8VDM6	0.226758	0.2646	0.037842		P61222	O70591	0.119865	0.248324	0.128459		Q7TPV4	Q9CX86	0.439648	0.348828	-0.09082
O35737	Q8VEK3	0.30586	0.176587	-0.129273		P61222	O88342	0.131067	0.0845642	-0.0465027		Q7TPV4	Q9D8E6	0.551709	0.0800295	-0.471679
O35737	Q9CX86	0.384961	0.296582	-0.088379		P61222	O89023	0.156689	0.08064	-0.076049		Q7TT50	P27659	0.249422	0.0634482	-0.185974
O35737	Q9CXY6	0.384961	0.0983395	-0.286621		P61222	P05132	0.128308	0.203137	0.074829		Q80SW1	P08228	0.224805	0.060925	-0.16388
O35737	Q9D0E1	0.30586	0.167401	-0.138459		P61222	P08207	0.156689	0.0854	-0.071289		Q80SW1	P19324	0.224805	0.307812	0.0830075
O35737	Q9Z2X1	0.30586	0.451489	0.14563		P61222	P12382	0.121732	0.16998	0.0482482		Q80SW1	P40142	0.224805	0.090894	-0.133911
O35864	O88543	0.127453	0.159924	0.032471		P61222	P14733	0.122693	0.00688117	-0.115812		Q80SW1	P40336	0.224805	0.22456	-0.0002445
O35864	O88545	0.129305	0.140352	0.0110473		P61222	P16675	0.118451	0.813916	0.695465		Q80SW1	P46938	0.224805	0.386792	0.161987
O35864	P29788	0.138806	2.88984	2.75104		P61222	P20152	0.128308	0.126368	-0.00194033		Q80SW1	P62814	0.224805	0.212049	-0.0127565
O35864	P51175	0.144604	0.033017	-0.111587		P61222	P21278	0.133923	0.204541	0.0706173		Q80SW1	P70398	0.224805	0.476758	0.251953
O35864	P56213	0.110303	0.030347	-0.079956		P61222	P21279	0.137768	0.126171	-0.011597		Q80SW1	Q60864	0.224805	0.166577	-0.0582275
O35864	P68040	0.129305	0.122327	-0.0069785		P61222	P21956	0.135103	0.300814	0.16571		Q80SW1	Q62523	0.224805	0.175611	-0.0491945
O35864	Q01853	0.129305	0.228467	0.0991617		P61222	P26041	0.128308	0.138704	0.0103963		Q80SW1	Q8BJU0	0.224805	0.698438	0.473633
O35864	Q02248	0.129305	0.1479	0.0185955		P61222	P27546	0.119865	0.233024	0.113159		Q80SW1	Q9CX34	0.224805	255.3	255.075
O35864	Q3TCH7	0.129305	0.362663	0.233358		P61222	P28352	0.124311	31.7075	31.5832		Q80SW1	Q9CYZ2	0.224805	0.367383	0.142578
O35864	Q3U1J4	0.127453	0.387159	0.259705		P61222	P35486	0.128308	0.0419103	-0.0863978		Q80SW1	Q9WTX5	0.224805	0.303052	0.078247
O35864	Q5IRJ6	0.138806	0.0458875	-0.0929185		P61222	P40630	0.1302	0.0326295	-0.0975706		Q80SW1	Q9WUD1	0.224805	0.288281	0.063476
O35864	Q63932	0.138806	0.153912	0.0151062		P61222	P48193	0.121045	0.0689617	-0.0520833		Q80SW1	Q9WVA4	0.224805	0.178906	-0.045899
O35864	Q8BK63	0.127453	0.570508	0.443055		P61222	P48678	0.136751	0.0501933	-0.0865578		Q80SW1	Q9Z0F7	0.224805	0.142286	-0.0825195
O35864	Q8VBV7	0.144604	0.13667	-0.007934		P61222	P48962	0.128308	0.0344272	-0.0938809		Q80UG5	O35857	0.12309	0.0821425	-0.0409474
O35864	Q9CYZ2	0.144604	0.367383	0.222779		P61222	P49722	0.128308	0.128534	0.000226417		Q80UG5	Q8K4L3	0.119849	0.362915	0.243066
O35864	Q9D4H8	0.127453	0.195874	0.0684203		P61222	P50516	0.128308	0.119041	-0.00926717		Q80UG5	Q9CR68	0.119849	0.0356141	-0.0842348
O35864	Q9JKB1	0.121655	0.0814177	-0.0402378		P61222	P62141	0.131192	0.217999	0.0868075		Q80UG5	Q9WUM5	0.119849	0.0330565	-0.0867924
O35864	Q9JLV5	0.129305	0.248608	0.119303		P61222	P62274	0.121513	0.0875977	-0.0339152		Q80UG5	Q9Z2I8	0.119849	0.107123	-0.012726
O35864	Q9JMA1	0.129305	0.145276	0.015971		P61222	P62852	0.125012	0.0789302	-0.046082		Q80UM7	Q99JI6	0.191236	0.11665	-0.0745855
O35864	Q9WTX6	0.144604	0.281445	0.136841		P61222	P62874	0.127734	0.131567	0.003833		Q80UM7	Q9CQD1	0.191236	0.19624	0.0050045
O35864	Q9WV60	0.144604	0.150341	0.0057375		P61222	P63085	0.129956	0.276807	0.146851		Q80W21	P10649	0.0790272	0.0793428	0.0003155
O35887	Q01279	0.386609	0.469769	0.0831604		P61222	P68510	0.128308	0.222536	0.094228		Q80W21	P15626	0.0790272	0.0931823	0.0141551
O35955	O09061	0.161328	0.118787	-0.0425415		P61222	P70296	0.128308	0.0651977	-0.0631103		Q80W21	P48774	0.0754577	0.0997804	0.0243227
O35955	O55234	0.132438	0.117871	-0.0145672		P61222	Q02257	0.128308	0.099235	-0.0290731		Q80X19	P28654	0.15556	0.241559	0.0859984
O35955	P99026	0.122754	0.164624	0.04187		P61222	Q07113	0.126233	0.911328	0.785095		Q80X90	Q01853	0.142418	0.221458	0.0790402
O35955	Q60692	0.142041	0.10719	-0.034851		P61222	Q3TCH7	0.1302	0.323144	0.192944		Q80X90	Q80UG5	0.131067	0.119849	-0.0112183
O35955	Q99JI4	0.132438	0.171958	0.0395205		P61222	Q3TXS7	0.1302	0.22475	0.0945495		Q80X90	Q9CX86	0.137525	0.348035	0.21051
O35955	Q9R1P1	0.117993	0.103177	-0.0148162		P61222	Q60634	0.134127	0.102816	-0.031311		Q80X90	Q9D0E1	0.142418	0.157269	0.0148516
O35972	P25444	0.104047	0.0857241	-0.0183224		P61222	Q60930	0.128308	0.0360609	-0.0922472		Q80XB4	Q64727	0.765332	0.0551636	-0.710168
O35972	P60867	0.104047	0.0816223	-0.0224242		P61222	Q60931	0.128308	0.0389424	-0.0893657		Q811D0	Q9JI91	0.123105	0.0721939	-0.050911
O35972	P62843	0.177441	0.108472	-0.068969		P61222	Q61033	0.114514	0.344434	0.229919		Q8BFP9	P35486	0.0627258	0.0419103	-0.0208156
O35972	P62908	0.104047	0.0969238	-0.0071227		P61222	Q61768	0.128308	0.257052	0.128744		Q8BFP9	P70268	0.067395	0.167797	0.100403
O35972	Q9CYR0	0.070325	0.074811	0.004486		P61222	Q62348	0.122845	0.23042	0.107575		Q8BFP9	Q8BKZ9	0.0627258	0.0378108	-0.024915
O35972	Q9D1B9	0.105824	0.0862395	-0.0195846		P61222	Q62425	0.128308	0.0478485	-0.0804596		Q8BFP9	Q9JK42	0.0627258	0.165082	0.102356
O54734	Q60930	0.183545	0.03645	-0.147095		P61222	Q62426	0.126233	0.104932	-0.021301		Q8BFR5	O35129	0.03999	0.021771	-0.018219
O54950	P09411	0.159009	0.0562512	-0.102758		P61222	Q64310	0.131197	0.130485	-0.000712		Q8BFR5	O35972	0.041635	0.104047	0.0624115
O54950	P30416	0.159009	0.211662	0.0526532		P61222	Q64433	0.128308	0.0436803	-0.0846278		Q8BFR5	P07901	0.041635	0.142798	0.101163
O54950	P50580	0.159009	0.158846	-0.000162667		P61222	Q6P1F6	0.128308	0.0956342	-0.0326739		Q8BFR5	P14131	0.0414677	0.0786102	0.0371425
O54950	Q5EG47	0.138867	0.115063	-0.023804		P61222	Q6PHN9	0.126233	0.160107	0.033874		Q8BFR5	P14148	0.0414677	0.0730357	0.0315681
O54950	Q5SWU9	0.144055	0.302533	0.158478		P61222	Q80X90	0.128308	0.142418	0.0141096		Q8BFR5	P25444	0.0414677	0.0853954	0.0439278
O54950	Q6PAM0	0.149243	0.132092	-0.017151		P61222	Q8BGQ7	0.128308	0.268424	0.140116		Q8BFR5	P27659	0.0414677	0.0758891	0.0344214
O54950	Q8BRK8	0.159009	0.308464	0.149455		P61222	Q8BTM8	0.128308	0.114809	-0.013499		Q8BFR5	P35979	0.0414677	0.0820586	0.0405909
O54950	Q9D0R2	0.169079	0.209179	0.0401		P61222	Q8BWY3	0.129492	0.298291	0.168799		Q8BFR5	P47911	0.0414677	0.10132	0.0598527
O54962	P48678	0.133252	0.0553405	-0.0779113		P61222	Q8CAQ8	0.128308	0.0347286	-0.0935795		Q8BFR5	P51410	0.0414677	0.124081	0.0826137
O54962	P52480	0.118115	0.101371	-0.0167438		P61222	Q8K354	0.156689	0.089368	-0.067321		Q8BFR5	P60867	0.0414677	0.0831267	0.0416591
O54962	P97450	0.118115	0.0449492	-0.073166		P61222	Q8K4G5	0.136751	0.101575	-0.0351763		Q8BFR5	P61514	0.0401782	0.0762857	0.0361075
O54962	Q3U1J4	0.118115	0.376335	0.25822		P61222	Q8K4Z5	0.131197	5.39554	5.26434		Q8BFR5	P62242	0.0414677	0.0912545	0.0497868
O54962	Q60668	0.102979	0.115796	0.0128175		P61222	Q8QZT1	0.128308	0.0412008	-0.0871072		Q8BFR5	P62245	0.0414677	0.0821961	0.0407284
O54962	Q61033	0.087842	0.344434	0.256591		P61222	Q8R050	0.129492	0.125879	-0.0036133		Q8BFR5	P62267	0.0411833	0.0688414	0.0276581
O54962	Q8BFR5	0.118115	0.0403918	-0.0777233		P61222	Q91VC3	0.139539	0.277265	0.137726		Q8BFR5	P62281	0.0414677	0.0952983	0.0538307
O54962	Q8BTM8	0.118115	0.103121	-0.0149943		P61222	Q91YR1	0.120496	0.160657	0.040161		Q8BFR5	P62754	0.0414677	0.100944	0.0594764
O54962	Q9EQU5	0.148389	0.317578	0.169189		P61222	Q920B9	0.156689	0.257275	0.100586		Q8BFR5	P62908	0.0414677	0.0945557	0.053088
O54962	Q9Z204	0.118115	0.305208	0.187093		P61222	Q920E5	0.126233	0.218213	0.09198		Q8BFR5	P62918	0.0414677	0.0863311	0.0448634
O54962	Q9Z2N8	0.118115	0.384473	0.266358		P61222	Q99MN1	0.129492	0.167761	0.0382692		Q8BFR5	P84099	0.041635	0.102795	0.0611603
O54984	P54731	0.154797	0.142041	-0.0127563		P61222	Q9CPP6	0.128308	0.0436498	-0.0846583		Q8BFR5	P97461	0.0417602	0.102216	0.0604553
O54984	Q9Z1R2	0.154834	0.376147	0.221313		P61222	Q9CPW4	0.156689	0.08772	-0.068969		Q8BFR5	Q9CR57	0.040811	0.0969728	0.0561618
O55028	Q9D7H3	0.125806	0.13252	0.006714		P61222	Q9CQA3	0.128308	0.0599921	-0.068316		Q8BFR5	Q9CXW4	0.040356	0.1125	0.072144
O55029	O89079	0.276074	0.388379	0.112305		P61222	Q9CQR6	0.141461	0.223278	0.0818175		Q8BFR5	Q9CZM2	0.0414677	0.0929281	0.0514604
O55029	Q5XJY5	0.232556	0.357068	0.124511		P61222	Q9CU62	0.156689	0.204297	0.047608		Q8BFR5	Q9WTP6	0.0414677	0.0293803	-0.0120874
O55029	Q8CIE6	0.232556	0.243863	0.0113066		P61222	Q9CX56	0.114514	0.131115	0.0166015		Q8BFR5	Q9Z0F7	0.0402914	0.171536	0.131245
O55029	Q9JIF7	0.209912	0.1974	-0.0125123		P61222	Q9CY27	0.122632	0.119287	-0.0033447		Q8BFY9	Q6PFD9	0.16792	0.316113	0.148193
O55042	O35643	0.042004	0.149915	0.107911		P61222	Q9DCC8	0.126233	0.081555	-0.044678		Q8BFZ9	O08532	0.0845257	5.30964	5.22512
O55042	O70591	0.042004	0.192822	0.150818		P61222	Q9JKF1	0.128308	0.220013	0.0917053		Q8BFZ9	O08917	0.0800753	0.150556	0.0704802
O55042	P10126	0.042004	0.166821	0.124817		P61222	Q9R1P1	0.1302	0.196539	0.0663391		Q8BFZ9	O55143	0.0800753	0.112454	0.032379
O55042	P10637	0.042004	0.0898255	0.0478215		P61222	Q9R1T2	0.126233	0.183301	0.057068		Q8BFZ9	P08113	0.0816773	0.183321	0.101644
O55042	P14824	0.042004	0.104199	0.062195		P61222	Q9WTP6	0.128308	0.0293803	-0.0989278		Q8BFZ9	P10649	0.0800753	0.0717287	-0.0083465
O55042	P16858	0.042004	0.0900695	0.0480655		P61222	Q9WVJ2	0.129492	0.258679	0.129187		Q8BFZ9	P11983	0.0800753	0.173657	0.093582
O55042	P17047	0.042004	0.522656	0.480652		P61222	Q9Z0X1	0.128308	0.0328668	-0.0954413		Q8BFZ9	P20029	0.0800753	0.160474	0.0803984
O55042	P30416	0.042004	0.233471	0.191468		P61222	Q9Z1Z2	0.1302	0.340234	0.210034		Q8BFZ9	P35564	0.0800753	0.150921	0.0708462
O55042	P35700	0.042004	0.149061	0.107056		P61222	Q9Z2I8	0.128308	0.109606	-0.0187022		Q8BFZ9	P53994	0.0800753	0.236645	0.15657
O55042	P51660	0.042004	0.155713	0.113709		P61222	Q9Z2U1	0.128308	0.15289	0.0245817		Q8BFZ9	Q60634	0.089154	0.106335	0.0171812
O55042	P63011	0.042004	0.299756	0.257752		P61290	P20029	0.570996	0.173413	-0.397583		Q8BFZ9	Q62318	0.0833255	0.798901	0.715576
O55042	P63017	0.042004	0.145063	0.103058		P61290	P56480	0.570996	0.0337266	-0.537269		Q8BFZ9	Q9D0E1	0.0800753	0.153409	0.0733336
O55042	Q3UIU2	0.042004	0.0784425	0.0364385		P61290	Q9R1P4	0.570996	0.119923	-0.451072		Q8BFZ9	Q9D7X3	0.0800753	0.140378	0.0603025
O55042	Q60930	0.042004	0.042126	0.000122		P61358	P14131	0.0932281	0.0766798	-0.0165484		Q8BFZ9	Q9ERK4	0.0800753	0.257184	0.177109
O55042	Q60932	0.042004	0.038739	-0.003265		P61358	P25444	0.0932281	0.0842486	-0.0089795		Q8BG32	O35226	0.185101	0.37492	0.189819
O55042	Q62261	0.042004	0.242139	0.200135		P61358	P47911	0.0932281	0.0980957	0.00486763		Q8BG32	O35593	0.176343	0.139294	-0.0370485
O55042	Q68FD5	0.042004	0.145276	0.103272		P61358	P51410	0.0932281	0.127309	0.0340806		Q8BG32	O88545	0.174787	0.141568	-0.0332185
O55042	Q6P069	0.042004	0.199658	0.157655		P61358	P62242	0.0932281	0.0859725	-0.00725562		Q8BG32	P10126	0.169832	0.155525	-0.0143078
O55042	Q8BU30	0.042004	0.287305	0.245301		P61358	P62245	0.0932281	0.0814636	-0.0117645		Q8BG32	P14685	0.169832	0.186546	0.0167135
O55042	Q99LX0	0.042004	0.083325	0.041321		P61358	P62267	0.0932281	0.0652205	-0.0280076		Q8BG32	P16858	0.169832	0.0781932	-0.0916393
O55042	Q9DB77	0.042004	0.033826	-0.008178		P61358	P62274	0.062146	0.075757	0.013611		Q8BG32	P26516	0.167432	0.14989	-0.0175415
O55042	Q9JHU4	0.042004	0.262646	0.220642		P61358	P62889	0.0932281	0.0955666	0.0023385		Q8BG32	P61290	0.178265	0.570996	0.39273
O55111	Q9DBG5	0.063822	0.240735	0.176913		P61358	P63276	0.079419	0.0975465	0.0181275		Q8BG32	Q3TXS7	0.174072	0.22475	0.0506773
O55131	P26369	0.1461	0.150098	0.003998		P61358	P63325	0.0880555	0.081372	-0.0066835		Q8BG32	Q7TMM9	0.175977	0.07063	-0.105347
O55131	P29788	0.149829	1.68165	1.53182		P61358	Q6ZWN5	0.0932281	0.0935334	0.00030525		Q8BG32	Q8VDM4	0.169832	0.194938	0.0251058
O55131	Q64310	0.159375	0.130485	-0.0288898		P61358	Q9D8E6	0.0939758	0.0890217	-0.00495417		Q8BG32	Q99JI4	0.169832	0.173754	0.00392142
O55131	Q80UG5	0.155713	0.119849	-0.035864		P61514	P12970	0.0762857	0.0945148	0.0182292		Q8BG32	Q9CX56	0.181836	0.131115	-0.0507205
O55131	Q8BL97	0.119885	0.085767	-0.034118		P61514	P14131	0.0762857	0.0755837	-0.000702		Q8BG32	Q9D8N0	0.169832	0.0962036	-0.0736288
O55131	Q9Z1T1	0.14195	0.150708	0.0087585		P61514	P14148	0.0762857	0.0755533	-0.000732333		Q8BG32	Q9D8W5	0.174072	0.157342	-0.0167299
O55135	P14148	0.322257	0.0682903	-0.253967		P61514	P25444	0.0762857	0.0766218	0.000336167		Q8BG32	Q9WVJ2	0.177808	0.258679	0.0808716
O55135	P14733	0.383984	0.0051165	-0.378868		P61514	P26369	0.072949	0.150098	0.077149		Q8BG60	O35864	2.75312	0.110303	-2.64282
O55135	P27659	0.322257	0.0882082	-0.234049		P61514	P47911	0.0762857	0.0935588	0.0172732		Q8BGA9	Q9CQ40	0.26582	0.062024	-0.203796
O55135	P29758	0.322257	0.243786	-0.078471		P61514	P47962	0.0762857	0.0847087	0.008423		Q8BGD9	Q62448	0.175488	0.314771	0.139282
O55135	P35486	0.322257	0.0430522	-0.279205		P61514	P51410	0.0762857	0.111493	0.0352073		Q8BGD9	Q6NZJ6	0.154879	0.562288	0.40741
O55135	P47738	0.322257	0.135978	-0.186279		P61514	P60867	0.0762857	0.0744343	-0.00185133		Q8BGD9	Q8VDD5	0.140424	0.223523	0.0830995
O55135	P47911	0.322257	0.106437	-0.21582		P61514	P62082	0.0762857	0.107882	0.031596		Q8BGQ7	Q02053	0.268424	0.129402	-0.139023
O55135	P47962	0.322257	0.0817383	-0.240519		P61514	P62242	0.0762857	0.083437	0.00715133		Q8BGQ7	Q8BP47	0.267285	12.9176	12.6503
O55135	P51410	0.322257	0.128827	-0.193431		P61514	P62245	0.0762857	0.0711995	-0.00508617		Q8BGQ7	Q8BU30	0.273242	0.199902	-0.0733397
O55135	P56695	0.322257	0.22159	-0.100667		P61514	P62264	0.0762857	0.111015	0.034729		Q8BGQ7	Q922B2	0.273242	0.167352	-0.10589
O55135	P61514	0.278516	0.078076	-0.20044		P61514	P62267	0.0762857	0.05827	-0.0180157		Q8BGQ7	Q9CZD3	0.268424	0.118181	-0.150243
O55135	P62245	0.322257	0.0813927	-0.240865		P61514	P62281	0.0762857	0.055188	-0.0210977		Q8BGQ7	Q9WUA2	0.258496	0.088672	-0.169824
O55135	P62717	0.33125	0.086072	-0.245178		P61514	P62754	0.0762857	0.10192	0.0256348		Q8BH61	P11276	0.158642	0.80236	0.643717
O55135	P62754	0.322257	0.0923383	-0.229919		P61514	P62852	0.067822	0.0775875	0.0097655		Q8BH95	P53395	0.0286302	0.0508545	0.0222243
O55135	P68040	0.322257	0.126355	-0.195903		P61514	P62858	0.0805175	0.10426	0.0237425		Q8BH95	Q6PHZ2	0.0286302	0.125379	0.0967483
O55135	P97371	0.322257	0.199333	-0.122925		P61514	P62908	0.0762857	0.0894693	0.0131837		Q8BH95	Q8R5H1	0.0293	0.374805	0.345505
O55135	P97461	0.383984	0.103833	-0.280151		P61514	P62983	0.067822	0.10481	0.036988		Q8BH95	Q923T9	0.0263897	0.241325	0.214935
O55135	Q11011	0.322257	0.096	-0.226258		P61514	P63276	0.0762857	0.0975465	0.0212608		Q8BHL8	Q9R1P4	0.187756	0.0848815	-0.102874
O55135	Q61733	0.344128	0.124386	-0.219742		P61514	Q9CZX8	0.0762857	0.09067	0.0143843		Q8BJ03	O88653	0.107678	0.267834	0.160156
O55135	Q62417	0.322257	0.136273	-0.185984		P61514	Q9D8E6	0.0753905	0.0834473	0.00805675		Q8BJ03	P09925	0.107678	0.0882385	-0.0194397
O55135	Q8JZQ9	0.33125	0.199383	-0.131867		P61759	Q03958	0.229199	0.09248	-0.136719		Q8BJ03	P52503	0.117856	0.075986	-0.0418699
O55135	Q8R1B4	0.322257	0.27819	-0.0440677		P61759	Q8BU30	0.229199	0.15144	-0.077759		Q8BJ03	Q8K3J1	0.117856	0.046666	-0.0711899
O55135	Q8VD75	0.33125	0.40144	0.0701905		P61759	Q8CGC7	0.229199	0.140027	-0.089172		Q8BJ03	Q9CXZ1	0.117856	0.0526244	-0.0652315
O55135	Q91WQ3	0.322257	0.273023	-0.049235		P61759	Q922B2	0.229199	0.180127	-0.049072		Q8BJ03	Q9D0M3	0.117856	0.0309722	-0.0868836
O55135	Q9D8E6	0.304273	0.10017	-0.204102		P61759	Q99MN1	0.229199	0.19209	-0.037109		Q8BJ03	Q9DC69	0.117856	0.042962	-0.0748939
O55135	Q9DCL9	0.322257	0.262687	-0.0595705		P61759	Q9CZD3	0.229199	0.117993	-0.111206		Q8BJU0	O54984	0.46615	0.159985	-0.306165
O55222	A6H611	0.0790795	0.231549	0.152469		P61759	Q9WU28	0.229199	0.152844	-0.0763545		Q8BJU0	P07901	0.408078	0.146008	-0.26207
O55222	B2RQC6	0.08418	0.406445	0.322265		P61979	O08810	0.268384	0.669609	0.401225		Q8BJU0	P21126	0.496777	0.958692	0.461914
O55222	O08579	0.0804108	0.229809	0.149398		P61979	O35972	0.24314	0.104047	-0.139093		Q8BJU0	Q91YN9	0.575289	0.165926	-0.409363
O55222	O35887	0.0788013	0.219434	0.140632		P61979	O70133	0.252661	0.278809	0.0261476		Q8BJU0	Q9Z1R2	0.492063	0.382336	-0.109726
O55222	O54890	0.0734225	0.15498	0.0815575		P61979	P11798	0.246289	0.086133	-0.160156		Q8BK63	P10637	0.417188	0.0926025	-0.324586
O55222	O55029	0.0775627	0.209912	0.13235		P61979	P26369	0.224988	0.150098	-0.0748895		Q8BK63	P30681	0.723828	0.076062	-0.647766
O55222	O55143	0.0790795	0.112454	0.0333748		P61979	P51150	0.243665	0.373222	0.129557		Q8BK63	P52293	0.417188	2.175	1.75781
O55222	P09055	0.0790795	0.15379	0.0747109		P61979	P62082	0.24314	0.115588	-0.127551		Q8BK63	P63330	0.324048	0.157063	-0.166985
O55222	P11983	0.0790795	0.184979	0.1059		P61979	P62315	0.229077	0.070691	-0.158386		Q8BK63	P68134	0.355095	0.01994	-0.335155
O55222	P14602	0.0790795	0.15498	0.0759009		P61979	P62960	0.211865	0.113232	-0.098633		Q8BK63	Q5SWU9	0.48335	0.266044	-0.217306
O55222	P14733	0.0773793	0.00688117	-0.0704982		P61979	P70372	0.205273	0.238019	0.0327455		Q8BK63	Q8VE37	0.339063	0.030621	-0.308442
O55222	P18242	0.0790795	0.242322	0.163242		P61979	P70404	0.243665	0.0606911	-0.182973		Q8BK63	Q8VEH5	0.723828	0.165967	-0.557861
O55222	P19096	0.0790795	0.275403	0.196324		P61979	Q501J6	0.242505	0.348218	0.105713		Q8BK63	Q9D1M0	0.570508	0.24165	-0.328858
O55222	P26231	0.0809652	0.316927	0.235962		P61979	Q60668	0.227673	0.112393	-0.11528		Q8BK63	Q9Z204	0.447278	0.303082	-0.144196
O55222	P26443	0.0790795	0.0398681	-0.0392114		P61979	Q61990	0.243665	0.253603	0.00993867		Q8BK64	P07901	0.992902	0.142798	-0.850104
O55222	P42932	0.0790795	0.20152	0.12244		P61979	Q7TMK9	0.250024	0.158508	-0.091516		Q8BK64	P11499	0.878842	0.184165	-0.694677
O55222	P47963	0.0790795	0.0676926	-0.0113869		P61979	Q8K310	0.241626	0.260157	0.0185305		Q8BK64	P30416	0.878842	0.211957	-0.666885
O55222	P48678	0.0804108	0.0501933	-0.0302175		P61979	Q8K4Z5	0.227694	5.39554	5.16785		Q8BK64	Q60676	1.1129	0.172391	-0.940514
O55222	P53986	0.0788013	0.110517	0.0317153		P61979	Q8R081	0.244775	0.156372	-0.0884034		Q8BK64	Q64378	0.207593	0.203809	-0.0037835
O55222	P56480	0.0790795	0.034726	-0.0443535		P61979	Q8VE37	0.23811	0.030621	-0.207489		Q8BK64	Q9CR16	0.878842	0.184471	-0.694371
O55222	P60122	0.0790795	0.266934	0.187855		P61979	Q8VEK3	0.243665	0.197135	-0.0465291		Q8BK64	Q9CYG7	0.512891	0.312207	-0.200684
O55222	P61222	0.0790795	0.131192	0.0521124		P61979	Q91VR5	0.241626	0.150513	-0.0911134		Q8BK64	Q9D832	0.878842	0.278821	-0.600021
O55222	P63037	0.08418	0.28877	0.20459		P61979	Q9CX86	0.252362	0.348035	0.0956728		Q8BKC5	P14148	0.263959	0.0730357	-0.190923
O55222	P68368	0.0790795	0.0991485	0.020069		P61979	Q9D0E1	0.243665	0.157269	-0.0863953		Q8BKC5	Q8BFY9	0.260901	0.174853	-0.0860474
O55222	P70168	0.0790795	0.135495	0.0564156		P61979	Q9JLI8	0.198682	0.247754	0.049072		Q8BL97	Q64310	0.085767	0.095288	0.009521
O55222	P80313	0.0790795	0.151036	0.0719564		P61979	Q9JMA1	0.241626	0.142005	-0.0996214		Q8BMF4	P35486	0.03031	0.0419103	0.0116002
O55222	P80314	0.0790795	0.182339	0.10326		P61979	Q9QYS9	0.232943	0.560905	0.327962		Q8BMF4	Q8BKZ9	0.03031	0.0378108	0.00750083
O55222	P80315	0.0790795	0.1573	0.0782205		P61979	Q9R1Z8	0.23811	0.096753	-0.141357		Q8BMF4	Q9D051	0.03031	0.0377827	0.00747275
O55222	P80317	0.0790795	0.17822	0.0991402		P61979	Q9Z1X4	0.224988	0.145214	-0.079773		Q8BMS1	O35737	0.0433472	0.30586	0.262512
O55222	P80318	0.0790795	0.174786	0.0957067		P61982	O35286	0.145195	0.405469	0.260274		Q8BMS1	P26041	0.0389196	0.138704	0.0997848
O55222	Q02248	0.0790795	0.137128	0.0580483		P61982	O35551	0.138867	0.333203	0.194336		Q8BMS1	P68372	0.0366487	0.057207	0.0205583
O55222	Q03265	0.0790795	0.0411004	-0.0379791		P61982	O35737	0.131894	0.30586	0.173965		Q8BMS1	Q99JY0	0.0389196	0.0678782	0.0289586
O55222	Q04447	0.0773793	0.0966408	0.0192615		P61982	O35864	0.146314	0.129305	-0.0170087		Q8BMS1	Q99LC5	0.0389196	0.0376735	-0.00124608
O55222	Q5SWU9	0.0773793	0.266044	0.188665		P61982	O70318	0.135099	0.323376	0.188278		Q8BP47	Q9D0I9	12.9176	0.114072	-12.8035
O55222	Q60865	0.0793578	0.30769	0.228333		P61982	P07724	0.127194	0.248069	0.120875		Q8BP67	P12970	0.115323	0.103497	-0.0118259
O55222	Q61699	0.0790795	0.295117	0.216038		P61982	P20152	0.127194	0.126368	-0.00082675		Q8BP67	P14115	0.115323	0.0870485	-0.0282745
O55222	Q61792	0.0773793	0.100863	0.0234833		P61982	P38647	0.127194	0.0931365	-0.034058		Q8BP67	P14131	0.115323	0.0755355	-0.0397875
O55222	Q62167	0.0796328	0.498486	0.418854		P61982	P46938	0.195264	0.386792	0.191528		Q8BP67	P14148	0.115323	0.0725525	-0.0427705
O55222	Q62318	0.0775627	0.63374	0.556177		P61982	P62259	0.127194	0.107663	-0.0195315		Q8BP67	P25444	0.115323	0.0784044	-0.0369186
O55222	Q62425	0.0790795	0.0469636	-0.0321159		P61982	P84104	0.097852	0.076978	-0.020874		Q8BP67	P47911	0.115323	0.0984924	-0.0168306
O55222	Q68FL6	0.0790795	0.172436	0.093357		P61982	Q03265	0.127194	0.0421926	-0.0850019		Q8BP67	P47962	0.115323	0.083783	-0.03154
O55222	Q6P5F9	0.0790795	0.104428	0.0253486		P61982	Q2NL51	0.195264	0.197217	0.001953		Q8BP67	P51410	0.115323	0.112996	-0.00232713
O55222	Q7TMM9	0.08363	0.07063	-0.013		P61982	Q3U9G9	0.131523	0.151318	0.0197953		Q8BP67	P60867	0.115323	0.078488	-0.036835
O55222	Q8BGA9	0.0750855	0.26582	0.190735		P61982	Q60875	0.101453	0.392773	0.29132		Q8BP67	P61514	0.0958172	0.0762857	-0.0195315
O55222	Q8BU33	0.08418	0.198926	0.114746		P61982	Q61696	0.148359	0.150952	0.0025935		Q8BP67	P62242	0.115323	0.0900312	-0.0252918
O55222	Q8CGK3	0.0793578	0.0475815	-0.0317762		P61982	Q61768	0.127194	0.257052	0.129857		Q8BP67	P62245	0.115323	0.0678681	-0.0474549
O55222	Q8CI51	0.0790795	0.114789	0.0357092		P61982	Q61879	0.12486	0.162445	0.037585		Q8BP67	P62267	0.115323	0.0645338	-0.0507893
O55222	Q8VCL2	0.0809652	0.0504983	-0.0304668		P61982	Q9D8N0	0.127194	0.0962036	-0.0309909		Q8BP67	P62281	0.115323	0.0616883	-0.0536348
O55222	Q8VDN2	0.0790795	0.0667311	-0.0123484		P61982	Q9QZQ1	0.11836	0.191144	0.0727842		Q8BP67	P62754	0.115323	0.100507	-0.0148164
O55222	Q8VI36	0.0809652	0.123161	0.0421958		P61982	Q9Z0U1	0.148359	0.230664	0.0823055		Q8BP67	P62852	0.089429	0.0775875	-0.0118415
O55222	Q91YN9	0.0775627	0.15848	0.080917		P61982	Q9Z1N5	0.11836	0.180982	0.0626223		Q8BP67	P62858	0.0990112	0.10426	0.00524875
O55222	Q91YQ5	0.0790795	0.141064	0.0619847		P62082	P62242	0.115588	0.0875426	-0.0280456		Q8BP67	P62908	0.115323	0.0877808	-0.0275423
O55222	Q99JW4	0.0790795	0.0995835	0.020504		P62082	P62315	0.090283	0.068921	-0.021362		Q8BP67	P62983	0.089429	0.10481	0.015381
O55222	Q99LE6	0.08418	5.84712	5.76294		P62082	Q6ZWN5	0.115588	0.0982545	-0.0173337		Q8BP67	P63276	0.0958172	0.0975465	0.00172933
O55222	Q99M87	0.0790795	0.10806	0.0289802		P62082	Q9Z1N5	0.120556	0.180982	0.0604252		Q8BP67	P97461	0.173841	0.103833	-0.0700075
O55222	Q9CQR6	0.08418	0.113354	0.029174		P62137	O08788	0.285596	0.152417	-0.133179		Q8BP67	Q9CZX8	0.115323	0.0925264	-0.0227966
O55222	Q9CY27	0.0773793	0.0993163	0.021937		P62137	P29788	0.285596	0.58128	0.295685		Q8BP67	Q9D8E6	0.085309	0.0834473	-0.00186175
O55222	Q9CYR0	0.0734225	0.074811	0.0013885		P62137	P49817	0.285596	0.074506	-0.21109		Q8BP67	Q9Z1Z2	0.115323	0.335095	0.219772
O55222	Q9D0E1	0.0790795	0.152203	0.0731239		P62137	P60122	0.285596	0.297589	0.011993		Q8BPB5	Q8BJU0	0.120861	0.715375	0.594514
O55222	Q9D6F9	0.0734225	0.104443	0.0310205		P62137	P62141	0.285596	0.230298	-0.055298		Q8BRK8	O54950	0.308464	0.159009	-0.149455
O55222	Q9DBC7	0.0790795	0.649914	0.570835		P62137	P68134	0.285596	0.0228545	-0.262742		Q8BRK8	Q5EG47	0.314404	0.115063	-0.199341
O55222	Q9DCT2	0.0790795	0.044526	-0.0345535		P62137	Q04447	0.273145	0.0983395	-0.174806		Q8BRK8	Q5SWU9	0.300168	0.337033	0.0368651
O55222	Q9EPL8	0.0775627	0.366976	0.289413		P62137	Q61151	0.273145	0.1573	-0.115845		Q8BRK8	Q6PAM0	0.335523	0.133649	-0.201874
O55222	Q9QXX4	0.0790795	0.0310638	-0.0480158		P62137	Q61191	0.285596	0.222668	-0.0629275		Q8BRK8	Q9CU62	0.325391	0.204297	-0.121094
O55222	Q9QYJ0	0.0790795	0.180631	0.101551		P62137	Q62318	0.285596	0.798901	0.513305		Q8BRK8	Q9R062	0.305212	0.0879333	-0.217279
O55222	Q9QZD8	0.0750855	0.124219	0.0491335		P62137	Q64010	0.285596	0.150097	-0.135498		Q8BRK8	Q9Z1E4	0.305212	0.135547	-0.169666
O55222	Q9WTM5	0.0775627	0.350781	0.273219		P62137	Q68FD5	0.285596	0.126905	-0.158692		Q8BTM8	P16045	0.114809	0.0893373	-0.0254718
O55222	Q9WUA3	0.0788013	0.16438	0.0855787		P62137	Q8BL97	0.273145	0.085767	-0.187378		Q8BTM8	P18572	0.114809	0.14697	0.0321604
O55222	Q9WUD1	0.0750855	0.288281	0.213196		P62137	Q8VIJ6	0.285596	0.15672	-0.128876		Q8BTM8	P35762	0.118042	0.206226	0.0881838
O55222	Q9Z0X1	0.0790795	0.0314414	-0.0476381		P62137	Q99K48	0.285596	0.141125	-0.144471		Q8BTM8	Q80X90	0.114809	0.142418	0.0276086
O55222	Q9Z1X4	0.083905	0.145214	0.0613095		P62137	Q9R062	0.285596	0.0848815	-0.200714		Q8BTM8	Q8VDD5	0.119916	0.219739	0.0998231
O55222	Q9Z2X1	0.0775627	0.316927	0.239365		P62137	Q9WV60	0.285596	0.14021	-0.145386		Q8BTM8	Q8VH51	0.118042	1.10955	0.991504
O55234	O35226	0.130521	0.37492	0.2444		P62137	Q9Z1E4	0.285596	0.117749	-0.167847		Q8BTM8	Q9CXY6	0.111447	0.0899629	-0.0214842
O55234	P14685	0.120343	0.186546	0.0662031		P62141	P09405	0.205701	0.242688	0.036987		Q8BU30	P26039	0.186932	0.171094	-0.0158386
O55234	P20152	0.120343	0.126368	0.00602492		P62141	Q3UM45	0.217999	0.106702	-0.111298		Q8BU30	Q02053	0.199902	0.130438	-0.0694642
O55234	P26516	0.109033	0.14989	0.0408572		P62141	Q62318	0.238273	0.63374	0.395467		Q8BU30	Q68FL6	0.199902	0.174561	-0.0253417
O55234	P28063	0.112988	0.236646	0.123658		P62141	Q99K48	0.217999	0.227796	0.00979612		Q8BU30	Q8BP47	0.212018	16.0921	15.8801
O55234	P62960	0.092358	0.113232	0.020874		P62141	Q9DCL8	0.254223	0.426465	0.172241		Q8BU30	Q8CGC7	0.219189	0.153195	-0.0659941
O55234	P97372	0.131283	0.159879	0.0285952		P62192	O09061	0.185946	0.116793	-0.0691528		Q8BU30	Q99MN1	0.219189	0.166318	-0.0528716
O55234	Q3TXS7	0.121814	0.22475	0.102936		P62192	O35226	0.224133	0.37492	0.150787		Q8BU30	Q9D0I9	0.199902	0.11423	-0.0856718
O55234	Q60692	0.12594	0.412714	0.286774		P62192	O35593	0.221427	0.139294	-0.082133		Q8BUV3	Q9JLN9	0.159375	0.153516	-0.005859
O55234	Q8BG32	0.120343	0.169832	0.0494896		P62192	O55234	0.219189	0.121814	-0.0973756		Q8BWF0	Q60932	0.0319869	0.0334187	0.00143175
O55234	Q8BJY1	0.120343	0.117754	-0.00258867		P62192	O70435	0.219189	0.136688	-0.0825011		Q8BWF0	Q9QYA2	0.0314607	0.051231	0.0197703
O55234	Q8VDM4	0.120343	0.194938	0.0745954		P62192	O88685	0.219189	0.180274	-0.0389159		Q8BWT1	Q60930	0.0324651	0.0360609	0.00359583
O55234	Q99JI4	0.120343	0.173754	0.053411		P62192	P14685	0.219189	0.18446	-0.0347289		Q8BWT1	Q60932	0.0324651	0.0334187	0.000953583
O55234	Q9CX56	0.176892	0.131115	-0.0457765		P62192	P26516	0.222516	0.162244	-0.060272		Q8BWT1	Q91YJ5	0.0324651	0.0746838	0.0422187
O55234	Q9D8W5	0.121814	0.157342	0.0355286		P62192	P54775	0.219189	0.14834	-0.0708497		Q8BWT1	Q9QYA2	0.0330678	0.051231	0.0181632
O55234	Q9WVJ2	0.127014	0.258679	0.131665		P62192	P62196	0.219189	0.159326	-0.0598632		Q8BWY3	P63330	0.320019	0.213763	-0.106257
O70133	O08579	0.275586	0.253654	-0.021932		P62192	P62334	0.219189	0.188574	-0.0306152		Q8BWY3	Q8R050	0.298291	0.125879	-0.172412
O70133	O08810	0.21097	0.669609	0.458638		P62192	P97372	0.212516	0.166252	-0.0462645		Q8BWY3	Q9EPU0	0.307893	0.533317	0.225423
O70133	O55135	0.269727	0.322257	0.0525308		P62192	Q3TXS7	0.219189	0.22475	0.0055602		Q8BZF8	Q64727	0.11366	0.0559612	-0.0576987
O70133	P24369	0.278809	0.133606	-0.145203		P62192	Q60692	0.197522	0.483922	0.2864		Q8C0C7	Q9WUA2	0.106134	0.088672	-0.017462
O70133	P29788	0.251172	1.82248	1.5713		P62192	Q8BG32	0.219189	0.174072	-0.0451171		Q8C0I1	P32020	0.167157	0.191754	0.0245973
O70133	P47911	0.278809	0.102869	-0.17594		P62192	Q8BJY1	0.219189	0.118494	-0.100696		Q8C0I1	P70404	0.167157	0.0581251	-0.109032
O70133	P47962	0.278809	0.0905762	-0.188232		P62192	Q8K4Z5	0.185946	5.39554	5.20959		Q8C0I1	P97314	0.128918	0.140332	0.0114135
O70133	P51410	0.278809	0.11629	-0.162518		P62192	Q8VDM4	0.219189	0.194238	-0.024951		Q8C0I1	P98192	0.167157	0.201978	0.0348205
O70133	P61021	0.334342	0.262728	-0.0716145		P62192	Q99JI4	0.219189	0.178168	-0.0410218		Q8C166	Q8CI94	0.154787	0.134635	-0.0201518
O70133	P61514	0.315625	0.072949	-0.242676		P62192	Q9CX56	0.205884	0.131115	-0.0747685		Q8C166	Q99L47	0.154787	0.245384	0.0905963
O70133	P61979	0.278809	0.252661	-0.0261476		P62192	Q9D8W5	0.219189	0.157342	-0.061847		Q8C5Q4	P08249	0.438061	0.0321806	-0.405881
O70133	P62264	0.299634	0.093335	-0.206299		P62192	Q9QUM9	0.219189	0.122931	-0.0962585		Q8C5Q4	P38647	0.438061	0.0931365	-0.344925
O70133	P62281	0.278809	0.102661	-0.176147		P62192	Q9R1P0	0.219189	0.168713	-0.0504761		Q8C5Q4	P40630	0.458496	0.0326295	-0.425866
O70133	P62754	0.278809	0.098694	-0.180115		P62192	Q9R1P1	0.219189	0.196539	-0.0226502		Q8C5Q4	P41105	0.486523	0.10011	-0.386413
O70133	P97461	0.283643	0.102216	-0.181427		P62192	Q9R1P3	0.219189	0.125153	-0.0940368		Q8C5Q4	P56480	0.438061	0.0350973	-0.402964
O70133	Q3U9G9	0.306836	0.183453	-0.123383		P62192	Q9R1P4	0.219189	0.100091	-0.119098		Q8C5Q4	Q61733	0.394299	0.183934	-0.210365
O70133	Q61768	0.278809	0.256616	-0.0221925		P62192	Q9WVJ2	0.224133	0.148496	-0.0756376		Q8C5Q4	Q8BMS1	0.438061	0.0389196	-0.399142
O70133	Q99PV0	0.315625	0.332837	0.0172122		P62192	Q9Z2U0	0.185946	0.135714	-0.050232		Q8C5Q4	Q9CR57	0.439307	0.0969728	-0.342334
O70133	Q9CXY6	0.299634	0.0899629	-0.209671		P62192	Q9Z2U1	0.219189	0.154419	-0.0647707		Q8C5Q4	Q9D1B9	0.427503	0.0862395	-0.341263
O70133	Q9CZW5	0.278809	0.105164	-0.173645		P62196	O09061	0.15334	0.117291	-0.0360491		Q8C5Q4	Q9ER88	0.428369	0.121594	-0.306775
O70133	Q9D6Z1	0.218701	0.109235	-0.109467		P62196	O35226	0.166409	0.37492	0.208511		Q8C878	P61082	0.165601	0.229352	0.0637513
O70133	Q9JIF0	0.299634	0.328473	0.028839		P62196	O35593	0.160311	0.139294	-0.0210165		Q8C878	Q64727	0.162508	0.0559612	-0.106547
O70133	Q9Z1X4	0.315625	0.145214	-0.17041		P62196	O55234	0.160367	0.120343	-0.0400241		Q8C878	Q8VBW6	0.16792	0.110089	-0.0578308
O70133	Q9Z2X1	0.251172	0.378064	0.126892		P62196	O70435	0.160367	0.133837	-0.02653		Q8CAQ8	P07724	0.0347286	0.248069	0.213341
O70194	P60229	0.478711	0.130811	-0.3479		P62196	P14685	0.160367	0.186546	0.026179		Q8CAQ8	P10126	0.0347286	0.155525	0.120796
O70194	Q91WK2	0.345288	0.269726	-0.0755615		P62196	P26516	0.160321	0.14989	-0.0104309		Q8CAQ8	Q9DC69	0.0347286	0.0432888	0.00856017
O70194	Q99JX4	0.478711	0.656446	0.177734		P62196	P28063	0.165571	0.236646	0.071075		Q8CDN6	P50516	0.195569	0.114728	-0.0808411
O70194	Q9DCH4	0.345288	0.245679	-0.099609		P62196	P61290	0.166768	0.570996	0.404228		Q8CDN6	P56399	0.195569	0.131589	-0.0639803
O70194	Q9QZD9	0.345288	0.246412	-0.0988765		P62196	P62192	0.159326	0.219189	0.0598632		Q8CDN6	Q64727	0.195569	0.0571718	-0.138397
O70194	Q9Z1D1	0.211865	0.200391	-0.011474		P62196	P62334	0.160367	0.189913	0.0295459		Q8CDN6	Q9ERK4	0.195569	0.252148	0.0565796
O70250	P15327	0.065503	0.034863	-0.03064		P62196	P97371	0.160367	0.185066	0.0246989		Q8CDN6	Q9Z1N5	0.209973	0.180982	-0.0289915
O70250	Q9DBJ1	0.0597935	0.0748718	0.0150783		P62196	P97372	0.160466	0.159879	-0.000587625		Q8CGC7	P11983	0.15238	0.201099	0.0487184
O70251	P12970	0.1225	0.103863	-0.0186364		P62196	P99026	0.158124	0.151204	-0.00691987		Q8CGC7	P62814	0.15238	0.23378	0.0813995
O70251	P25444	0.1225	0.0853954	-0.0371044		P62196	Q3TXS7	0.159326	0.22475	0.0654234		Q8CGC7	Q02053	0.15238	0.131341	-0.021039
O70251	Q9D8N0	0.1225	0.0962036	-0.0262963		P62196	Q60692	0.159613	0.412714	0.253101		Q8CGC7	Q68FL6	0.15238	0.182227	0.0298462
O70252	O88545	0.197217	0.129447	-0.0677697		P62196	Q8BG32	0.160367	0.169832	0.0094655		Q8CGC7	Q6P5F9	0.146695	0.111203	-0.0354919
O70252	P56480	0.189954	0.034726	-0.155228		P62196	Q8VDM4	0.160367	0.194938	0.0345713		Q8CGC7	Q8BP47	0.155469	16.1125	15.957
O70252	P62880	0.189954	0.15154	-0.0384141		P62196	Q99JI4	0.160367	0.173754	0.0133869		Q8CGC7	Q8BU30	0.153195	0.219189	0.0659941
O70252	Q8CAQ8	0.189954	0.033574	-0.15638		P62196	Q9CX56	0.160596	0.131115	-0.0294805		Q8CGC7	Q99MN1	0.15238	0.167761	0.0153809
O70252	Q8R1B4	0.189954	0.247204	0.0572508		P62196	Q9D8W5	0.159326	0.157342	-0.0019838		Q8CGC7	Q9CZD3	0.15238	0.124261	-0.0281191
O70252	Q91WD5	0.189954	0.0439839	-0.14597		P62196	Q9QUM9	0.160367	0.122922	-0.0374452		Q8CGC7	Q9D0I9	0.15238	0.118424	-0.0339568
O70252	Q9D8N0	0.189954	0.0966613	-0.0932925		P62196	Q9R1P0	0.159326	0.168713	0.0093871		Q8CGY8	P10637	0.323925	0.164746	-0.15918
O70400	P57780	0.168652	0.183691	0.0150391		P62196	Q9R1P1	0.159326	0.196539	0.037213		Q8CGY8	P62137	0.3	0.298047	-0.001953
O70400	Q7TPR4	0.168652	0.0963502	-0.0723021		P62196	Q9R1P3	0.160367	0.127703	-0.0326641		Q8CGY8	P62141	0.335157	0.247327	-0.0878297
O70400	Q9JI91	0.183423	0.0708079	-0.112615		P62196	Q9R1P4	0.160367	0.106854	-0.0535127		Q8CGY8	Q04736	0.3	0.142163	-0.157837
O70433	O55135	0.110852	0.322257	0.211405		P62196	Q9WVJ2	0.166241	0.258679	0.0924378		Q8CGY8	Q60737	0.335157	0.657177	0.322021
O70433	P09055	0.108329	0.176689	0.0683595		P62196	Q9Z2U0	0.15334	0.1405	-0.0128405		Q8CGY8	Q9EQQ9	0.323925	0.558301	0.234375
O70433	P42227	0.104968	0.656982	0.552014		P62196	Q9Z2U1	0.160367	0.15289	-0.00747708		Q8CI32	Q9WUD1	0.17146	0.288281	0.116821
O70433	P63085	0.107877	0.276807	0.16893		P62242	O35972	0.0875426	0.104047	0.0165039		Q8CIB5	Q62523	0.129356	0.229006	0.0996502
O70433	Q8VIJ6	0.107877	0.16499	0.0571136		P62242	P42669	0.0875426	0.0541199	-0.0334227		Q8CIB5	Q80UG5	0.126477	0.119849	-0.0066281
O70435	O08810	0.155601	0.669609	0.514007		P62242	P61255	0.083437	0.0364045	-0.0470325		Q8CIE6	O55029	0.243863	0.232556	-0.0113066
O70435	O09061	0.135716	0.117291	-0.018425		P62242	Q61733	0.09792	0.183934	0.0860139		Q8CIE6	O89079	0.233258	0.313306	0.0800475
O70435	O55234	0.133837	0.120343	-0.0134941		P62242	Q6ZWN5	0.0912545	0.0972514	0.00599692		Q8CIE6	Q01405	0.243532	0.139157	-0.104375
O70435	O88685	0.133837	0.184735	0.0508982		P62242	Q99N95	0.0875426	0.074524	-0.0130186		Q8CIE6	Q5XJY5	0.248694	0.347217	0.0985229
O70435	P05064	0.133837	0.130546	-0.00329075		P62242	Q9CQ40	0.0912545	0.0645822	-0.0266723		Q8CIE6	Q80UG5	0.251306	0.119849	-0.131457
O70435	P06151	0.133837	0.0969868	-0.0368501		P62242	Q9D0G0	0.0945006	0.0717345	-0.0227661		Q8CIE6	Q9JIF7	0.247128	0.21478	-0.0323486
O70435	P07724	0.133837	0.248069	0.114232		P62242	Q9D338	0.0843015	0.0800905	-0.004211		Q8CIN4	P51667	0.181727	0.0579805	-0.123746
O70435	P07901	0.137872	0.142798	0.0049255		P62242	Q9ER88	0.0875426	0.121594	0.0340517		Q8CIN4	Q61879	0.196722	0.162445	-0.0342775
O70435	P08113	0.136688	0.188464	0.0517761		P62245	P14131	0.0821961	0.0786102	-0.00358592		Q8CJ53	P39054	0.349805	0.146985	-0.20282
O70435	P08249	0.133837	0.0321806	-0.101656		P62245	P25444	0.0821961	0.0853954	0.00319933		Q8CJ53	P42227	0.290876	0.643018	0.352142
O70435	P09103	0.133837	0.20977	0.0759329		P62245	P60867	0.0821961	0.0831267	0.000930667		Q8JZQ9	O70194	0.168622	0.345288	0.176667
O70435	P09405	0.123349	0.275678	0.152328		P62245	P62082	0.0870605	0.115588	0.0285277		Q8JZQ9	P23116	0.223202	0.228314	0.00511187
O70435	P09411	0.133837	0.0583593	-0.0754777		P62245	P62242	0.0821961	0.0912545	0.00905842		Q8JZQ9	P60229	0.246594	0.184949	-0.0616453
O70435	P10126	0.133837	0.155525	0.0216877		P62245	P62267	0.0767457	0.0688414	-0.0079043		Q8JZQ9	P60843	0.223202	0.260999	0.0377963
O70435	P11499	0.133837	0.184165	0.0503285		P62245	P62754	0.0821961	0.100944	0.018748		Q8JZQ9	P62754	0.223202	0.100507	-0.122696
O70435	P14211	0.133837	0.2036	0.069763		P62245	P62843	0.074048	0.108472	0.034424		Q8JZQ9	P63073	0.184216	0.186353	0.002137
O70435	P14685	0.133837	0.186546	0.052709		P62245	P62908	0.0821961	0.0945557	0.0123596		Q8JZQ9	Q62167	0.199383	0.498486	0.299103
O70435	P16627	0.11958	0.196729	0.077149		P62245	P62983	0.076367	0.10481	0.028443		Q8JZQ9	Q6NZJ6	0.223202	0.406018	0.182816
O70435	P16858	0.133837	0.0781932	-0.0556437		P62245	P63276	0.0807616	0.101743	0.020981		Q8JZQ9	Q8BGD9	0.184216	0.183789	-0.000427
O70435	P17156	0.123349	0.101666	-0.0216829		P62245	P97461	0.083661	0.102216	0.0185545		Q8JZQ9	Q8R1B4	0.223202	0.247204	0.0240021
O70435	P17182	0.133837	0.0611998	-0.0726371		P62245	Q9CZX8	0.0821961	0.0917228	0.00952667		Q8JZQ9	Q91WK2	0.223202	0.273938	0.0507355
O70435	P17751	0.133837	0.0649307	-0.0689062		P62245	Q9Z1F9	0.0813927	0.305696	0.224304		Q8JZQ9	Q99JX4	0.184216	0.656446	0.47223
O70435	P20029	0.133837	0.167635	0.0337982		P62259	O35551	0.125867	0.333203	0.207336		Q8JZQ9	Q9DCH4	0.226086	0.25223	0.0261437
O70435	P26516	0.137872	0.14989	0.0120179		P62259	P00405	0.107663	0.0381643	-0.0694987		Q8JZQ9	Q9JLN9	0.226086	0.238151	0.0120647
O70435	P28063	0.11958	0.236646	0.117066		P62259	P11499	0.107663	0.184165	0.0765024		Q8JZQ9	Q9QZD9	0.223202	0.329236	0.106034
O70435	P29699	0.123352	13.6516	13.5282		P62259	P14869	0.107663	0.107215	-0.000447583		Q8JZQ9	Q9Z1D1	0.247022	0.208569	-0.038452
O70435	P32921	0.133837	0.117978	-0.015859		P62259	P36993	0.107663	0.203544	0.0958812		Q8K182	Q8VCG4	0.771192	0.604688	-0.166503
O70435	P38647	0.133837	0.0931365	-0.0407004		P62259	P47911	0.107663	0.10132	-0.00634267		Q8K1M6	Q9WV60	0.0973938	0.140576	0.0431825
O70435	P42932	0.128412	0.207056	0.0786437		P62259	P56480	0.107663	0.0350973	-0.0725657		Q8K2B3	O35435	0.0489573	0.0615103	0.012553
O70435	P52480	0.133837	0.105395	-0.0284423		P62259	P60229	0.0984212	0.184949	0.0865277		Q8K2B3	P14152	0.0489573	0.0639415	0.0149842
O70435	P54728	0.146062	0.322858	0.176796		P62259	P60335	0.107663	0.277214	0.169551		Q8K2B3	P35486	0.0489573	0.0419103	-0.007047
O70435	P54775	0.133837	0.149731	0.0158943		P62259	P61982	0.107663	0.127194	0.0195315		Q8K2B3	P52503	0.0489573	0.0752891	0.0263318
O70435	P56399	0.133837	0.130129	-0.003708		P62259	P62242	0.107663	0.0912545	-0.0164085		Q8K2B3	P60843	0.0489573	0.331209	0.282252
O70435	P56480	0.133837	0.0350973	-0.0987397		P62259	P62631	0.107663	0.103853	-0.00380958		Q8K2B3	Q3TXS7	0.0489319	0.22475	0.175818
O70435	P57780	0.136688	0.183691	0.0470031		P62259	P62908	0.107663	0.0945557	-0.0131073		Q8K2B3	Q8K3J1	0.0489573	0.0456716	-0.00328567
O70435	P58252	0.135932	0.151733	0.0158019		P62259	P63017	0.107663	0.122184	0.0145213		Q8K2B3	Q8QZT1	0.0489573	0.0412008	-0.00775642
O70435	P60122	0.133837	0.241732	0.107895		P62259	P63037	0.088208	0.28877	0.200562		Q8K2B3	Q91WD5	0.0489573	0.0458366	-0.00312067
O70435	P63017	0.133837	0.122184	-0.0116526		P62259	P63101	0.107663	0.136121	0.0284575		Q8K2B3	Q91YT0	0.0489573	0.0565614	0.00760417
O70435	P63037	0.186261	0.28877	0.102509		P62259	P67778	0.11225	0.0382386	-0.0740112		Q8K2B3	Q9CQA3	0.0489573	0.0599921	0.0110348
O70435	P63038	0.133837	0.0362443	-0.0975926		P62259	P68254	0.107663	0.196418	0.0887553		Q8K2B3	Q9CR68	0.0489573	0.0354203	-0.013537
O70435	P70698	0.133837	0.480339	0.346502		P62259	P68372	0.0984212	0.057207	-0.0412142		Q8K2B3	Q9CZW5	0.0489573	0.109291	0.0603334
O70435	P80314	0.133837	0.19212	0.0582833		P62259	P68510	0.107663	0.222536	0.114873		Q8K2B3	Q9D0K2	0.0489573	0.0672323	0.0182751
O70435	P80315	0.133837	0.159579	0.0257418		P62259	P70168	0.107663	0.149884	0.0422212		Q8K2B3	Q9D6J6	0.0489573	0.0466659	-0.00229133
O70435	P80317	0.133837	0.186709	0.0528718		P62259	P70265	0.105664	4.09834	3.99268		Q8K2B3	Q9DCT2	0.0489573	0.0457734	-0.00318383
O70435	P80318	0.133837	0.18383	0.0499928		P62259	Q03265	0.107663	0.0421926	-0.0654704		Q8K2B3	Q9WUM5	0.0489573	0.0333652	-0.015592
O70435	P97371	0.133837	0.185066	0.0512289		P62259	Q3UTJ2	0.107663	0.138359	0.0306957		Q8K2B3	Q9Z2I8	0.0489573	0.109606	0.0606487
O70435	P97372	0.129391	0.159879	0.0304871		P62259	Q61033	0.122327	0.344434	0.222107		Q8K2B3	Q9Z2I9	0.0489573	0.0448094	-0.00414783
O70435	P99026	0.146062	0.151204	0.00514225		P62259	Q61081	0.111554	6.53779	6.42624		Q8K310	Q9D338	0.240552	0.0800905	-0.160461
O70435	Q04447	0.123352	0.100799	-0.0225527		P62259	Q61696	0.105267	0.150952	0.0456848		Q8K3J1	O35435	0.0456716	0.0615103	0.0158387
O70435	Q3TXS7	0.136688	0.22475	0.0880613		P62259	Q61768	0.107663	0.257052	0.149389		Q8K3J1	P09925	0.0431643	0.0882385	0.0450743
O70435	Q3U0V1	0.140019	0.165112	0.0250929		P62259	Q61879	0.104022	0.162445	0.0584228		Q8K3J1	P14869	0.0456716	0.107215	0.0615438
O70435	Q60692	0.140765	0.412714	0.271948		P62259	Q61937	0.097333	0.160596	0.0632625		Q8K3J1	P58281	0.0456716	0.0576143	0.0119428
O70435	Q60864	0.133837	0.154645	0.0208079		P62259	Q8BGD9	0.109662	0.154879	0.0452168		Q8K3J1	P61021	0.0434235	0.301648	0.258224
O70435	Q61990	0.133837	0.253603	0.119766		P62259	Q8BK63	0.1013	0.447278	0.345978		Q8K3J1	Q91YT0	0.0456716	0.0565614	0.0108898
O70435	Q7TMM9	0.0991945	0.07063	-0.0285645		P62259	Q8BYJ6	0.106214	0.257037	0.150824		Q8K3J1	Q9D6J6	0.0456716	0.0466659	0.000994333
O70435	Q8BG32	0.133837	0.169832	0.0359955		P62259	Q8K4G5	0.0942913	0.101575	0.0072835		Q8K3K8	P08228	0.926953	0.079602	-0.847351
O70435	Q8BMF4	0.133837	0.03031	-0.103527		P62259	Q9CQV8	0.107663	0.139722	0.0320587		Q8K3K8	P61982	0.926953	0.138867	-0.788086
O70435	Q8CGK3	0.123349	0.0544785	-0.0688706		P62259	Q9CXY6	0.105283	0.0899629	-0.0153198		Q8K3K8	P63101	0.926953	0.164319	-0.762634
O70435	Q8VDM4	0.133837	0.194938	0.0611013		P62259	Q9CYT6	0.107663	0.293408	0.185745		Q8K3K8	P68254	0.926953	0.250684	-0.676269
O70435	Q91VR5	0.136688	0.150513	0.0138243		P62259	Q9D7G0	0.0864685	0.083325	-0.0031435		Q8K3K8	P68510	0.926953	0.171826	-0.755127
O70435	Q921I1	0.133837	0.574455	0.440618		P62259	Q9D8E6	0.108861	0.0864073	-0.0224536		Q8K3K8	Q62351	0.926953	0.167676	-0.759277
O70435	Q922D8	0.135932	0.126599	-0.0093324		P62259	Q9D8N0	0.107663	0.0962036	-0.0114594		Q8K3K8	Q9CQV8	0.926953	0.153455	-0.773498
O70435	Q99JI4	0.133837	0.173754	0.0399169		P62259	Q9QZQ1	0.117902	0.191144	0.0732417		Q8K411	Q9DB15	0.0682495	0.0817138	0.0134643
O70435	Q99JY0	0.133837	0.0678782	-0.0659587		P62259	Q9WTM5	0.111585	0.307874	0.196289		Q8K411	Q9Z2I8	0.0704671	0.109606	0.0391388
O70435	Q99K48	0.13062	0.227796	0.0971756		P62259	Q9Z204	0.106214	0.301685	0.195471		Q8K4G5	O70310	0.101575	0.195182	0.0936075
O70435	Q99MN1	0.135932	0.167761	0.0318298		P62264	P14131	0.0969726	0.0783386	-0.018634		Q8K4G5	P20152	0.101575	0.10042	-0.00115467
O70435	Q9CX56	0.11366	0.131115	0.0174555		P62264	P25444	0.0969726	0.0810487	-0.0159239		Q8K4L3	Q64727	0.362915	0.0551636	-0.307752
O70435	Q9CZD3	0.133837	0.118181	-0.0156557		P62264	P62082	0.10574	0.113126	0.00738525		Q8K4Z5	P29788	5.39554	1.90419	-3.49135
O70435	Q9DBJ1	0.133837	0.0748718	-0.0589651		P62264	P62242	0.0969726	0.0907896	-0.006183		Q8K4Z5	P62315	0.239697	0.072461	-0.167236
O70435	Q9JI91	0.133837	0.0708079	-0.063029		P62264	P62245	0.0969726	0.0761841	-0.0207885		Q8K4Z5	Q8BL97	0.261426	0.085767	-0.175659
O70435	Q9JMA1	0.136688	0.142005	0.0053163		P62264	P62267	0.0987365	0.0645338	-0.0342027		Q8K4Z5	Q8VIJ6	5.39554	0.15673	-5.23881
O70435	Q9QUM9	0.133837	0.122922	-0.0109152		P62264	P62274	0.0800293	0.0875977	0.00756833		Q8K4Z5	Q920B9	15.6855	0.257275	-15.4282
O70435	Q9R1P0	0.136688	0.168713	0.032025		P62264	P62754	0.0969726	0.102905	0.0059327		Q8K4Z5	Q9CYR0	0.261426	0.074811	-0.186615
O70435	Q9R1P1	0.136688	0.196539	0.0598509		P62264	P62843	0.133252	0.108472	-0.02478		Q8QZT1	O35857	0.041977	0.0799377	0.0379607
O70435	Q9R1P3	0.133837	0.127703	-0.00613408		P62264	P62852	0.089093	0.0789302	-0.0101627		Q8QZT1	P21126	0.0454227	0.958692	0.913269
O70435	Q9R1P4	0.133837	0.106854	-0.0269827		P62264	P62908	0.0969726	0.0889892	-0.0079834		Q8QZT1	Q8BWT1	0.0412008	0.0324651	-0.00873575
O70435	Q9WV54	0.131401	0.688997	0.557597		P62264	P97461	0.0759095	0.102216	0.026306		Q8QZT1	Q9ERK4	0.0412008	0.253756	0.212555
O70435	Q9WVJ2	0.135932	0.258679	0.122748		P62264	Q6ZWN5	0.0969726	0.0982056	0.001233		Q8R010	P97371	0.154724	0.181714	0.0269898
O70435	Q9Z204	0.136688	0.301685	0.164996		P62264	Q9CZX8	0.0969726	0.0910585	-0.0059141		Q8R010	Q02053	0.154724	0.130438	-0.0242861
O70435	Q9Z2U0	0.135716	0.1405	0.00478362		P62267	P25444	0.0688414	0.0841493	0.0153079		Q8R010	Q68FL6	0.154724	0.174561	0.0198364
O70435	Q9Z2U1	0.133837	0.15289	0.0190529		P62267	P62082	0.0652205	0.112271	0.0470505		Q8R010	Q76MZ3	0.154724	0.143445	-0.0112795
O70435	Q9Z2X1	0.140765	0.370752	0.229987		P62267	P62242	0.0688414	0.0907408	0.0218994		Q8R010	Q8BU30	0.154724	0.199902	0.0451781
O70591	Q03958	0.281934	0.111401	-0.170533		P62267	P62274	0.0704465	0.077954	0.0075075		Q8R010	Q8CGC7	0.150205	0.153195	0.00299062
O70591	Q9WU28	0.248324	0.21038	-0.0379437		P62267	P62754	0.0688414	0.0986329	0.0297915		Q8R010	Q8K0E8	0.154724	1.1332	0.978479
O88456	Q8VHY0	0.098828	0.186566	0.0877383		P62267	P62852	0.057568	0.0775875	0.0200195		Q8R010	Q8K310	0.154724	0.260157	0.105432
O88531	P18242	0.189258	0.263013	0.073755		P62267	P62858	0.058621	0.10426	0.045639		Q8R010	Q922B2	0.154724	0.167352	0.012628
O88531	P35486	0.189258	0.0428558	-0.146402		P62267	P62908	0.0688414	0.0947022	0.0258608		Q8R010	Q99MN1	0.150205	0.166318	0.0161131
O88531	P35564	0.189258	0.161011	-0.0282472		P62267	P62983	0.057568	0.10481	0.047242		Q8R010	Q9D0I9	0.154724	0.11423	-0.0404937
O88531	P35700	0.189258	0.119678	-0.06958		P62267	P97461	0.083325	0.103833	0.020508		Q8R010	Q9WUD1	0.158155	0.288281	0.130127
O88531	P53395	0.189258	0.0527038	-0.136554		P62267	Q6ZWN5	0.0688414	0.0932739	0.0244325		Q8R050	P80314	0.125879	0.191296	0.0654175
O88531	P56480	0.189258	0.0355897	-0.153668		P62270	Q9Z1G4	0.083966	0.187411	0.103445		Q8R050	Q8BWY3	0.125879	0.298291	0.172412
O88531	Q01853	0.189258	0.228723	0.0394652		P62274	P62242	0.0875977	0.099367	0.0117693		Q8R050	Q9EPU0	0.111442	0.533317	0.421875
O88531	Q03265	0.189258	0.0433105	-0.145947		P62274	P62908	0.0875977	0.0863973	-0.00120033		Q8R081	P17095	0.112438	0.047101	-0.0653375
O88531	Q60930	0.189258	0.0356779	-0.15358		P62274	Q6ZWN5	0.0875977	0.101229	0.0136312		Q8R081	P19258	0.112438	0.081982	-0.0304565
O88531	Q61171	0.189258	0.0943604	-0.0948974		P62281	P14131	0.0952983	0.0786102	-0.0166882		Q8R081	P61979	0.156372	0.244775	0.0884034
O88531	Q8BMF4	0.189258	0.0309252	-0.158333		P62281	P25444	0.0952983	0.0853954	-0.00990292		Q8R081	Q61990	0.156372	0.256238	0.0998658
O88531	Q8VDN2	0.189258	0.0743104	-0.114947		P62281	P29788	0.103333	1.68165	1.57832		Q8R081	Q8BFW7	0.156372	0.0733826	-0.0829894
O88531	Q9D051	0.189258	0.0393615	-0.149896		P62281	P62082	0.0981202	0.115588	0.017468		Q8R081	Q8VIJ6	0.138135	0.168897	0.0307618
O88531	Q9QXX4	0.189258	0.032672	-0.156586		P62281	P62242	0.0952983	0.0912545	-0.00404383		Q8R081	Q9CX86	0.152681	0.34777	0.195089
O88543	O35386	0.190197	2.5207	2.33051		P62281	P62245	0.0952983	0.0821961	-0.0131022		Q8R081	Q9D0E1	0.156372	0.159485	0.0031129
O88543	O35864	0.159924	0.127453	-0.032471		P62281	P62264	0.0948121	0.0969726	0.0021605		Q8R164	P16332	0.040979	0.11499	0.0740112
O88543	O88545	0.155632	0.129447	-0.0261843		P62281	P62267	0.0688965	0.0688414	-5.51e-05		Q8R164	Q60676	0.041249	0.172391	0.131142
O88543	P02088	0.155469	0.0243883	-0.13108		P62281	P62754	0.0952983	0.100944	0.00564575		Q8R1B4	O70194	0.215283	0.345288	0.130005
O88543	P07901	0.132153	0.132519	0.000366		P62281	P62908	0.0952983	0.0945557	-0.000742667		Q8R1B4	P09405	0.306022	0.251864	-0.0541587
O88543	Q3TCH7	0.155632	0.277458	0.121826		P62281	P62983	0.055127	0.10481	0.049683		Q8R1B4	P60229	0.268994	0.184949	-0.0840452
O88543	Q3U1J4	0.155469	0.316983	0.161515		P62281	P97461	0.154248	0.102216	-0.0520328		Q8R1B4	P62918	0.269726	0.0842223	-0.185504
O88543	Q8VBV7	0.18623	0.113401	-0.07283		P62281	Q9CZX8	0.0952983	0.0917228	-0.00357558		Q8R1B4	Q05D44	0.226025	0.313916	0.087891
O88543	Q9D4H8	0.159924	0.195874	0.0359493		P62315	P26369	0.068921	0.099805	0.030884		Q8R1B4	Q78ZA7	0.269726	0.253796	-0.0159301
O88543	Q9D5V5	0.18623	0.13725	-0.0489808		P62315	P62960	0.068921	0.113232	0.044311		Q8R1B4	Q8BKZ9	0.269726	0.0380219	-0.231705
O88543	Q9JLV5	0.155469	0.254163	0.0986937		P62315	Q62318	0.072461	0.303418	0.230957		Q8R1B4	Q8VDD5	0.255892	0.226229	-0.0296632
O88543	Q9WTX5	0.175814	0.420484	0.24467		P62315	Q9JKB1	0.068921	0.0783815	0.0094605		Q8R1B4	Q91WK2	0.247204	0.273938	0.0267334
O88543	Q9WTX6	0.190197	0.39668	0.206482		P62334	O09061	0.197186	0.117291	-0.079895		Q8R1B4	Q99JX4	0.24873	0.656446	0.407716
O88545	O35864	0.140352	0.129305	-0.0110473		P62334	O35226	0.173657	0.37492	0.201263		Q8R1B4	Q9D1D4	0.247204	0.193433	-0.0537718
O88545	O88543	0.129447	0.155632	0.0261843		P62334	O35593	0.16377	0.139294	-0.0244753		Q8R1B4	Q9DCH4	0.280652	0.271497	-0.00915512
O88545	Q3TCH7	0.141568	0.327527	0.185959		P62334	O55234	0.189913	0.120343	-0.06957		Q8R1B4	Q9JLN9	0.254264	0.238151	-0.0161133
O88545	Q3U1J4	0.129447	0.355339	0.225891		P62334	O70435	0.189913	0.133837	-0.0560759		Q8R1B4	Q9QZD9	0.269726	0.311035	0.0413087
O88545	Q8VBV7	0.119367	0.113401	-0.005966		P62334	O88685	0.189913	0.184735	-0.00517767		Q8R1B4	Q9Z1D1	0.257032	0.208569	-0.048462
O88545	Q9D4H8	0.121564	0.195874	0.0743102		P62334	P14685	0.189913	0.186546	-0.00336692		Q8R2G4	P97467	0.141939	0.453239	0.3113
O88545	Q9D5V5	0.138888	0.238049	0.0991617		P62334	P26516	0.192578	0.14989	-0.0426878		Q8R2G4	Q3ULF4	0.141939	0.142468	0.000528833
O88545	Q9JKB1	0.157585	0.0749328	-0.0826518		P62334	P42208	0.189913	0.208508	0.0185954		Q8R2G4	Q63932	0.126782	0.156099	0.0293172
O88545	Q9JLV5	0.141568	0.229962	0.088394		P62334	P54728	0.198865	0.322858	0.123993		Q8R2Y2	P51863	0.225904	0.256543	0.0306395
O88545	Q9WTX5	0.138888	0.493726	0.354838		P62334	P54775	0.189913	0.149731	-0.0401816		Q8R2Y2	P97927	0.208407	0.101107	-0.1073
O88545	Q9WTX6	0.093518	0.281445	0.187927		P62334	P60122	0.189913	0.241732	0.0518187		Q8R2Y2	Q9Z1G4	0.220939	0.187411	-0.0335287
O88653	P19258	0.266064	0.081982	-0.184083		P62334	P62192	0.188574	0.219189	0.0306152		Q8R5C5	O08788	0.104993	0.145337	0.0403445
O88653	P35278	0.276766	0.178011	-0.098755		P62334	P62196	0.189913	0.160367	-0.0295459		Q8R5C5	P13020	0.104993	0.34602	0.241028
O88653	P50518	0.274976	0.538342	0.263367		P62334	Q3TXS7	0.188574	0.22475	0.0361754		Q8R5C5	P61164	0.118115	0.130811	0.012696
O88653	P53994	0.274976	0.238965	-0.0360109		P62334	Q60692	0.198413	0.412714	0.214301		Q8R5C5	P80313	0.104993	0.179119	0.074127
O88653	P62082	0.268221	0.107882	-0.160339		P62334	Q60864	0.189913	0.154645	-0.035268		Q8R5C5	P80314	0.104993	0.185224	0.080231
O88653	P62270	0.274976	0.0722624	-0.202713		P62334	Q8BG32	0.189913	0.169832	-0.0200804		Q8R5C5	P80315	0.104993	0.15492	0.0499272
O88653	Q60931	0.274976	0.0391854	-0.23579		P62334	Q8VDM4	0.189913	0.194938	0.00502542		Q8R5C5	P80317	0.104993	0.185163	0.08017
O88653	Q7M6Y3	0.277946	0.234489	-0.043457		P62334	Q99JI4	0.189913	0.173754	-0.016159		Q8R5C5	P80318	0.104993	0.174085	0.069092
O88653	Q9CQ75	0.274976	0.0362442	-0.238731		P62334	Q9CR00	0.176587	0.152539	-0.024048		Q8R5C5	Q99KJ8	0.104993	0.150952	0.0459595
O88653	Q9CQC7	0.274976	0.0321969	-0.242779		P62334	Q9CX56	0.176587	0.131115	-0.0454715		Q8R5H1	O70250	0.374805	0.0591766	-0.315628
O88653	Q9CQH3	0.268221	0.0306977	-0.237523		P62334	Q9D8W5	0.188574	0.157342	-0.0312318		Q8R5H1	P04117	0.374805	0.0894652	-0.28534
O88653	Q9CQJ8	0.274976	0.0307701	-0.244205		P62334	Q9JMA1	0.188574	0.142005	-0.0465696		Q8R5H1	P05064	0.374805	0.133594	-0.241211
O88653	Q9CR61	0.274976	0.0399461	-0.23503		P62334	Q9QUM9	0.189913	0.122922	-0.0669911		Q8R5H1	P17563	0.356641	0.0672197	-0.289421
O88653	Q9CYR0	0.266064	0.074811	-0.191253		P62334	Q9R1P0	0.188574	0.168713	-0.0198609		Q8R5H1	P26516	0.327588	0.153897	-0.173691
O88653	Q9CZW5	0.274976	0.112447	-0.162529		P62334	Q9R1P1	0.188574	0.196539	0.007965		Q8R5H1	P35123	0.395703	0.831739	0.436035
O88653	Q9QYA2	0.267834	0.0443085	-0.223526		P62334	Q9R1P3	0.189913	0.127703	-0.06221		Q8R5H1	P54822	0.374805	0.0977295	-0.277075
O88685	O09061	0.177091	0.117291	-0.0597992		P62334	Q9R1P4	0.189913	0.106854	-0.0830587		Q8R5H1	Q04447	0.430066	0.101414	-0.328652
O88685	O35226	0.189893	0.37492	0.185028		P62334	Q9WVJ2	0.178247	0.258679	0.0804323		Q8R5H1	Q8BG32	0.374805	0.177808	-0.196997
O88685	O35593	0.174878	0.139294	-0.0355835		P62334	Q9Z2U0	0.197186	0.1405	-0.0566864		Q8R5H1	Q9JKB1	0.327588	0.0828904	-0.244698
O88685	O55234	0.184735	0.120343	-0.0643923		P62334	Q9Z2U1	0.189913	0.15289	-0.037023		Q8R5H1	Q9JMA1	0.37721	0.136563	-0.240646
O88685	O70435	0.184735	0.133837	-0.0508982		P62631	O70251	0.103853	0.1225	0.0186464		Q8R5H1	Q9R0P9	0.365186	0.089795	-0.275391
O88685	P14685	0.184735	0.186546	0.00181075		P62631	P57776	0.103853	0.200147	0.0962931		Q8R5J9	P47962	0.141665	0.0883708	-0.0532938
O88685	P26516	0.182288	0.14989	-0.0323974		P62631	Q9Z1Q9	0.103137	0.100153	-0.0029845		Q8R5J9	P70398	0.143221	0.329419	0.186198
O88685	P28063	0.207043	0.236646	0.029602		P62717	P11152	0.092389	1.92744	1.83505		Q8VBV7	O35864	0.13667	0.144604	0.007934
O88685	P49722	0.184735	0.128534	-0.0562007		P62717	P12970	0.092389	0.105008	0.0126187		Q8VBV7	O88543	0.113401	0.18623	0.07283
O88685	P54775	0.184735	0.149731	-0.0350039		P62717	P14131	0.092389	0.0766343	-0.0157548		Q8VBV7	O88545	0.113401	0.119367	0.005966
O88685	P60122	0.184735	0.241732	0.0569964		P62717	P14148	0.092389	0.0732316	-0.0191574		Q8VBW6	P61082	0.107861	0.223897	0.116036
O88685	P62196	0.184735	0.160367	-0.0243683		P62717	P14869	0.092389	0.117352	0.0249634		Q8VBW6	Q8C878	0.110089	0.16792	0.0578308
O88685	P62334	0.184735	0.189913	0.00517767		P62717	P25444	0.092389	0.0824936	-0.00989537		Q8VCI5	P42925	0.391064	0.07478	-0.316285
O88685	P99026	0.184064	0.151204	-0.0328599		P62717	P26369	0.076062	0.150098	0.074036		Q8VCI5	P48410	0.466565	0.196408	-0.270157
O88685	Q3TXS7	0.180274	0.22475	0.0444761		P62717	P27659	0.092389	0.0739183	-0.0184708		Q8VCI5	P55096	0.466565	0.15791	-0.308655
O88685	Q3URD3	0.184735	0.130027	-0.0547078		P62717	P35980	0.092389	0.0822724	-0.0101166		Q8VCI5	Q01853	0.435498	0.223462	-0.212036
O88685	Q60692	0.18866	0.412714	0.224054		P62717	P47911	0.092389	0.100659	0.00827012		Q8VCI5	Q91XC9	0.467969	0.111829	-0.35614
O88685	Q60864	0.184735	0.154645	-0.0300903		P62717	P47962	0.092389	0.0928163	0.00042725		Q8VCI5	Q99JY0	0.435498	0.0690124	-0.366486
O88685	Q61210	0.162549	0.329785	0.167237		P62717	P51410	0.092389	0.101674	0.00928487		Q8VCI5	Q9D0M3	0.435498	0.031079	-0.404419
O88685	Q6NZJ6	0.184735	0.474316	0.289581		P62717	P60867	0.092389	0.0836836	-0.00870537		Q8VCL2	O35857	0.0628555	0.0812271	0.0183716
O88685	Q8BG32	0.184735	0.169832	-0.0149027		P62717	P61514	0.076062	0.072949	-0.003113		Q8VCL2	P01831	0.058377	0.155805	0.0974277
O88685	Q8VDM4	0.184735	0.194938	0.0102031		P62717	P62082	0.0869467	0.112276	0.0253293		Q8VCL2	P39447	0.0540283	0.339388	0.28536
O88685	Q99JI4	0.184735	0.173754	-0.0109813		P62717	P62242	0.092389	0.094731	0.002342		Q8VCL2	P50518	0.055806	0.6172	0.561394
O88685	Q9CX56	0.196973	0.131115	-0.0658575		P62717	P62245	0.092389	0.0794342	-0.0129547		Q8VCL2	P54116	0.0628555	0.110074	0.0472181
O88685	Q9CZD3	0.184735	0.118181	-0.0665539		P62717	P62264	0.092389	0.093335	0.000946		Q8VCL2	Q60931	0.0565002	0.0392944	-0.0172058
O88685	Q9D8W5	0.180274	0.157342	-0.0229311		P62717	P62267	0.0869467	0.065991	-0.0209557		Q8VCL2	Q80UG5	0.055806	0.121839	0.0660326
O88685	Q9JMA1	0.180274	0.142005	-0.0382689		P62717	P62281	0.092389	0.103894	0.0115051		Q8VCM7	Q8K0E8	0.952018	1.09102	0.138997
O88685	Q9QUM9	0.184735	0.122922	-0.0618134		P62717	P62754	0.092389	0.100583	0.008194		Q8VD75	Q68FD5	0.347546	0.12843	-0.219116
O88685	Q9R1P1	0.180274	0.196539	0.0162657		P62717	P62889	0.092389	0.110028	0.0176391		Q8VDD5	O55131	0.219739	0.150418	-0.0693206
O88685	Q9R1P3	0.184735	0.127703	-0.0570323		P62717	P62908	0.092389	0.0894593	-0.00292975		Q8VDD5	P09470	0.219739	0.327039	0.1073
O88685	Q9R1P4	0.184735	0.106854	-0.077881		P62717	P62918	0.092389	0.0843398	-0.00804925		Q8VDD5	P61290	0.227124	0.560416	0.333292
O88685	Q9WVJ2	0.193323	0.258679	0.0653565		P62717	P62983	0.088696	0.10481	0.016114		Q8VDD5	P68368	0.219739	0.0994385	-0.1203
O88685	Q9Z2U0	0.177091	0.1405	-0.0365906		P62717	P84099	0.0869467	0.101392	0.014445		Q8VDD5	Q60605	0.219739	0.155606	-0.0641328
O88685	Q9Z2U1	0.184735	0.15289	-0.0318453		P62717	P97461	0.108716	0.102216	-0.0065005		Q8VDD5	Q60737	0.215954	0.651806	0.435852
O88712	P26231	0.310132	0.359571	0.0494385		P62717	Q8BP67	0.0869467	0.126701	0.0397543		Q8VDD5	Q9CQ19	0.226229	0.212516	-0.0137123
O88712	Q02248	0.278678	0.131746	-0.146932		P62717	Q9CZX8	0.092389	0.0934419	0.00105288		Q8VDI7	O35226	0.104108	0.144482	0.040374
O88746	Q68FD5	0.216107	0.134371	-0.0817361		P62717	Q9D8E6	0.098706	0.0827145	-0.0159915		Q8VDI7	P26516	0.104108	0.19502	0.090912
O88844	P08249	0.0890523	0.0321806	-0.0568717		P62754	P62082	0.10188	0.115588	0.0137083		Q8VDI7	Q99JI4	0.104108	0.158826	0.0547175
O88844	Q9R0Y5	0.0890523	0.0582727	-0.0307796		P62754	P62242	0.100944	0.0912545	-0.00968958		Q8VDJ3	O70133	0.504712	0.299634	-0.205078
O88844	Q9WTP6	0.0890523	0.0293803	-0.0596721		P62754	Q6ZWN5	0.100944	0.0972514	-0.00369267		Q8VDJ3	P40336	0.454004	0.183801	-0.270203
O88967	P00405	0.32008	0.0381643	-0.281916		P62814	P50518	0.217447	0.631494	0.414047		Q8VDM4	O35226	0.202008	0.37492	0.172912
O88967	Q3UIU2	0.32008	0.0388508	-0.28123		P62814	Q62384	0.354932	0.207349	-0.147583		Q8VDM4	P14685	0.194938	0.186546	-0.00839233
O89053	Q9Z1Q9	0.162244	0.0897138	-0.0725298		P62814	Q62523	0.224858	0.229006	0.004148		Q8VDM4	P54728	0.18974	0.322858	0.133118
O89079	Q8CIE6	0.313306	0.233258	-0.0800475		P62814	Q8VDJ3	0.217447	0.454004	0.236557		Q8VDM4	P61290	0.19856	0.570996	0.372436
O89112	P19324	0.108106	0.496289	0.388184		P62821	O88456	0.155753	0.101798	-0.053955		Q8VDM4	P62192	0.194238	0.219189	0.024951
P00920	P04919	0.065391	0.024055	-0.041336		P62821	P46638	0.171419	0.157992	-0.0134277		Q8VDM4	P97372	0.194257	0.159879	-0.0343781
P00920	P63038	0.0439804	0.0362443	-0.00773608		P62821	P51150	0.185122	0.373222	0.1881		Q8VDM4	Q8BJY1	0.194938	0.117754	-0.0771841
P00920	Q99K48	0.0225953	0.227796	0.2052		P62821	P62835	0.256482	0.139722	-0.11676		Q8VDM4	Q99JI4	0.194938	0.173754	-0.0211844
P01831	O35857	0.153623	0.0782821	-0.0753406		P62821	Q61553	0.185122	0.174502	-0.0106201		Q8VDM4	Q9CX56	0.184766	0.131115	-0.0536505
P01831	P21126	0.273145	0.758008	0.484863		P62821	Q921M4	0.256482	0.553418	0.296936		Q8VDM6	P46638	0.313061	0.152051	-0.161011
P01831	P50518	0.149991	0.624768	0.474777		P62843	P14131	0.108472	0.0653195	-0.0431525		Q8VDM6	Q9Z2X1	0.313061	0.38545	0.072388
P01831	Q60931	0.14281	0.0389251	-0.103885		P62843	P25444	0.108472	0.0704165	-0.0380555		Q8VE37	O35343	0.030621	0.210889	0.180268
P01887	P23927	32.3273	0.190564	-32.1368		P62843	P62082	0.108472	0.117688	0.009216		Q8VE37	O35344	0.030621	0.263745	0.233124
P01887	Q9Z1R2	32.3273	0.487012	-31.8403		P62843	P62267	0.108472	0.05708	-0.051392		Q8VE37	P46061	0.030621	0.784375	0.753754
P02463	P10493	0.0426455	0.0522278	0.00958225		P62843	P62270	0.108472	0.0723085	-0.0361635		Q8VE37	P52480	0.030621	0.097241	0.06662
P02469	Q64669	0.047644	0.0604003	0.0127563		P62843	P62754	0.108472	0.089612	-0.01886		Q8VE37	P62880	0.030621	0.107678	0.077057
P03888	Q99KQ4	0.0254258	0.1591	0.133675		P62843	P62858	0.108472	0.100964	-0.007508		Q8VE37	P80313	0.030621	0.20863	0.178009
P04117	P20152	0.0862038	0.126368	0.0401639		P62843	P62908	0.108472	0.098645	-0.009827		Q8VE37	Q6P5F9	0.030621	0.123853	0.093232
P04117	Q9Z0F7	0.0770003	0.171536	0.0945361		P62843	P63276	0.108472	0.091107	-0.017365		Q8VE37	Q99JY0	0.030621	0.062207	0.031586
P05064	P09411	0.130546	0.0583593	-0.0721869		P62843	Q9CZX8	0.108472	0.0948	-0.013672		Q8VE37	Q9D051	0.030621	0.0336425	0.0030215
P05064	P16045	0.130546	0.0893373	-0.0412089		P62843	Q9Z1G4	0.108472	0.106519	-0.001953		Q8VE37	Q9Z1R2	0.030621	0.351392	0.320771
P05064	P63038	0.130546	0.0362443	-0.0943018		P62852	P25444	0.0789302	0.087903	0.00897275		Q8VEK3	O08810	0.189526	0.669609	0.480082
P05125	P48193	0.308952	0.0689617	-0.23999		P62852	P62082	0.0789302	0.10957	0.0306398		Q8VEK3	O35972	0.191113	0.104047	-0.0870668
P05132	E9Q401	0.193158	0.124906	-0.0682523		P62852	P62242	0.0789302	0.0941435	0.0152132		Q8VEK3	O55131	0.197135	0.148979	-0.0481567
P05132	O08715	0.201343	0.287671	0.0863284		P62852	P62754	0.0789302	0.108228	0.0292973		Q8VEK3	O55135	0.202059	0.322257	0.120199
P05132	P07901	0.19978	0.142798	-0.0569823		P62852	P62858	0.080273	0.114819	0.034546		Q8VEK3	P12970	0.197135	0.103863	-0.093272
P05132	P10637	0.194979	0.115725	-0.079254		P62852	P62908	0.0789302	0.0882385	0.00930825		Q8VEK3	P14131	0.197135	0.0786102	-0.118525
P05132	P11499	0.203137	0.184165	-0.0189717		P62852	Q6ZWN5	0.0789302	0.105725	0.026795		Q8VEK3	P14148	0.197135	0.0730357	-0.1241
P05132	P29788	0.201343	1.68165	1.48031		P62858	P25444	0.10778	0.0791038	-0.0286758		Q8VEK3	P14869	0.197135	0.107215	-0.08992
P05132	P49817	0.203137	0.0760367	-0.1271		P62858	P62242	0.10778	0.0832233	-0.0245563		Q8VEK3	P17047	0.176587	0.553906	0.37732
P05132	P68181	0.216015	0.353833	0.137818		P62858	P62754	0.10778	0.104769	-0.00301083		Q8VEK3	P25444	0.197135	0.0853954	-0.11174
P05132	P70266	0.22627	0.117627	-0.108643		P62858	P62908	0.10778	0.0931923	-0.0145873		Q8VEK3	P26369	0.203565	0.150098	-0.0534668
P05132	Q07076	0.203137	0.126833	-0.0763043		P62858	Q6ZWN5	0.10778	0.101494	-0.00628617		Q8VEK3	P29788	0.198218	1.68165	1.48344
P05132	Q2NL51	0.219922	0.197217	-0.022705		P62858	Q9D8N0	0.10778	0.080375	-0.0274047		Q8VEK3	P35979	0.197135	0.0820586	-0.115077
P05132	Q68FD5	0.203137	0.134371	-0.0687661		P62874	P08752	0.131567	0.153845	0.0222778		Q8VEK3	P35980	0.197135	0.0736714	-0.123464
P05132	Q8CJ53	0.216611	0.290876	0.0742649		P62874	P21278	0.140006	0.204541	0.0645343		Q8VEK3	P42208	0.197135	0.208508	0.0113728
P05132	Q9DBC7	0.203137	0.647412	0.444275		P62874	Q9JLN9	0.098767	0.195752	0.096985		Q8VEK3	P47911	0.197135	0.10132	-0.0958151
P05132	Q9JKF1	0.203137	0.220013	0.0168762		P62880	O88456	0.0960917	0.101798	0.00570667		Q8VEK3	P47962	0.197135	0.0883708	-0.108765
P05132	Q9WV55	0.201343	0.122522	-0.0788207		P62880	P42227	0.148151	0.656982	0.508832		Q8VEK3	P62242	0.197135	0.0912545	-0.105881
P05132	Q9WV60	0.211295	0.143587	-0.0677083		P62880	P57780	0.148151	0.183691	0.0355407		Q8VEK3	P62245	0.197135	0.0821961	-0.114939
P05202	P63017	0.0313614	0.122184	0.0908229		P62889	P12970	0.106186	0.103863	-0.00232208		Q8VEK3	P62264	0.203857	0.0969726	-0.106885
P05977	P42208	0.239941	0.188214	-0.0517274		P62889	P14131	0.106186	0.0786102	-0.0275753		Q8VEK3	P62267	0.198633	0.0688414	-0.129792
P05977	Q9JKF1	0.239941	0.204999	-0.0349426		P62889	P14148	0.106186	0.0730357	-0.0331497		Q8VEK3	P62281	0.197135	0.0952983	-0.101837
P05977	Q9Z1F9	0.28877	0.3	0.0112305		P62889	P14869	0.106186	0.107215	0.00102992		Q8VEK3	P62315	0.209485	0.070691	-0.138794
P06151	P14152	0.0969868	0.0639415	-0.0330453		P62889	P25444	0.106186	0.0853954	-0.0207901		Q8VEK3	P62717	0.206006	0.092389	-0.113617
P06151	P16125	0.0969868	0.0998048	0.002818		P62889	P47911	0.106186	0.10132	-0.00486517		Q8VEK3	P62754	0.197135	0.100944	-0.0961913
P06745	P17751	0.0700146	0.0649307	-0.00508383		P62889	P47962	0.106186	0.0883708	-0.0178147		Q8VEK3	P62889	0.197135	0.106186	-0.0909499
P06745	Q9WU78	0.0682313	0.163757	0.0955259		P62889	P61514	0.0963918	0.0762857	-0.0201062		Q8VEK3	P62908	0.197135	0.0945557	-0.10258
P07309	O54984	0.70625	0.165356	-0.540894		P62889	P62082	0.102029	0.115588	0.0135587		Q8VEK3	P62960	0.191724	0.113232	-0.078492
P07309	P10126	0.70625	0.140881	-0.565369		P62889	P62242	0.106186	0.0912545	-0.014931		Q8VEK3	P84099	0.191113	0.102795	-0.088318
P07309	P20152	0.70625	0.0762295	-0.63002		P62889	P62245	0.106186	0.0821961	-0.0239894		Q8VEK3	P84104	0.195264	0.076978	-0.118286
P07309	Q99L47	0.70625	0.19093	-0.51532		P62889	P62264	0.108804	0.0969726	-0.0118318		Q8VEK3	P99027	0.197135	0.123146	-0.0739898
P07309	Q9Z1R2	0.70625	0.388379	-0.317871		P62889	P62267	0.101846	0.0688414	-0.033005		Q8VEK3	Q3U9G9	0.212639	0.151318	-0.0613202
P07356	P08207	0.0769775	0.0854	0.0084225		P62889	P62274	0.117119	0.0875977	-0.0295208		Q8VEK3	Q60668	0.20097	0.112393	-0.0885772
P07356	P10605	0.0678375	0.281771	0.213933		P62889	P62281	0.106186	0.0952983	-0.0108872		Q8VEK3	Q60930	0.197135	0.0360609	-0.161075
P07356	P17095	0.050763	0.047101	-0.003662		P62889	P62754	0.106186	0.100944	-0.00524142		Q8VEK3	Q61937	0.193494	0.160596	-0.0328985
P07356	P68040	0.0678375	0.122479	0.0546417		P62889	P62908	0.106186	0.0945557	-0.0116298		Q8VEK3	Q7TMK9	0.198218	0.158508	-0.0397093
P07356	Q01339	0.0678375	1.53405	1.46621		P62889	P62918	0.106186	0.0863311	-0.0198544		Q8VEK3	Q8BL97	0.195264	0.085767	-0.109497
P07356	Q9CXW4	0.0769775	0.1125	0.0355225		P62889	P97461	0.127423	0.102216	-0.0252078		Q8VEK3	Q8K4Z5	0.212639	5.39554	5.1829
P07724	E9Q401	0.254239	0.124906	-0.129333		P62889	Q6ZWN5	0.106186	0.0972514	-0.00893408		Q8VEK3	Q8VDD5	0.193921	0.219739	0.025818
P07724	O08739	0.246747	0.0605895	-0.186157		P62889	Q6ZWV7	0.127881	0.112439	-0.015442		Q8VEK3	Q8VH51	0.198218	1.10955	0.911328
P07724	P03953	0.195508	0.704297	0.508789		P62889	Q9D8E6	0.105348	0.0864073	-0.0189404		Q8VEK3	Q91VC3	0.205335	0.277265	0.0719298
P07724	P06909	0.248069	1.09476	0.84669		P62889	Q9JJI8	0.108121	0.121777	0.0136565		Q8VEK3	Q99JW4	0.20741	0.0995835	-0.107826
P07724	P07309	0.195508	0.70625	0.510742		P62908	P07901	0.0969238	0.142798	0.045874		Q8VEK3	Q99K48	0.20741	0.227796	0.0203856
P07724	P08226	0.24176	14.6698	14.4281		P62908	P11983	0.0945557	0.202832	0.108276		Q8VEK3	Q99PV0	0.200798	0.294955	0.0941567
P07724	P09813	0.246747	0.469189	0.222443		P62908	P25444	0.0945557	0.0853954	-0.00916025		Q8VEK3	Q9CX86	0.199475	0.348035	0.14856
P07724	P11276	0.248069	0.80236	0.554291		P62908	P62082	0.0969238	0.115588	0.0186644		Q8VEK3	Q9D0F3	0.205335	0.189892	-0.0154422
P07724	P11531	0.248069	0.0614416	-0.186628		P62908	P62242	0.0945557	0.0912545	-0.00330117		Q8VEK3	Q9EPU0	0.19148	0.468243	0.276763
P07724	P13020	0.248069	0.302462	0.0543923		P62908	P62754	0.0945557	0.100944	0.00638842		Q8VEM8	O54734	0.0362397	0.183545	0.147305
P07724	P19221	0.24176	1.28301	1.04125		P62908	P97461	0.088269	0.102216	0.0139465		Q8VEM8	O88441	0.0364122	0.0486217	0.0122095
P07724	P29699	0.254175	13.6516	13.3974		P62908	Q6ZWN5	0.0945557	0.0972514	0.00269575		Q8VEM8	P58021	0.0398608	0.363721	0.32386
P07724	P35585	0.252478	0.177783	-0.0746949		P62918	O35972	0.0897033	0.104047	0.0143432		Q8VEM8	P61358	0.0363816	0.0932281	0.0568465
P07724	P97290	0.228757	9.35707	9.12831		P62918	P14131	0.0863311	0.0786102	-0.00772092		Q8VEM8	Q3ULF4	0.0364122	0.142468	0.106056
P07724	Q00623	0.248069	1.07637	0.828298		P62918	P14869	0.0863311	0.107215	0.0208843		Q8VEM8	Q6ZWV3	0.0347374	0.166913	0.132176
P07724	Q3U1J4	0.238928	0.324524	0.0855958		P62918	P25444	0.0863311	0.0853954	-0.000935667		Q8VEM8	Q8BK30	0.0364122	0.0455344	0.00912225
P07724	Q61646	0.244641	3.91719	3.67255		P62918	P35980	0.0863311	0.0736714	-0.0126597		Q8VEM8	Q8BKZ9	0.0364122	0.0378108	0.00139867
P07724	Q61702	0.245694	0.785169	0.539474		P62918	P47911	0.0863311	0.10132	0.0149893		Q8VEM8	Q9CQH3	0.0365998	0.0344392	-0.0021606
P07724	Q8BWY3	0.258582	0.298291	0.0397091		P62918	P51410	0.0863311	0.124081	0.0377503		Q8VEM8	Q9D0G0	0.0367952	0.0717345	0.0349393
P07724	Q91X72	0.248069	1.02502	0.776947		P62918	P60867	0.0863311	0.0831267	-0.00320433		Q8VEM8	Q9D6J5	0.0364122	0.0373211	0.000908917
P07724	Q99L47	0.248069	0.230842	-0.0172273		P62918	P61514	0.0857767	0.0762857	-0.009491		Q8VEM8	Q9D6J6	0.0364122	0.0466659	0.0102538
P07724	Q9JJV9	0.217541	0.479688	0.262147		P62918	P62242	0.0863311	0.0912545	0.00492342		Q8VEM8	Q9DCC8	0.042249	0.081555	0.039306
P07724	Q9JKS4	0.248069	0.0725474	-0.175522		P62918	P62267	0.0842223	0.0688414	-0.0153809		Q8VEM8	Q9Z1G4	0.036084	0.187411	0.151327
P07724	Q9QXX4	0.248069	0.0327828	-0.215286		P62918	P62754	0.0863311	0.100944	0.014613		Q8VH51	O55131	1.10955	0.149829	-0.959717
P07724	Q9R1Z8	0.217541	0.096753	-0.120788		P62918	P62908	0.0863311	0.0945557	0.00822458		Q8VH51	P14115	1.10955	0.0918459	-1.0177
P07901	O08810	0.156893	0.669609	0.512715		P62918	P63276	0.0885512	0.101743	0.0131914		Q8VH51	P25444	1.10955	0.0856385	-1.02391
P07901	O35685	0.143262	0.267692	0.124431		P62918	P99027	0.0863311	0.123146	0.0368146		Q8VH51	P26369	1.87813	0.200391	-1.67773
P07901	O55042	0.186475	0.042004	-0.144471		P62918	Q6ZWN5	0.0863311	0.0972514	0.0109203		Q8VH51	P29788	1.10955	1.68165	0.572107
P07901	O55222	0.124422	0.0804108	-0.0440112		P62918	Q9CZM2	0.0863311	0.0929281	0.006597		Q8VH51	P42208	1.10955	0.221826	-0.88772
P07901	O55234	0.142798	0.109033	-0.0337648		P62918	Q9D8E6	0.0938194	0.0864073	-0.00741213		Q8VH51	P62264	0.888104	0.0991485	-0.788956
P07901	P05064	0.142798	0.130127	-0.0126708		P62962	Q8BWT1	0.105018	0.0324651	-0.0725532		Q8VH51	P62315	0.8625	0.072461	-0.790039
P07901	P06151	0.142798	0.0968872	-0.0459106		P62962	Q9EQU5	0.107503	0.351056	0.243553		Q8VH51	P62908	1.10955	0.096936	-1.01261
P07901	P08752	0.142798	0.150891	0.0080932		P62962	Q9WUD1	0.109204	0.288281	0.179077		Q8VH51	Q8BL97	0.353589	0.085767	-0.267822
P07901	P09405	0.158643	0.239413	0.0807698		P62983	P25444	0.10481	0.08418	-0.02063		Q8VH51	Q8VEK3	1.10955	0.198218	-0.911328
P07901	P09411	0.142798	0.0572998	-0.085498		P62983	P62242	0.10481	0.094464	-0.010346		Q8VI36	P09055	0.134747	0.173841	0.039093
P07901	P11499	0.142798	0.181482	0.0386841		P62983	P62754	0.10481	0.103955	-0.000855		Q8VI36	P26039	0.136751	0.180697	0.043945
P07901	P11983	0.142798	0.195996	0.0531984		P62983	P62908	0.10481	0.082654	-0.022156		Q8VI36	Q64727	0.134747	0.0563095	-0.078438
P07901	P14131	0.142798	0.079254	-0.0635438		P62983	Q9D0R2	0.10481	0.284375	0.179565		Q8VIJ6	O08810	0.171521	0.927289	0.755768
P07901	P14148	0.142798	0.0749329	-0.0678649		P62983	Q9Z1Z2	0.10481	0.298535	0.193725		Q8VIJ6	P10639	0.167737	0.072827	-0.0949097
P07901	P14152	0.142798	0.0616638	-0.081134		P63001	O35343	0.125775	0.242444	0.116669		Q8VIJ6	P26369	0.153271	0.200391	0.04712
P07901	P14869	0.142798	0.0873597	-0.0554381		P63001	P10126	0.122123	0.155525	0.0334013		Q8VIJ6	P29788	0.16499	1.73556	1.57057
P07901	P16627	0.154248	0.196729	0.042481		P63001	P14733	0.123486	0.00688117	-0.116605		Q8VIJ6	P62137	0.15672	0.285596	0.128876
P07901	P16858	0.142798	0.0777282	-0.0650696		P63001	P27659	0.122123	0.0758891	-0.0462342		Q8VIJ6	P63085	0.16499	0.276807	0.111817
P07901	P17095	0.108105	0.047101	-0.061004		P63001	P49817	0.122123	0.0760367	-0.0460867		Q8VIJ6	P84104	0.160168	0.076978	-0.0831905
P07901	P17156	0.158643	0.103467	-0.055176		P63001	P52293	0.122306	1.05651	0.934204		Q8VIJ6	Q8BL97	0.160168	0.085767	-0.0744015
P07901	P18654	0.121655	0.124432	0.00277725		P63001	P58389	0.121704	0.0814393	-0.0402649		Q8VIJ6	Q99K48	0.15673	0.177197	0.0204673
P07901	P19096	0.139935	0.301892	0.161957		P63001	P70168	0.122123	0.149884	0.0277608		Q8VIJ6	Q9CW03	0.15846	0.328321	0.169861
P07901	P20029	0.142798	0.167383	0.0245851		P63001	Q61599	0.12194	0.167045	0.0451047		Q8VIJ6	Q9QYA2	0.167737	0.051231	-0.116506
P07901	P21107	0.154248	0.079907	-0.074341		P63001	Q62167	0.128207	0.386751	0.258545		Q91VC3	O08810	0.113904	0.213147	0.099243
P07901	P27659	0.142798	0.0703491	-0.0724487		P63001	Q8CIN4	0.122123	0.181727	0.0596033		Q91VC3	O35286	0.113904	0.31001	0.196106
P07901	P30416	0.142798	0.206555	0.0637574		P63001	Q8VDD5	0.122723	0.219739	0.0970152		Q91VC3	P02088	0.277265	0.019574	-0.25769
P07901	P38647	0.142798	0.093994	-0.0488038		P63001	Q8VIJ6	0.12132	0.16499	0.0436704		Q91VC3	P10126	0.277265	0.142606	-0.134659
P07901	P42227	0.139935	0.636731	0.496796		P63001	Q99PT1	0.122123	0.0943828	-0.0277405		Q91VC3	P12970	0.277265	0.10191	-0.175354
P07901	P47962	0.142798	0.0898438	-0.052954		P63001	Q9EQU5	0.116925	0.351056	0.234131		Q91VC3	P14115	0.277265	0.0841188	-0.193146
P07901	P52480	0.142798	0.105023	-0.0377745		P63001	Q9ES28	0.118604	0.169263	0.0506585		Q91VC3	P14148	0.277265	0.0726135	-0.204651
P07901	P58252	0.151471	0.146268	-0.00520325		P63001	Q9JKF1	0.122123	0.220013	0.09789		Q91VC3	P19001	0.440625	0.115796	-0.324829
P07901	P60867	0.142798	0.0816223	-0.0611755		P63001	Q9Z1R2	0.1219	0.376147	0.254248		Q91VC3	P19096	0.277265	0.242016	-0.035248
P07901	P61089	0.144696	0.0811966	-0.0634994		P63005	O35685	0.252881	0.274305	0.0214237		Q91VC3	P20152	0.277265	0.111333	-0.165932
P07901	P62245	0.142798	0.0870605	-0.0557373		P63011	O55042	0.299756	0.042004	-0.257752		Q91VC3	P25444	0.277265	0.0728427	-0.204422
P07901	P62754	0.142798	0.10188	-0.0409179		P63011	Q9JHK4	0.286206	0.131482	-0.154724		Q91VC3	P27659	0.277265	0.0688445	-0.20842
P07901	P62908	0.142798	0.0969238	-0.045874		P63017	O54946	0.11014	0.110293	0.0001525		Q91VC3	P35700	0.277265	0.100476	-0.176788
P07901	P63017	0.142798	0.121668	-0.0211302		P63017	O55042	0.145063	0.042004	-0.103058		Q91VC3	P35980	0.277265	0.059796	-0.217469
P07901	P63037	0.129956	0.28877	0.158814		P63017	P17156	0.129224	0.101666	-0.0275575		Q91VC3	P36993	0.277265	0.122357	-0.154908
P07901	P68181	0.135205	0.437695	0.30249		P63017	P27773	0.124512	0.178284	0.0537718		Q91VC3	P38647	0.277265	0.093991	-0.183274
P07901	P68372	0.13258	0.057202	-0.0753785		P63017	P62245	0.122184	0.0821961	-0.0399883		Q91VC3	P47753	0.277265	0.07533	-0.201934
P07901	P70268	0.131177	0.167797	0.036621		P63017	P62717	0.120595	0.092389	-0.0282059		Q91VC3	P47757	0.277265	0.113934	-0.16333
P07901	Q01853	0.142798	0.221277	0.078479		P63017	P62918	0.122184	0.0863311	-0.0358533		Q91VC3	P47911	0.277265	0.0939455	-0.183319
P07901	Q02053	0.142798	0.129284	-0.0135133		P63017	P63037	0.110547	0.28877	0.178223		Q91VC3	P47963	0.277265	0.071088	-0.206177
P07901	Q04736	0.129956	0.142163	0.012207		P63017	Q01853	0.122184	0.221458	0.0992735		Q91VC3	P51881	0.277265	0.0338333	-0.243431
P07901	Q3TCH7	0.139935	0.323071	0.183136		P63017	Q60864	0.122184	0.154645	0.0324605		Q91VC3	P61255	0.277265	0.0316818	-0.245583
P07901	Q3TXS7	0.139935	0.246342	0.106407		P63017	Q61699	0.122184	0.309522	0.187337		Q91VC3	P61514	0.277265	0.0805175	-0.196747
P07901	Q60676	0.139935	0.172391	0.0324554		P63017	Q91YN9	0.12151	0.161542	0.0400314		Q91VC3	P61979	0.277265	0.218396	-0.0588685
P07901	Q60864	0.142798	0.152258	0.0094605		P63017	Q99L47	0.122184	0.230842	0.108658		Q91VC3	P62242	0.277265	0.0779235	-0.199341
P07901	Q61081	0.146008	8.06849	7.92249		P63017	Q99M87	0.122184	0.110883	-0.0113017		Q91VC3	P62281	0.277265	0.0552185	-0.222046
P07901	Q61696	0.129956	0.154248	0.024292		P63017	Q9CYR0	0.105664	0.074811	-0.030853		Q91VC3	P62754	0.277265	0.100903	-0.176361
P07901	Q61699	0.142798	0.30542	0.162622		P63017	Q9JKR6	0.125488	0.172028	0.0465393		Q91VC3	P62918	0.277265	0.0797775	-0.197487
P07901	Q64378	0.108105	0.203809	0.095704		P63017	Q9JLV1	0.122184	0.216585	0.0944009		Q91VC3	P63017	0.277265	0.108105	-0.169159
P07901	Q6P5F9	0.131879	0.103696	-0.0281829		P63017	Q9QYJ0	0.122184	0.181032	0.0588481		Q91VC3	P84099	0.277265	0.0948605	-0.182404
P07901	Q6PHZ2	0.142798	0.127539	-0.0152586		P63017	Q9WUD1	0.124768	0.288281	0.163513		Q91VC3	P84104	0.440625	0.076978	-0.363647
P07901	Q76MZ3	0.142798	0.147449	0.0046509		P63028	Q7TMM9	0.201123	0.07063	-0.130493		Q91VC3	Q3U9G9	0.277265	0.150006	-0.127258
P07901	Q7TPR4	0.139935	0.0999269	-0.0400084		P63037	O08600	0.28877	0.125928	-0.162842		Q91VC3	Q501J6	0.440625	0.27998	-0.160645
P07901	Q8BGQ7	0.142798	0.264453	0.121655		P63037	O89023	0.28877	0.08064	-0.20813		Q91VC3	Q61696	0.113904	0.154248	0.040344
P07901	Q8BK63	0.124422	0.355095	0.230673		P63037	P38647	0.28877	0.099835	-0.188935		Q91VC3	Q61879	0.277265	0.156583	-0.120682
P07901	Q8BK64	0.142798	0.992902	0.850104		P63037	Q61207	0.28877	0.242871	-0.045899		Q91VC3	Q62167	0.113904	0.454785	0.340881
P07901	Q8BRK8	0.139935	0.302915	0.162979		P63038	O35114	0.0379405	0.554801	0.516861		Q91VC3	Q62261	0.113904	0.159619	0.045715
P07901	Q8BTM8	0.142798	0.117737	-0.025061		P63038	O70251	0.0362443	0.1225	0.0862555		Q91VC3	Q6ZWN5	0.277265	0.0936707	-0.183594
P07901	Q8CIG8	0.13258	0.138623	0.0060425		P63038	P02469	0.0357942	0.047644	0.0118498		Q91VC3	Q6ZWV3	0.277265	0.155591	-0.121674
P07901	Q8VDD5	0.149609	0.214876	0.065267		P63038	P09055	0.0362443	0.176689	0.140444		Q91VC3	Q8BGD9	0.113904	0.183789	0.069885
P07901	Q91VJ4	0.129956	0.417188	0.287232		P63038	P11499	0.0362443	0.184165	0.147921		Q91VC3	Q8BL97	0.440625	0.085767	-0.354858
P07901	Q91WK2	0.124422	0.24987	0.125448		P63038	P16858	0.0362443	0.0781932	0.0419488		Q91VC3	Q8BP67	0.277265	0.0990112	-0.178253
P07901	Q91YN9	0.141512	0.15909	0.0175783		P63038	P20029	0.0362443	0.167635	0.131391		Q91VC3	Q8CIG8	0.113904	0.126416	0.012512
P07901	Q922D8	0.151471	0.126706	-0.0247651		P63038	P38647	0.0362443	0.0931365	0.0568922		Q91VC3	Q8K310	0.277265	0.28291	0.00564575
P07901	Q923T9	0.11903	0.197827	0.0787965		P63038	P47738	0.0362443	0.128974	0.09273		Q91VC3	Q8K4Z5	0.277265	7.97346	7.6962
P07901	Q99L47	0.142798	0.228101	0.0853027		P63038	P58252	0.0360078	0.151733	0.115726		Q91VC3	Q8R081	0.440625	0.112438	-0.328186
P07901	Q99PV0	0.124422	0.294955	0.170533		P63038	P61021	0.034562	0.301648	0.267086		Q91VC3	Q8VDD5	0.440625	0.197583	-0.243042
P07901	Q9CX34	0.121655	0.377881	0.256226		P63038	P63017	0.0362443	0.122184	0.08594		Q91VC3	Q8VEK3	0.277265	0.205335	-0.0719298
P07901	Q9CYG7	0.154248	0.312207	0.157959		P63038	Q501J6	0.0362558	0.348218	0.311962		Q91VC3	Q91VJ4	0.113904	0.417188	0.303284
P07901	Q9CYR0	0.108105	0.074811	-0.033294		P63038	Q61696	0.0331087	0.150952	0.117843		Q91VC3	Q99PV0	0.277265	0.242749	-0.0345155
P07901	Q9D0F3	0.11903	0.189892	0.070862		P63038	Q64433	0.0362443	0.0436803	0.007436		Q91VC3	Q9CX86	0.113904	0.348828	0.234924
P07901	Q9D4H8	0.135205	0.217358	0.082153		P63038	Q80UG5	0.0357942	0.119849	0.0840547		Q91VC3	Q9CXY6	0.113904	0.082532	-0.031372
P07901	Q9JHU4	0.144696	0.196911	0.0522155		P63038	Q9D819	0.0362443	0.128598	0.0923537		Q91VC3	Q9CZM2	0.277265	0.0926788	-0.184586
P07901	Q9JJ28	0.124422	0.243441	0.119019		P63038	Q9WUD1	0.0322695	0.288281	0.256012		Q91VC3	Q9D0E1	0.277265	0.145581	-0.131684
P07901	Q9JLV5	0.142798	0.23352	0.0907226		P63073	P60843	0.186353	0.263135	0.076782		Q91VC3	Q9D8E6	0.440625	0.0800295	-0.360596
P07901	Q9QYJ0	0.142798	0.185852	0.0430543		P63073	Q6NZJ6	0.186353	0.465039	0.278686		Q91VC3	Q9JIF0	0.277265	0.273205	-0.00405925
P07901	Q9WTX5	0.144696	0.556531	0.411835		P63073	Q8JZQ9	0.186353	0.184216	-0.002137		Q91VC3	Q9Z1X4	0.113904	0.119824	0.00592
P07901	Q9WTX6	0.142102	0.382642	0.240539		P63073	Q9JLN9	0.186353	0.237988	0.051635		Q91VC3	Q9Z204	0.277265	0.328869	0.051605
P07901	Q9WUQ2	0.11903	0.104199	-0.0148313		P63073	Q9WUK2	0.186353	0.413281	0.226928		Q91VC3	Q9Z2X1	0.277265	0.283887	0.0066225
P08032	Q02357	0.0379655	0.101279	0.063314		P63085	O08529	0.276807	0.114129	-0.162678		Q91VD9	P58281	0.0519174	0.0576143	0.00569692
P08032	Q9QYC0	0.0479476	0.285428	0.23748		P63085	O70433	0.276807	0.107877	-0.16893		Q91VD9	P61021	0.049008	0.301648	0.25264
P08113	O08795	0.206677	0.254508	0.0478308		P63085	O88653	0.2375	0.276969	0.0394695		Q91VD9	P61358	0.0520598	0.0932281	0.0411684
P08113	P09103	0.188464	0.201538	0.0130738		P63085	P16858	0.276807	0.0804336	-0.196373		Q91VD9	Q8BK30	0.0519174	0.0455344	-0.006383
P08113	P20029	0.188464	0.166162	-0.0223023		P63085	P18242	0.276807	0.232617	-0.0441894		Q91VD9	Q8K3J1	0.0519174	0.0456716	-0.00624583
P08113	P68040	0.188464	0.120654	-0.0678102		P63085	P24529	0.394727	0.110547	-0.28418		Q91VD9	Q91WD5	0.0519174	0.0458366	-0.00608083
P08207	P07356	0.0854	0.0769775	-0.0084225		P63085	P31938	0.394727	0.411573	0.0168455		Q91VD9	Q91YT0	0.0519174	0.0565614	0.004644
P08207	P10605	0.0854	0.3	0.2146		P63085	P49138	0.219434	0.409375	0.189941		Q91VD9	Q9D6J6	0.0519174	0.0466659	-0.0052515
P08207	P50518	0.0854	0.548291	0.462891		P63085	P70296	0.276807	0.0649765	-0.21183		Q91VR2	P50516	0.0304065	0.119041	0.0886344
P08207	Q8VDJ3	0.0854	0.539258	0.453858		P63085	Q60932	0.276807	0.0338637	-0.242943		Q91VR2	P70290	0.0288412	0.101961	0.0731202
P08226	P10637	32.8859	0.127286	-32.7587		P63085	Q62048	0.2375	0.22688	-0.01062		Q91VR2	P80313	0.0304065	0.162503	0.132096
P08226	P70372	3.48945	0.178479	-3.31097		P63085	Q63844	0.30586	0.182935	-0.122925		Q91VR2	Q01279	0.0294816	0.472534	0.443053
P08226	Q60759	14.6698	0.0473174	-14.6225		P63085	Q63932	0.30708	0.153912	-0.153168		Q91VR2	Q61703	0.0311142	0.661914	0.6308
P08226	Q61081	18.0361	8.11641	-9.91968		P63085	Q8VDN2	0.276807	0.0737198	-0.203087		Q91VR2	Q8CAQ8	0.0304065	0.0347286	0.00432208
P08226	Q61171	14.6698	0.092273	-14.5776		P63085	Q8VIJ6	0.276807	0.16499	-0.111817		Q91VR2	Q91VD9	0.0304065	0.0519174	0.0215109
P08226	Q8C0C7	14.6698	0.0881225	-14.5817		P63085	Q99MN1	0.267936	0.157727	-0.110209		Q91VR2	Q99KK7	0.0304065	0.0962645	0.065858
P08226	Q8CGK3	22.885	0.0576243	-22.8273		P63085	Q9D8C4	0.189648	0.179211	-0.0104365		Q91VR2	Q9CQJ8	0.0304065	0.0337469	0.00334042
P08226	Q99L47	14.6698	0.21662	-14.4532		P63085	Q9R1Z8	0.189648	0.096753	-0.092895		Q91VR2	Q9CQZ6	0.0298814	0.0362441	0.00636275
P08226	Q9D8E6	23.0871	0.0862547	-23.0009		P63085	Q9WV60	0.2375	0.143587	-0.0939128		Q91VR2	Q9CYR0	0.0278825	0.074811	0.0469285
P08228	P09671	0.0604521	0.0320174	-0.0284347		P63101	O35286	0.141227	0.405469	0.264242		Q91VR2	Q9CZ13	0.0304065	0.03378	0.0033735
P08228	P23927	0.0604521	0.189872	0.12942		P63101	O35864	0.137952	0.129305	-0.0086465		Q91VR5	O35114	0.141736	0.508984	0.367248
P08228	P63017	0.0604521	0.122184	0.0617323		P63101	O70133	0.138867	0.278809	0.139941		Q91VR5	O55106	0.138379	0.450391	0.312012
P08228	Q62261	0.0660369	0.192944	0.126908		P63101	O70194	0.122235	0.345288	0.223053		Q91VR5	P10126	0.150513	0.147674	-0.0028381
P08228	Q8K3K8	0.079602	0.926953	0.847351		P63101	O70318	0.133984	0.323376	0.189392		Q91VR5	P61979	0.150513	0.241626	0.0911134
P08228	Q9WUD1	0.060925	0.288281	0.227356		P63101	P07356	0.136121	0.0678375	-0.068283		Q91VR5	P62137	0.165356	0.285596	0.12024
P08249	P19324	0.0321806	0.414706	0.382525		P63101	P09405	0.143063	0.275678	0.132614		Q91VR5	P70460	0.162549	0.250806	0.0882575
P08249	P32921	0.0321806	0.117978	0.0857973		P63101	P10126	0.136121	0.155525	0.0194041		Q91VR5	Q60668	0.14613	0.11606	-0.03007
P08752	P18872	0.158216	0.104809	-0.053406		P63101	P10637	0.144991	0.115725	-0.0292662		Q91VR5	Q61696	0.150464	0.150952	0.00048825
P08752	Q02819	0.146578	0.591667	0.445089		P63101	P10922	0.122083	0.016911	-0.105172		Q91VR5	Q6P5F9	0.150235	0.104428	-0.0458068
P08752	Q61879	0.143933	0.162445	0.0185119		P63101	P12970	0.136121	0.103863	-0.0322571		Q91VR5	Q6ZWX6	0.150513	0.217346	0.0668335
P08752	Q9DC29	0.174084	0.105115	-0.0689692		P63101	P14115	0.136121	0.0895713	-0.0465492		Q91VR5	Q9D0E1	0.150513	0.156567	0.0060547
P09055	O55222	0.15379	0.0790795	-0.0747109		P63101	P14131	0.136121	0.0786102	-0.0575103		Q91VR5	Q9QUI0	0.135113	0.307569	0.172455
P09055	P15532	0.15379	0.0848663	-0.0689241		P63101	P14148	0.136121	0.0730357	-0.0630847		Q91W50	P46978	0.671338	0.167127	-0.504211
P09055	P26039	0.187085	0.180786	-0.0062991		P63101	P14869	0.136121	0.107215	-0.0289051		Q91WD5	P52503	0.0458366	0.0752891	0.0294525
P09055	P68040	0.176689	0.122479	-0.0542096		P63101	P17182	0.136121	0.0611998	-0.0749207		Q91WD5	Q8K3J1	0.0458366	0.0456716	-0.000165
P09055	Q62165	0.176689	0.110318	-0.0663706		P63101	P20152	0.136121	0.126368	-0.00975275		Q91WD5	Q91YT0	0.0458366	0.0565614	0.0107248
P09055	Q64727	0.176689	0.0559612	-0.120728		P63101	P23116	0.136121	0.259493	0.123373		Q91WD5	Q9D6J6	0.0458366	0.0466659	0.000829333
P09055	Q8BTM8	0.176689	0.114809	-0.0618797		P63101	P24369	0.136121	0.130729	-0.00539125		Q91WD5	Q9DCT2	0.0458366	0.0457734	-6.31667e-05
P09103	P08003	0.215436	0.185605	-0.0298314		P63101	P24547	0.140893	0.307166	0.166272		Q91WJ8	P20152	31.3	0.0762295	-31.2238
P09103	P19324	0.20977	0.414706	0.204936		P63101	P25444	0.136121	0.0853954	-0.0507251		Q91WJ8	P52480	31.3	0.096143	-31.2039
P09103	P24369	0.20977	0.130729	-0.0790406		P63101	P32233	0.14552	0.539502	0.393982		Q91WJ8	P60335	31.3	0.209668	-31.0903
P09103	P80313	0.20977	0.162503	-0.0472669		P63101	P35980	0.136121	0.0736714	-0.0624491		Q91WJ8	P84104	31.3	0.076978	-31.223
P09103	P80315	0.20977	0.159579	-0.0501912		P63101	P47911	0.136121	0.10132	-0.0348002		Q91WJ8	Q9D0F9	31.3	0.0623595	-31.2376
P09103	Q64310	0.205355	0.130485	-0.07487		P63101	P47962	0.136121	0.0883708	-0.0477497		Q91WK2	O70194	0.269726	0.345288	0.0755615
P09103	Q8CDN6	0.215741	0.195569	-0.0201722		P63101	P47963	0.136121	0.0777457	-0.0583748		Q91WK2	P23116	0.273938	0.228314	-0.0456236
P09103	Q922R8	0.20977	0.170931	-0.0388387		P63101	P60335	0.136121	0.277214	0.141093		Q91WK2	P60229	0.270947	0.184949	-0.0859983
P09242	P10126	0.163281	0.194775	0.031494		P63101	P60843	0.136121	0.331209	0.195089		Q91WK2	P61222	0.273938	0.131192	-0.142746
P09405	P12970	0.275678	0.10484	-0.170838		P63101	P60867	0.136121	0.0831267	-0.0529937		Q91WK2	P67871	0.269726	0.202893	-0.0668332
P09405	P14131	0.275678	0.0802964	-0.195381		P63101	P61255	0.118909	0.0364045	-0.0825043		Q91WK2	Q60737	0.295198	0.548698	0.253499
P09405	P14148	0.275678	0.0732469	-0.202431		P63101	P61979	0.136121	0.243665	0.107544		Q91WK2	Q6NZJ6	0.273938	0.406018	0.13208
P09405	P25444	0.275678	0.0916717	-0.184006		P63101	P62242	0.136121	0.0912545	-0.044866		Q91WK2	Q8JZQ9	0.273938	0.223202	-0.0507355
P09405	P26043	0.275678	0.211499	-0.0641784		P63101	P62245	0.136121	0.0821961	-0.0539244		Q91WK2	Q8R1B4	0.273938	0.247204	-0.0267334
P09405	P27659	0.275678	0.0794114	-0.196266		P63101	P62259	0.136121	0.107663	-0.0284575		Q91WK2	Q99JX4	0.256543	0.656446	0.399902
P09405	P32067	0.251864	0.344922	0.0930585		P63101	P62270	0.136121	0.0776284	-0.0584921		Q91WK2	Q9CPW4	0.256543	0.08772	-0.168823
P09405	P35762	0.333936	0.266898	-0.0670372		P63101	P62281	0.136121	0.0952983	-0.0408222		Q91WK2	Q9DCH4	0.24987	0.25223	0.00236033
P09405	P35980	0.275678	0.0806091	-0.195068		P63101	P62754	0.136121	0.100944	-0.0351764		Q91WK2	Q9QZD9	0.273938	0.329236	0.0552981
P09405	P47911	0.275678	0.105008	-0.17067		P63101	P62852	0.135327	0.0789302	-0.0563968		Q91WK2	Q9Z1D1	0.246533	0.208569	-0.0379635
P09405	P47962	0.275678	0.092572	-0.183106		P63101	P62908	0.136121	0.0945557	-0.0415648		Q91YN9	O54946	0.153272	0.118237	-0.0350343
P09405	P51410	0.275678	0.121808	-0.15387		P63101	P62918	0.136121	0.0863311	-0.0497894		Q91YN9	P63017	0.161542	0.12151	-0.0400314
P09405	P62141	0.242688	0.205701	-0.036987		P63101	P62960	0.112256	0.113232	0.000976		Q91YN9	Q9WUD1	0.168896	0.288281	0.119385
P09405	P62267	0.251864	0.075655	-0.176208		P63101	P68040	0.136121	0.122479	-0.0136413		Q91YQ5	Q60930	0.151705	0.0360609	-0.115644
P09405	P62717	0.277498	0.102043	-0.175456		P63101	P68134	0.118909	0.01994	-0.0989688		Q91YQ5	Q9CY27	0.155054	0.119287	-0.0357663
P09405	P62754	0.275678	0.100964	-0.174713		P63101	P97855	0.133984	0.350659	0.216675		Q91YQ5	Q9DBG6	0.151705	0.164604	0.0128989
P09405	P62918	0.275678	0.0896079	-0.18607		P63101	Q02248	0.136121	0.127789	-0.00833117		Q91YR1	Q6P1B1	0.164176	0.139752	-0.024424
P09405	P84099	0.239413	0.108085	-0.131327		P63101	Q03265	0.136121	0.0421926	-0.0939279		Q91YR1	Q8C878	0.160657	0.162763	0.00210575
P09405	P97461	0.365796	0.102216	-0.26358		P63101	Q05D44	0.13728	0.313916	0.176636		Q91YR1	Q9ERK4	0.160657	0.252148	0.0914917
P09405	Q60668	0.277498	0.110995	-0.166504		P63101	Q61768	0.136121	0.257052	0.120931		Q91YT0	P54227	0.069043	0.382031	0.312988
P09405	Q61937	0.100903	0.176953	0.07605		P63101	Q61879	0.130481	0.162445	0.0319641		Q91YT0	Q9CQ01	0.055646	0.869336	0.81369
P09405	Q80UG5	0.251864	0.125765	-0.126098		P63101	Q61937	0.117322	0.160596	0.0432737		Q91YT0	Q9D6J6	0.0565614	0.0466659	-0.0098955
P09405	Q8BP67	0.242688	0.131635	-0.111053		P63101	Q62093	0.13728	0.148877	0.011597		Q91YT0	Q9DCL9	0.0565614	0.264366	0.207804
P09405	Q8CIG8	0.242688	0.171948	-0.0707398		P63101	Q62167	0.139254	0.386751	0.247498		Q91Z53	Q9D0F9	0.0624332	0.0630717	0.0006385
P09405	Q9CR57	0.277498	0.101941	-0.175557		P63101	Q6NZJ6	0.136121	0.474316	0.338196		Q91Z53	Q9Z2I9	0.0624332	0.0448094	-0.0176238
P09405	Q9CZM2	0.275678	0.0930528	-0.182625		P63101	Q6ZWN5	0.136121	0.0972514	-0.0388691		Q920Q8	O70133	1.22051	0.275586	-0.944926
P09405	Q9CZX8	0.275678	0.0935029	-0.182175		P63101	Q6ZWV3	0.135037	0.166913	0.0318759		Q920Q8	P11499	1.13028	0.178738	-0.951538
P09405	Q9D0K2	0.275678	0.0667848	-0.208893		P63101	Q6ZWV7	0.158398	0.112439	-0.045959		Q920Q8	P17182	1.13028	0.0635955	-1.06668
P09405	Q9D8E6	0.239413	0.0885332	-0.150879		P63101	Q6ZWX6	0.136121	0.215497	0.0793762		Q920Q8	P20152	1.13028	0.115067	-1.01521
P09405	Q9DB77	0.275678	0.0314186	-0.244259		P63101	Q8BGD9	0.148266	0.154879	0.00661217		Q920Q8	P61979	1.13028	0.24046	-0.889816
P09411	P17751	0.0583593	0.0649307	0.0065715		P63101	Q8BP67	0.123502	0.115323	-0.00817862		Q920Q8	P62960	0.217785	0.113232	-0.104553
P09411	P68368	0.0583593	0.100781	0.0424219		P63101	Q8CIG8	0.123873	0.156771	0.0328977		Q920Q8	P63017	1.13028	0.118871	-1.01141
P09411	Q9D0K2	0.0583593	0.0672323	0.00887308		P63101	Q8R081	0.138928	0.156372	0.017444		Q920Q8	P70372	0.538678	0.238019	-0.300659
P09470	Q60737	0.391878	0.548698	0.15682		P63101	Q8R1B4	0.131665	0.269726	0.138062		Q920Q8	Q501J6	0.918754	0.369173	-0.549581
P09470	Q8VDD5	0.327039	0.219739	-0.1073		P63101	Q8VDD5	0.145596	0.219739	0.0741427		Q920Q8	Q60668	0.538678	0.112103	-0.426575
P09528	P60335	0.39729	0.290601	-0.106689		P63101	Q8VH51	0.140893	1.10955	0.968652		Q920Q8	Q6PB66	1.13028	0.113164	-1.01711
P09528	Q61990	0.39729	0.257031	-0.140259		P63101	Q8VIJ6	0.136517	0.16499	0.0284729		Q920Q8	Q8R081	0.918754	0.148979	-0.769775
P09671	P21126	0.0341383	0.958692	0.924553		P63101	Q91VC3	0.122235	0.277265	0.155029		Q920Q8	Q8VDD5	1.26924	0.22218	-1.04706
P09671	Q8BWF0	0.0320174	0.0319869	-3.05e-05		P63101	Q91VJ4	0.122083	0.417188	0.295105		Q920Q8	Q8VDM6	0.859571	0.361523	-0.498047
P09671	Q9WV55	0.0321745	0.122522	0.0903475		P63101	Q91WK2	0.123502	0.273938	0.150436		Q920Q8	Q8VEK3	1.13028	0.19148	-0.938797
P09925	P50544	0.0882385	0.051198	-0.0370405		P63101	Q920B9	0.122083	0.257275	0.135192		Q920Q8	Q99020	1.13028	0.297894	-0.832382
P0C605	Q07076	0.205924	0.142977	-0.0629477		P63101	Q99K48	0.123502	0.227796	0.104294		Q920Q8	Q9CXY6	1.22051	0.0872925	-1.13322
P10107	O88545	0.260037	0.141568	-0.118469		P63101	Q9CZM2	0.136121	0.0929281	-0.0431924		Q920Q8	Q9D0E1	1.13028	0.15672	-0.973557
P10107	P16858	0.26261	0.0785828	-0.184027		P63101	Q9CZX8	0.136121	0.0917228	-0.0443977		Q920Q8	Q9EPU0	1.13028	0.468243	-0.662033
P10107	P17095	0.194714	0.047101	-0.147613		P63101	Q9D0E1	0.136121	0.157269	0.0211488		Q920Q8	Q9Z1X4	0.991315	0.145214	-0.8461
P10107	P48036	0.26261	0.0997316	-0.162878		P63101	Q9D8E6	0.13934	0.0864073	-0.0529328		Q920Q8	Q9Z204	1.13028	0.312238	-0.818039
P10107	P54731	0.240704	0.142041	-0.0986632		P63101	Q9DCH4	0.130261	0.271497	0.141236		Q920Q8	Q9Z2X1	1.43444	0.347119	-1.08732
P10107	P80313	0.26261	0.15827	-0.10434		P63101	Q9JJI8	0.140893	0.121777	-0.0191161		Q921H8	Q60931	0.136406	0.0386627	-0.097743
P10107	P97429	0.26261	0.122473	-0.140136		P63101	Q9JLV1	0.136121	0.216585	0.0804648		Q921M4	P53994	0.553418	0.282299	-0.271118
P10126	O08810	0.168642	0.669609	0.500966		P63101	Q9QZD9	0.131665	0.311035	0.17937		Q922B2	P10126	0.167352	0.147674	-0.0196777
P10126	O70251	0.155525	0.1225	-0.0330247		P63101	Q9Z0U1	0.129682	0.230664	0.100983		Q922B2	P26039	0.17661	0.171094	-0.00551613
P10126	P12970	0.155525	0.103863	-0.0516612		P63101	Q9Z1D1	0.117322	0.208569	0.0912478		Q922B2	P50516	0.167352	0.115442	-0.0519103
P10126	P14131	0.155525	0.0786102	-0.0769144		P63242	Q6P5F9	0.166013	0.109387	-0.0566253		Q922B2	P62814	0.167352	0.217447	0.0500947
P10126	P16858	0.155525	0.0781932	-0.0773314		P63242	Q9WV55	0.172107	0.122522	-0.0495848		Q922B2	Q68FL6	0.167352	0.174561	0.0072084
P10126	P17156	0.161984	0.101666	-0.0603178		P63276	P25444	0.101743	0.0803729	-0.0213697		Q922B2	Q6P1B1	0.163841	0.136985	-0.0268553
P10126	P21550	0.155525	0.0684377	-0.0870869		P63276	P62082	0.101743	0.113126	0.0113829		Q922B2	Q8BU30	0.167352	0.199902	0.0325501
P10126	P25444	0.155525	0.0853954	-0.0701292		P63276	P62242	0.101743	0.0860335	-0.0157091		Q922B2	Q8CGC7	0.178082	0.153195	-0.024887
P10126	P35762	0.159576	0.206226	0.0466494		P63276	P62267	0.0975465	0.05827	-0.0392765		Q922B2	Q8R010	0.167352	0.154724	-0.012628
P10126	P35979	0.155525	0.0820586	-0.073466		P63276	P62274	0.10101	0.091321	-0.00968925		Q922B2	Q99MN1	0.178082	0.166318	-0.0117645
P10126	P35980	0.155525	0.0736714	-0.0818532		P63276	P62754	0.101743	0.104565	0.00282275		Q922B2	Q9CZD3	0.167352	0.112579	-0.0547729
P10126	P42208	0.155525	0.208508	0.0529837		P63276	P62852	0.10101	0.0789302	-0.02208		Q922B2	Q9D0I9	0.167352	0.11423	-0.0531217
P10126	P47911	0.155525	0.10132	-0.0542043		P63276	P62858	0.106427	0.10778	0.00135267		Q922B2	Q9ERK4	0.167352	0.252978	0.0856263
P10126	P47962	0.155525	0.0883708	-0.0671537		P63276	P62908	0.101743	0.0905578	-0.0111849		Q922D8	O35972	0.126706	0.112477	-0.014229
P10126	P51150	0.155525	0.373222	0.217697		P63276	Q6ZWN5	0.101743	0.099698	-0.00204463		Q922D8	P15116	0.126599	0.0828493	-0.0437498
P10126	P51410	0.155525	0.124081	-0.0314432		P63325	P14131	0.0918397	0.0788544	-0.0129854		Q922D8	Q9CQ40	0.126599	0.0662169	-0.0603822
P10126	P58252	0.158453	0.151733	-0.0067198		P63325	P25444	0.0918397	0.0802659	-0.0115739		Q922E4	Q6P549	0.123527	0.282015	0.158488
P10126	P60843	0.155525	0.331209	0.175685		P63325	P62082	0.0856853	0.12074	0.0350543		Q922J3	Q9JLN9	0.366081	0.238151	-0.12793
P10126	P61979	0.155525	0.243665	0.0881399		P63325	P62242	0.0918397	0.089871	-0.00196875		Q922R8	P17751	0.170931	0.0649307	-0.106
P10126	P62242	0.155525	0.0912545	-0.0642701		P63325	P62245	0.0918397	0.0761384	-0.0157014		Q922R8	P19324	0.170931	0.414706	0.243774
P10126	P62245	0.155525	0.0821961	-0.0733285		P63325	P62264	0.0918397	0.0991485	0.00730875		Q922R8	Q8CDN6	0.176145	0.195569	0.0194244
P10126	P62264	0.153265	0.0969726	-0.0562927		P63325	P62274	0.102307	0.093518	-0.0087895		Q922R8	Q9JMH6	0.170931	0.11691	-0.0540214
P10126	P62267	0.147674	0.0688414	-0.0788331		P63325	P62281	0.0918397	0.104733	0.0128936		Q93092	P40142	0.271582	0.0769961	-0.194586
P10126	P62281	0.155525	0.0952983	-0.0602263		P63325	P62852	0.094312	0.080273	-0.014039		Q93092	P68181	0.160352	0.269971	0.109619
P10126	P62315	0.14317	0.070691	-0.072479		P63325	P62908	0.0918397	0.090573	-0.00126675		Q99020	O09044	0.33772	0.403516	0.065796
P10126	P62717	0.156361	0.092389	-0.0639722		P63325	Q8VD75	0.0910157	0.360466	0.26945		Q99020	P17095	0.269482	0.047101	-0.222381
P10126	P62754	0.155525	0.100944	-0.0545805		P63325	Q9CZX8	0.0918397	0.0899019	-0.00193788		Q99JI4	O35226	0.180638	0.37492	0.194282
P10126	P62889	0.155525	0.106186	-0.0493391		P63328	Q63810	0.12959	0.363477	0.233887		Q99JI4	O35593	0.176088	0.139294	-0.036794
P10126	P62960	0.135266	0.113232	-0.022034		P63330	P08228	0.206803	0.0606276	-0.146176		Q99JI4	O55234	0.173754	0.120343	-0.053411
P10126	P97461	0.172925	0.102216	-0.070709		P63330	P11983	0.206803	0.217847	0.0110434		Q99JI4	O88685	0.173754	0.184735	0.0109813
P10126	P99026	0.150777	0.151204	0.000427375		P63330	P14685	0.206803	0.188626	-0.0181772		Q99JI4	P14685	0.173754	0.186546	0.0127921
P10126	Q61696	0.147702	0.150952	0.00325		P63330	P36993	0.206803	0.199216	-0.00758763		Q99JI4	P26516	0.168597	0.14989	-0.0187072
P10126	Q61990	0.155525	0.253603	0.0980786		P63330	P42932	0.181109	0.200146	0.0190375		Q99JI4	P49722	0.173754	0.128534	-0.0452193
P10126	Q62384	0.135266	0.207349	0.072083		P63330	P58389	0.199338	0.0883608	-0.110977		Q99JI4	P54775	0.173754	0.149731	-0.0240226
P10126	Q7M6Y3	0.156361	0.252881	0.0965198		P63330	P62334	0.206803	0.20387	-0.00293388		Q99JI4	P62192	0.178168	0.219189	0.0410218
P10126	Q7TPV4	0.142606	0.495679	0.353073		P63330	P70168	0.206803	0.15553	-0.0512735		Q99JI4	P62196	0.173754	0.160367	-0.0133869
P10126	Q8BP67	0.142888	0.115323	-0.0275649		P63330	P80313	0.206803	0.187321	-0.019482		Q99JI4	P62334	0.173754	0.189913	0.016159
P10126	Q8R081	0.157764	0.156372	-0.0013915		P63330	P80314	0.206803	0.201093	-0.00571087		Q99JI4	Q3TXS7	0.178168	0.22475	0.046582
P10126	Q8VDM6	0.167828	0.313061	0.145233		P63330	P80315	0.206803	0.160809	-0.0459939		Q99JI4	Q8BG32	0.173754	0.169832	-0.00392142
P10126	Q920B9	0.14433	0.257275	0.112945		P63330	P80317	0.206803	0.18475	-0.022053		Q99JI4	Q8VDM4	0.173754	0.194938	0.0211844
P10126	Q9CXW4	0.14433	0.1125	-0.03183		P63330	P80318	0.206803	0.186078	-0.0207256		Q99JI4	Q9CX56	0.199536	0.131115	-0.0684205
P10126	Q9CXY6	0.149373	0.0899629	-0.0594099		P63330	Q3TXS7	0.199338	0.276888	0.0775497		Q99JI4	Q9D8W5	0.178168	0.157342	-0.0208252
P10126	Q9CYR0	0.140881	0.074811	-0.0660705		P63330	Q3URD3	0.206803	0.130063	-0.0767404		Q99JI4	Q9WVJ2	0.174847	0.258679	0.0838319
P10126	Q9CZM2	0.155525	0.0929281	-0.0625965		P63330	Q61151	0.234906	0.205212	-0.0296938		Q99JI6	P52480	0.520642	0.107983	-0.412658
P10126	Q9CZX8	0.155525	0.0917228	-0.0638018		P63330	Q61249	0.157063	0.227002	0.0699385		Q99JI6	P54731	0.913891	0.142041	-0.77185
P10126	Q9D6Z1	0.155576	0.109235	-0.0463407		P63330	Q6P1F6	0.206803	0.0873766	-0.119427		Q99JI6	P80313	0.520642	0.178807	-0.341835
P10126	Q9D8E6	0.159436	0.0864073	-0.0730286		P63330	Q76MZ3	0.206803	0.149472	-0.0573314		Q99JI6	Q8VC19	0.176221	3.39375	3.21753
P10126	Q9D8N0	0.155525	0.0962036	-0.059321		P63330	Q8BWY3	0.213763	0.320019	0.106257		Q99JI6	Q9D051	0.520642	0.0378004	-0.482842
P10126	Q9QUM9	0.155525	0.122922	-0.0326028		P63330	Q9WUB3	0.206803	0.121121	-0.085682		Q99JW4	O55222	0.0995835	0.0790795	-0.020504
P10126	Q9WTM5	0.150777	0.307874	0.157097		P67778	O35129	0.036389	0.021771	-0.014618		Q99JW4	P10637	0.076703	0.0926025	0.0158995
P10605	Q62426	0.363477	0.104932	-0.258545		P67778	P28656	0.0386475	0.316846	0.278199		Q99JW4	Q8VI36	0.0917787	0.123161	0.0313823
P10605	Q9Z1R2	0.303735	0.376147	0.072412		P67778	Q6P5F9	0.0370759	0.109387	0.0723114		Q99JW4	Q91Z83	0.0995835	0.10011	0.000526375
P10630	O70194	0.319836	0.345288	0.0254517		P67778	Q9DB77	0.0382386	0.0313233	-0.0069153		Q99JW4	Q9WUD1	0.108228	0.288281	0.180053
P10630	P09103	0.315279	0.20977	-0.105509		P67871	O55135	0.244153	0.291394	0.0472415		Q99JX4	O70194	0.656446	0.478711	-0.177734
P10630	P21107	0.288892	0.079907	-0.208985		P67871	O88342	0.222811	0.0836202	-0.139191		Q99JX4	P23116	0.656446	0.241162	-0.415284
P10630	P23116	0.315279	0.259493	-0.055786		P67871	P08122	0.202893	0.0324603	-0.170433		Q99JX4	P60229	0.656446	0.130811	-0.525635
P10630	P46735	0.309318	0.378145	0.0688275		P67871	P32067	0.244153	0.322217	0.0780638		Q99JX4	Q8JZQ9	0.656446	0.184216	-0.47223
P10630	P62274	0.284538	0.0875977	-0.19694		P67871	P47811	0.222811	0.177299	-0.0455118		Q99JX4	Q8R1B4	0.656446	0.24873	-0.407716
P10630	P63073	0.363232	0.186353	-0.176879		P67871	P47962	0.222811	0.0805177	-0.142293		Q99JY0	P11499	0.0678782	0.184165	0.116287
P10630	Q58A65	0.313818	0.323584	0.0097657		P67871	P47963	0.222811	0.0859297	-0.136881		Q99JY0	P58281	0.0678782	0.0576143	-0.0102638
P10630	Q62167	0.324902	0.386751	0.061849		P67871	P54731	0.180127	0.037305	-0.142822		Q99JY0	P62242	0.0678782	0.0912545	0.0233763
P10630	Q62448	0.320557	0.392969	0.0724123		P67871	P62137	0.202893	0.285596	0.0827028		Q99JY9	Q60598	0.143933	0.127515	-0.016418
P10630	Q6NZJ6	0.315279	0.474316	0.159037		P67871	P62141	0.202893	0.230298	0.0274047		Q99JY9	Q9CPW4	0.253858	0.08772	-0.166137
P10630	Q91WK2	0.301098	0.273938	-0.0271606		P67871	P63330	0.222811	0.199338	-0.0234728		Q99JY9	Q9CVB6	0.152936	0.0953948	-0.057541
P10630	Q99JX4	0.363232	0.656446	0.293214		P67871	Q60737	0.202893	0.337109	0.134216		Q99JY9	Q9JM76	0.143176	0.234521	0.0913452
P10630	Q9Z1N5	0.337415	0.180982	-0.156433		P67871	Q60932	0.222811	0.033734	-0.189077		Q99K48	O35114	0.37959	0.46211	0.0825195
P10637	O08788	0.115725	0.215528	0.0998028		P67871	Q61151	0.221387	0.205212	-0.016174		Q99K48	P26369	0.265027	0.150098	-0.114929
P10637	O55042	0.0898255	0.042004	-0.0478215		P67871	Q76MZ3	0.222811	0.149182	-0.0736288		Q99K48	P62137	0.141125	0.285596	0.144471
P10637	P63101	0.115725	0.144991	0.0292662		P67871	Q8K2B3	0.222811	0.0480572	-0.174754		Q99K48	Q60598	0.249341	0.127515	-0.121826
P10637	P68254	0.115725	0.200533	0.0848087		P67871	Q8R5C5	0.22566	0.09187	-0.13379		Q99K48	Q8VCL2	0.259798	0.0504983	-0.2093
P10637	Q99JW4	0.0926025	0.076703	-0.0158995		P67871	Q920B9	0.22566	0.257275	0.0316155		Q99K48	Q8VIJ6	0.177197	0.15673	-0.0204673
P10637	Q9CQV8	0.115725	0.139335	0.0236107		P67871	Q99L45	0.221387	0.310681	0.0892945		Q99K48	Q99LX0	0.227796	0.0632486	-0.164547
P10639	O88342	0.069699	0.0830581	0.0133591		P67871	Q9CR16	0.222811	0.202262	-0.0205485		Q99K48	Q9QUR7	0.190564	0.21803	0.0274658
P10639	P11087	0.092419	0.041333	-0.051086		P67871	Q9EPU0	0.222811	0.346427	0.123616		Q99K48	Q9Z1G4	0.141125	0.177014	0.035889
P10639	P20152	0.069699	0.134545	0.0648462		P67871	Q9EQQ9	0.262646	0.331738	0.069092		Q99K51	P08228	0.226544	0.0584532	-0.168091
P10639	P35700	0.069699	0.119107	0.0494081		P67871	Q9QYC0	0.222811	0.304578	0.0817667		Q99K51	Q99JI4	0.226544	0.180234	-0.0463106
P10639	P61087	0.072827	0.181795	0.108968		P67871	Q9WV60	0.202893	0.14021	-0.0626832		Q99K51	Q9JMH6	0.226544	0.11356	-0.112984
P10649	P48774	0.0751222	0.0997804	0.0246582		P67871	Q9Z0E6	0.222811	0.219129	-0.00368217		Q99KH8	E9Q557	0.244702	0.220166	-0.024536
P10833	P10126	0.100211	0.143557	0.0433453		P67871	Q9Z1R2	0.222811	0.351961	0.12915		Q99KH8	O55106	0.244702	0.450391	0.205689
P11087	P09055	0.041333	0.17085	0.129517		P68040	O55135	0.126355	0.322257	0.195903		Q99KH8	P63330	0.231885	0.283887	0.052002
P11087	P10493	0.041333	0.057751	0.016418		P68040	P12970	0.122479	0.103863	-0.0186158		Q99KH8	Q05816	0.244702	0.100537	-0.144165
P11087	Q01149	0.041333	0.020154	-0.021179		P68040	P14115	0.122479	0.0895713	-0.0329078		Q99KH8	Q3URD3	0.238293	0.128003	-0.11029
P11087	Q91VI7	0.041333	0.124463	0.08313		P68040	P25444	0.122479	0.0853954	-0.0370837		Q99KH8	Q76MZ3	0.238293	0.155926	-0.082367
P11152	O88545	1.65522	0.141568	-1.51366		P68040	P47963	0.122479	0.0777457	-0.0447335		Q99KH8	Q7TMK9	0.238293	0.163983	-0.0743102
P11152	P14211	1.70023	0.2036	-1.49663		P68040	P61514	0.114351	0.0762857	-0.0380657		Q99KH8	Q9WU78	0.244702	0.170971	-0.0737305
P11276	A2AGT5	0.709302	0.496411	-0.21289		P68040	P62852	0.119183	0.0789302	-0.040253		Q99KI0	Q8BWT1	0.0388865	0.0324651	-0.00642142
P11276	A6X935	0.811426	1.80977	0.99834		P68040	P70333	0.106762	0.134839	0.0280765		Q99KI0	Q8QZT1	0.0388865	0.0412008	0.00231433
P11276	O08547	0.967541	0.145581	-0.82196		P68040	P84099	0.12207	0.102795	-0.0192749		Q99KJ8	O08788	0.156588	0.184237	0.0276491
P11276	O08749	0.80236	0.0334238	-0.768936		P68040	Q9CZM2	0.122479	0.0929281	-0.0295511		Q99KJ8	O35226	0.16325	0.37492	0.21167
P11276	O08810	0.800163	0.669609	-0.130554		P68040	Q9D8E6	0.122876	0.0864073	-0.0364685		Q99KJ8	P11499	0.156588	0.184165	0.0275778
P11276	O08917	0.925439	0.151782	-0.773657		P68134	P18760	0.01994	0.194165	0.174225		Q99KJ8	P18872	0.130414	0.104809	-0.0256045
P11276	O09044	0.409619	0.403516	-0.0061035		P68134	Q80XB4	0.01994	0.70153	0.68159		Q99KJ8	P54775	0.156588	0.149731	-0.00685642
P11276	O09061	0.967541	0.117291	-0.85025		P68181	E9Q401	0.437695	0.134717	-0.302978		Q99KJ8	P61164	0.154024	0.120516	-0.0335083
P11276	O09131	0.80236	0.104993	-0.697367		P68181	O08715	0.269971	0.339062	0.0690915		Q99KJ8	Q3TXS7	0.161011	0.22475	0.063739
P11276	O35129	0.647656	0.021771	-0.625885		P68181	P05132	0.353833	0.216015	-0.137818		Q99KJ8	Q8R5C5	0.150952	0.104993	-0.0459595
P11276	O35286	0.535189	0.405469	-0.12972		P68181	P07901	0.437695	0.135205	-0.30249		Q99KJ8	Q9Z0Y1	0.152051	0.192517	0.040466
P11276	O35350	0.298291	0.122174	-0.176117		P68181	P11499	0.353833	0.186414	-0.167419		Q99KQ4	P03888	0.1591	0.0254258	-0.133675
P11276	O35737	0.995434	0.30586	-0.689575		P68181	Q9CQN1	0.353833	0.16435	-0.189483		Q99KR7	O35857	0.0500794	0.0799377	0.0298583
P11276	O54734	0.811426	0.183545	-0.627881		P68181	Q9DBC7	0.353833	0.699414	0.345581		Q99KR7	P35235	0.0561595	0.158225	0.102066
P11276	O55222	0.705823	0.0790795	-0.626743		P68181	Q9WV55	0.269971	0.0945555	-0.175416		Q99KR7	P46061	0.042859	0.784375	0.741516
P11276	O55234	0.80236	0.120343	-0.682017		P68254	O35551	0.250684	0.333203	0.082519		Q99KR7	P50518	0.0598328	0.631494	0.571661
P11276	O70133	0.833301	0.278809	-0.554492		P68254	O55042	0.250684	0.042004	-0.20868		Q99KR7	Q60931	0.0561595	0.0389424	-0.0172171
P11276	O70194	0.528638	0.345288	-0.18335		P68254	O70318	0.212949	0.323376	0.110428		Q99L45	P17095	0.262769	0.047101	-0.215668
P11276	O70251	0.80236	0.1225	-0.67986		P68254	P09542	0.196418	0.0731577	-0.123261		Q99L45	P67871	0.310681	0.221387	-0.0892945
P11276	O88456	0.604769	0.101798	-0.50297		P68254	P10126	0.196418	0.155525	-0.0408937		Q99L45	Q60737	0.283459	0.651806	0.368347
P11276	O88587	0.80236	0.216718	-0.585642		P68254	P10637	0.200533	0.115725	-0.0848087		Q99L45	Q6ZWX6	0.283314	0.218381	-0.0649336
P11276	O89079	0.883007	0.313306	-0.569702		P68254	P10922	0.197949	0.016911	-0.181038		Q99L45	Q9Z0N1	0.308504	0.202466	-0.106038
P11276	P00405	0.80236	0.0381643	-0.764196		P68254	P14602	0.196418	0.163403	-0.0330151		Q99L47	P07901	0.228101	0.142798	-0.0853027
P11276	P01027	0.80236	1.65645	0.854085		P68254	P20152	0.196418	0.126368	-0.0700506		Q99L47	P63017	0.230842	0.122184	-0.108658
P11276	P05064	0.80236	0.130546	-0.671814		P68254	P24529	0.250684	0.110547	-0.140137		Q99LC3	O55028	0.0427039	0.113772	0.0710677
P11276	P05977	1.05439	0.239941	-0.814453		P68254	P31001	0.196418	0.106417	-0.0900016		Q99LC3	O88696	0.0434206	0.0769775	0.0335569
P11276	P06151	0.80236	0.0969868	-0.705373		P68254	P48678	0.177716	0.0501933	-0.127523		Q99LC3	P51175	0.039716	0.033017	-0.006699
P11276	P06683	0.811426	51.8754	51.064		P68254	P54823	0.176724	0.443799	0.267075		Q99LC3	Q91YJ5	0.0427039	0.0746838	0.0319799
P11276	P07356	0.80236	0.0678375	-0.734522		P68254	P56480	0.196418	0.0350973	-0.161321		Q99LC3	Q99LB2	0.0427039	0.0384364	-0.0042675
P11276	P07901	0.761035	0.142798	-0.618237		P68254	P61982	0.196418	0.127194	-0.0692238		Q99LC3	Q9CQ62	0.0427039	0.0337114	-0.0089925
P11276	P08249	0.80236	0.0321806	-0.770179		P68254	P62259	0.196418	0.107663	-0.0887553		Q99LC3	Q9D6J6	0.0427039	0.0466659	0.003962
P11276	P09055	0.80236	0.176689	-0.625671		P68254	P62908	0.196418	0.0945557	-0.101863		Q99LC5	D3Z7P3	0.0406695	0.218457	0.177787
P11276	P09405	0.939221	0.275678	-0.663543		P68254	P63017	0.196418	0.122184	-0.074234		Q99LC5	Q99L45	0.0383918	0.283314	0.244923
P11276	P09411	0.80236	0.0583593	-0.744001		P68254	P63101	0.196418	0.136121	-0.0602978		Q99LC5	Q9CR21	0.0376735	0.0500968	0.0124233
P11276	P10107	0.602051	0.26261	-0.339441		P68254	P68510	0.196418	0.222536	0.0261177		Q99LC5	Q9DCW4	0.0376735	0.0388382	0.00116467
P11276	P10126	0.80236	0.155525	-0.646835		P68254	P70265	0.18622	4.09834	3.91212		Q99LC8	P08003	0.114209	0.123791	0.0095825
P11276	P11499	0.80236	0.184165	-0.618194		P68254	P70460	0.197949	0.250806	0.052857		Q99LC8	Q8R081	0.114209	0.112438	-0.0017705
P11276	P11983	0.80236	0.202832	-0.599528		P68254	P84104	0.155499	0.076978	-0.078521		Q99LX0	O55042	0.083325	0.042004	-0.041321
P11276	P12382	1.05439	0.16998	-0.884414		P68254	Q03265	0.196418	0.0421926	-0.154226		Q99LX0	P08228	0.0694677	0.0604521	-0.00901567
P11276	P12970	0.80236	0.103863	-0.698496		P68254	Q61768	0.196418	0.257052	0.0606332		Q99LX0	Q61160	0.0605745	0.100486	0.0399118
P11276	P13020	0.80236	0.302462	-0.499898		P68254	Q61937	0.1676	0.160596	-0.007004		Q99LX0	Q61171	0.0694677	0.0918702	0.0224024
P11276	P14115	0.80236	0.0895713	-0.712789		P68254	Q62407	0.19101	0.083557	-0.107453		Q99LX0	Q6PDQ2	0.083325	0.082104	-0.001221
P11276	P14131	0.80236	0.0786102	-0.72375		P68254	Q7TMM9	0.1797	0.07063	-0.10907		Q99LX0	Q8VIJ6	0.0701951	0.16499	0.094795
P11276	P14148	0.80236	0.0730357	-0.729324		P68254	Q8BYJ6	0.201459	0.257037	0.0555786		Q99LX0	Q93092	0.0722535	0.271582	0.199328
P11276	P14602	0.80236	0.163403	-0.638957		P68254	Q8VDD5	0.200215	0.219739	0.0195235		Q99LX0	Q99K48	0.0632486	0.227796	0.164547
P11276	P14733	0.804557	0.00688117	-0.797676		P68254	Q91VC3	0.176724	0.277265	0.100541		Q99LX0	Q9R190	0.064252	0.120435	0.056183
P11276	P14869	0.80236	0.107215	-0.695145		P68254	Q91Z83	0.201459	0.103247	-0.0982117		Q99LX0	Q9WUD1	0.071271	0.288281	0.21701
P11276	P16045	0.80236	0.0893373	-0.713023		P68254	Q9CQV8	0.196418	0.139722	-0.0566966		Q99M87	P07901	0.109253	0.142798	0.0335448
P11276	P16125	0.80236	0.0998048	-0.702555		P68254	Q9CYZ2	0.187031	0.276562	0.089531		Q99M87	P62270	0.110883	0.0776284	-0.0332542
P11276	P16858	0.80236	0.0781932	-0.724167		P68254	Q9EPU0	0.195958	0.468243	0.272285		Q99M87	P63017	0.110883	0.122184	0.0113017
P11276	P17095	0.647656	0.047101	-0.600556		P68254	Q9JI91	0.196418	0.0708079	-0.12561		Q99M87	Q01279	0.108899	0.472534	0.363635
P11276	P17182	0.80236	0.0611998	-0.74116		P68254	Q9QZQ1	0.203092	0.191144	-0.0119478		Q99M87	Q61696	0.108991	0.150952	0.0419615
P11276	P17426	0.705823	0.17442	-0.531402		P68254	Q9Z0U1	0.210705	0.230664	0.0199585		Q99M87	Q9WTI7	0.121045	0.105603	-0.015442
P11276	P17427	0.602051	0.130096	-0.471954		P68254	Q9Z204	0.201459	0.301685	0.100226		Q99MN1	P42932	0.165875	0.218915	0.0530394
P11276	P17742	0.80236	0.103467	-0.698893		P68368	P10637	0.101859	0.115725	0.0138653		Q99MN1	P63005	0.167761	0.238184	0.0704223
P11276	P18760	0.80236	0.204266	-0.598094		P68368	P68372	0.101066	0.057207	-0.043859		Q99MN1	P63085	0.157727	0.267936	0.110209
P11276	P19001	0.647656	0.115796	-0.53186		P68368	Q7TMM9	0.097485	0.07063	-0.026855		Q99MN1	Q02053	0.167761	0.131341	-0.0364199
P11276	P19096	0.602051	0.311084	-0.290967		P68368	Q9ERD7	0.096265	0.055371	-0.040894		Q99MN1	Q68FL6	0.167761	0.182227	0.0144653
P11276	P19157	0.602051	0.132202	-0.469849		P68372	P62814	0.057207	0.240572	0.183365		Q99MN1	Q8BP47	0.161679	16.1125	15.9508
P11276	P19221	0.811426	1.28301	0.471582		P68372	P97371	0.057207	0.180941	0.123734		Q99MN1	Q8R010	0.166318	0.150205	-0.0161131
P11276	P20029	0.80236	0.167635	-0.634725		P68372	Q6P5F9	0.057207	0.11073	0.0535232		Q99MN1	Q9D0I9	0.167761	0.118424	-0.0493377
P11276	P20108	0.80236	0.0341868	-0.768173		P68372	Q9D2G2	0.056294	0.030568	-0.025726		Q99MN1	Q9D8N0	0.167761	0.102149	-0.0656128
P11276	P20152	0.80236	0.126368	-0.675992		P68510	Q60875	0.20918	0.392773	0.183593		Q99N95	O35972	0.074524	0.104047	0.0295225
P11276	P20918	0.80236	1.03381	0.231445		P70168	P34022	0.155103	0.148145	-0.006958		Q99N95	P62270	0.074524	0.0799498	0.0054258
P11276	P21107	1.80391	0.079907	-1.724		P70168	P52293	0.159802	1.05651	0.896708		Q99N95	P62843	0.06474	0.108472	0.043732
P11276	P21981	0.80236	0.0888132	-0.713547		P70168	Q6PFD9	0.122082	0.316113	0.19403		Q99N95	Q9D338	0.0864078	0.0800905	-0.00631725
P11276	P23116	0.80236	0.259493	-0.542867		P70168	Q8BKC5	0.149884	0.263959	0.114074		Q99N95	Q9DB15	0.0740632	0.0825318	0.0084685
P11276	P24547	0.811426	0.307166	-0.50426		P70168	Q8VE37	0.13606	0.030621	-0.105439		Q99PR8	P63073	0.110181	0.186353	0.0761725
P11276	P25444	0.80236	0.0853954	-0.716965		P70265	P68254	4.09834	0.18622	-3.91212		Q99PT1	O70133	0.095276	0.278809	0.183533
P11276	P26039	0.761035	0.180786	-0.580249		P70268	O09110	0.13374	127.3	127.166		Q99PT1	P63001	0.0943828	0.122123	0.0277405
P11276	P26040	0.811426	0.135755	-0.675671		P70268	P10637	0.201855	0.164746	-0.037109		Q99PT1	Q02257	0.0943828	0.099235	0.00485217
P11276	P26041	0.80236	0.138704	-0.663655		P70268	P20152	0.167797	0.116368	-0.0514295		Q99PT1	Q05144	0.078076	0.181653	0.103577
P11276	P26443	0.80236	0.042869	-0.759491		P70296	P31938	0.07034	0.255719	0.185379		Q99PT1	Q99020	0.0943828	0.284395	0.190012
P11276	P27546	0.999951	0.233024	-0.766927		P70296	P35700	0.0651977	0.115776	0.0505779		Q99PT1	Q99LC8	0.089917	0.114209	0.024292
P11276	P27659	0.80236	0.0758891	-0.726471		P70296	P63085	0.0649765	0.276807	0.21183		Q99PT1	Q9QUI0	0.082593	0.307569	0.224975
P11276	P30681	1.00898	0.076062	-0.932922		P70333	P19324	0.134839	0.76875	0.633911		Q99PT1	Q9Z2N8	0.0974245	0.313733	0.216309
P11276	P32067	0.590649	0.342114	-0.248535		P70333	P68040	0.134839	0.106762	-0.0280765		Q99PV0	O08810	0.266309	0.213147	-0.053162
P11276	P32233	0.852368	0.539502	-0.312866		P70333	Q99PV0	0.134839	0.399365	0.264526		Q99PV0	O55131	0.294955	0.137362	-0.157593
P11276	P34022	1.00898	0.148145	-0.860839		P70333	Q9CX86	0.134839	0.229932	0.095093		Q99PV0	P29788	0.242749	0.58128	0.338531
P11276	P34884	0.602051	0.0685362	-0.533515		P70333	Q9Z1X4	0.134839	0.170605	0.035766		Q99PV0	P42208	0.294955	0.182853	-0.112101
P11276	P35278	0.880908	0.189307	-0.691601		P70349	P60122	0.0689566	0.241732	0.172775		Q99PV0	P46061	0.266309	0.784375	0.518066
P11276	P35700	0.80236	0.115776	-0.686584		P70349	Q9WTM5	0.0689515	0.307874	0.238922		Q99PV0	P47911	0.294955	0.0935588	-0.201396
P11276	P35979	0.80236	0.0820586	-0.720301		P70362	Q8BH61	0.260449	0.156934	-0.103515		Q99PV0	P60335	0.294955	0.279248	-0.0157065
P11276	P35980	0.80236	0.0736714	-0.728688		P70362	Q8VDM4	0.260449	0.180371	-0.080078		Q99PV0	P61514	0.294955	0.0762857	-0.218669
P11276	P38647	0.80236	0.0931365	-0.709223		P70362	Q9WV80	0.260449	0.201001	-0.059448		Q99PV0	P62264	0.294955	0.111015	-0.18394
P11276	P39054	0.583325	0.146985	-0.43634		P70372	O08528	0.238019	0.139264	-0.0987553		Q99PV0	P62315	0.399365	0.068921	-0.330444
P11276	P40124	0.80236	0.203402	-0.598958		P70372	O08547	0.178479	0.188916	0.010437		Q99PV0	P62852	0.399365	0.0775875	-0.321778
P11276	P40142	0.80236	0.0750399	-0.72732		P70372	O08553	0.238019	0.108045	-0.129974		Q99PV0	P70333	0.399365	0.134839	-0.264526
P11276	P40336	0.602051	0.183801	-0.41825		P70372	O35206	0.238019	0.0819827	-0.156036		Q99PV0	Q8K4Z5	0.242749	7.97346	7.73071
P11276	P40630	0.602051	0.0326295	-0.569421		P70372	O35343	0.297559	0.222119	-0.07544		Q99PV0	Q920B9	0.266309	0.257275	-0.009034
P11276	P41105	1.00898	0.10011	-0.908874		P70372	O35841	0.238019	0.162122	-0.0758975		Q99PV0	Q9JLI8	0.219189	0.247754	0.028565
P11276	P42208	0.80236	0.208508	-0.593852		P70372	O55131	0.238019	0.132306	-0.105713		Q9CPP6	Q9CQJ8	0.0436498	0.0337469	-0.00990292
P11276	P42567	0.725211	0.304802	-0.42041		P70372	O55143	0.238019	0.113537	-0.124481		Q9CPP6	Q9DCS9	0.0436498	0.036473	-0.00717683
P11276	P42932	0.925439	0.207056	-0.718384		P70372	O88653	0.238019	0.267529	0.0295102		Q9CPP6	Q9DCT2	0.0436498	0.0457734	0.00212358
P11276	P47753	0.811426	0.0849122	-0.726514		P70372	O88712	0.178479	0.215771	0.037292		Q9CPU4	Q9CQ40	0.0400206	0.0614685	0.0214479
P11276	P47757	0.80236	0.115277	-0.687083		P70372	O88844	0.238019	0.080121	-0.157898		Q9CPU4	Q9CXZ1	0.0400206	0.0504882	0.0104676
P11276	P47911	0.80236	0.10132	-0.70104		P70372	P08003	0.178479	0.123791	-0.0546875		Q9CPU4	Q9Z1G3	0.0389065	0.367627	0.328721
P11276	P47962	0.80236	0.0883708	-0.713989		P70372	P09055	0.238019	0.159802	-0.0782168		Q9CQ01	Q9Z2I8	0.869336	0.108838	-0.760498
P11276	P47963	0.80236	0.0777457	-0.724614		P70372	P09405	0.297559	0.100903	-0.196656		Q9CQ75	O35857	0.040393	0.0799377	0.0395447
P11276	P48193	0.614534	0.0689617	-0.545573		P70372	P11438	0.297559	0.232617	-0.064942		Q9CQ75	P21126	0.0461927	0.958692	0.912499
P11276	P48678	0.604769	0.0501933	-0.554575		P70372	P14094	0.238019	0.0514647	-0.186554		Q9CQ75	P52503	0.0402394	0.0752891	0.0350497
P11276	P49722	0.80236	0.128534	-0.673825		P70372	P14211	0.238019	0.169858	-0.0681613		Q9CQ75	Q921H8	0.0432505	0.136406	0.0931552
P11276	P50580	0.80236	0.151217	-0.651143		P70372	P14733	0.238019	0.0077635	-0.230256		Q9CQ75	Q9CQJ8	0.0402394	0.0337469	-0.0064925
P11276	P51150	0.80236	0.373222	-0.429138		P70372	P17742	0.238019	0.0904207	-0.147598		Q9CQ75	Q9CR61	0.0402394	0.0377356	-0.00250383
P11276	P51410	0.80236	0.124081	-0.678279		P70372	P19324	0.238019	0.562817	0.324798		Q9CQ75	Q9JJI8	0.040393	0.121777	0.0813843
P11276	P51881	0.80236	0.0335967	-0.768763		P70372	P24527	0.238019	0.068402	-0.169617		Q9CQ75	Q9WUR2	0.0402394	0.0405037	0.000264333
P11276	P52293	0.915967	1.05651	0.140544		P70372	P26040	0.178479	0.131787	-0.046692		Q9CQA3	P13020	0.0599921	0.302462	0.24247
P11276	P52480	0.80236	0.105395	-0.696965		P70372	P26041	0.238019	0.132641	-0.105377		Q9CQA3	Q3UIU2	0.0599921	0.0388508	-0.0211413
P11276	P54116	0.811426	0.106482	-0.704944		P70372	P26043	0.238019	0.162976	-0.075043		Q9CQA3	Q8BGA9	0.064069	0.26582	0.201751
P11276	P54227	0.186963	0.382031	0.195068		P70372	P26443	0.238019	0.0414397	-0.196579		Q9CQA3	Q8QZT1	0.0599921	0.0412008	-0.0187912
P11276	P54823	0.528638	0.443799	-0.0848388		P70372	P26883	0.238019	0.0710418	-0.166977		Q9CQA3	Q91VD9	0.0599921	0.0519174	-0.00807467
P11276	P56480	0.80236	0.0350973	-0.767263		P70372	P31938	0.297559	0.099866	-0.197693		Q9CQA3	Q99LC3	0.0599921	0.0427039	-0.0172882
P11276	P57776	0.80236	0.200147	-0.602213		P70372	P32020	0.238019	0.287061	0.0490418		Q9CQA3	Q9CQJ8	0.0599921	0.0337469	-0.0262452
P11276	P57780	0.602051	0.183691	-0.418359		P70372	P32067	0.297559	0.247266	-0.050293		Q9CQA3	Q9CR68	0.0599921	0.0354203	-0.0245718
P11276	P58252	0.833301	0.151733	-0.681567		P70372	P35235	0.238019	0.145886	-0.092133		Q9CQA3	Q9CYR0	0.0548985	0.074811	0.0199125
P11276	P60229	0.725211	0.184949	-0.540262		P70372	P35564	0.238019	0.145764	-0.092255		Q9CQA3	Q9D6J6	0.0599921	0.0466659	-0.0133262
P11276	P60335	0.80236	0.277214	-0.525146		P70372	P39447	0.238019	0.330884	0.092865		Q9CQA3	Q9DC69	0.0599921	0.0432888	-0.0167033
P11276	P60843	0.80236	0.331209	-0.471151		P70372	P40336	0.238019	0.174084	-0.0639347		Q9CQA3	Q9JKF1	0.0599921	0.220013	0.160021
P11276	P60867	0.80236	0.0831267	-0.719233		P70372	P40630	0.238019	0.032605	-0.205414		Q9CQA3	Q9QYA2	0.0607272	0.051231	-0.00949617
P11276	P61027	0.852368	0.13902	-0.713348		P70372	P42227	0.238019	0.621411	0.383392		Q9CQA3	Q9R0Q3	0.0541582	0.107663	0.0535047
P11276	P61082	0.880908	0.229352	-0.651556		P70372	P42567	0.297559	0.181592	-0.115967		Q9CQC6	O08788	0.382275	0.13667	-0.245606
P11276	P61089	0.811426	0.0798279	-0.731598		P70372	P46978	0.178479	0.129956	-0.048523		Q9CQC7	P52503	0.0333195	0.0752891	0.0419696
P11276	P61161	0.602051	0.135327	-0.466724		P70372	P47753	0.178479	0.075452	-0.103027		Q9CQC7	Q9D6J6	0.0333195	0.0466659	0.0133464
P11276	P61255	0.604769	0.0364045	-0.568364		P70372	P47754	0.238019	0.0884063	-0.149613		Q9CQC7	Q9DCC8	0.0376705	0.081555	0.0438845
P11276	P61979	0.80236	0.243665	-0.558695		P70372	P47791	0.178479	0.041196	-0.137283		Q9CQD1	O35551	0.131543	0.333203	0.20166
P11276	P61982	0.80236	0.127194	-0.675165		P70372	P47941	0.238019	0.1405	-0.097519		Q9CQD1	O55042	0.131543	0.042004	-0.089539
P11276	P62082	0.761035	0.115588	-0.645447		P70372	P50516	0.238019	0.10188	-0.136139		Q9CQD1	P22892	0.147453	0.203727	0.0562745
P11276	P62137	0.528638	0.285596	-0.243042		P70372	P51125	0.238019	0.210919	-0.0271		Q9CQD1	P51150	0.143475	0.332684	0.189209
P11276	P62242	0.80236	0.0912545	-0.711105		P70372	P51150	0.238019	0.353406	0.115387		Q9CQD1	P97390	0.151562	0.112582	-0.0389808
P11276	P62245	0.80236	0.0821961	-0.720164		P70372	P53702	0.297559	0.121167	-0.176392		Q9CQD1	Q8BL66	0.126905	0.221509	0.0946045
P11276	P62259	0.80236	0.107663	-0.694697		P70372	P54728	0.178479	0.715527	0.537049		Q9CQH3	Q91VD9	0.0344392	0.0522765	0.0178373
P11276	P62264	0.925439	0.0969726	-0.828467		P70372	P55292	0.238019	0.0606815	-0.177338		Q9CQH3	Q9CQJ8	0.0344392	0.0341279	-0.0003113
P11276	P62267	0.602051	0.0688414	-0.533209		P70372	P57780	0.238019	0.16203	-0.075989		Q9CQH3	Q9CXZ1	0.0344392	0.0542967	0.0198575
P11276	P62270	0.80236	0.0776284	-0.724731		P70372	P58281	0.238019	0.058728	-0.179291		Q9CQJ8	Q8CAQ8	0.0337469	0.0347286	0.000981667
P11276	P62281	0.80236	0.0952983	-0.707062		P70372	P60335	0.238019	0.287793	0.049774		Q9CQJ8	Q91VD9	0.0337469	0.0519174	0.0181705
P11276	P62315	0.883007	0.070691	-0.812316		P70372	P61021	0.238019	0.333813	0.0957945		Q9CQJ8	Q9DCS9	0.0337469	0.036473	0.00272608
P11276	P62334	0.80236	0.189913	-0.612447		P70372	P61089	0.178479	0.076367	-0.102112		Q9CQN1	Q60930	0.158287	0.0360609	-0.122226
P11276	P62754	0.80236	0.100944	-0.701416		P70372	P61161	0.238019	0.122266	-0.115753		Q9CQQ7	P25444	0.0324854	0.0853954	0.05291
P11276	P62814	0.80236	0.224858	-0.577502		P70372	P61971	0.238019	0.078503	-0.159516		Q9CQQ7	P56480	0.0324854	0.0350973	0.00261183
P11276	P62843	0.409619	0.108472	-0.301147		P70372	P61979	0.238019	0.205273	-0.0327455		Q9CQQ7	P63038	0.0324854	0.0362443	0.00375892
P11276	P62852	1.28047	0.0789302	-1.20154		P70372	P61982	0.238019	0.101331	-0.136688		Q9CQQ7	Q03265	0.0324854	0.0421926	0.00970717
P11276	P62858	0.953727	0.10778	-0.845947		P70372	P62141	0.238019	0.188672	-0.049347		Q9CQQ7	Q8K2B3	0.0324854	0.0489573	0.0164718
P11276	P62889	0.80236	0.106186	-0.696174		P70372	P62821	0.238019	0.162365	-0.0756535		Q9CQQ7	Q91VR2	0.0324854	0.0304065	-0.00207892
P11276	P62908	0.80236	0.0945557	-0.707804		P70372	P62858	0.178479	0.107556	-0.070923		Q9CQQ7	Q9CQH3	0.0330841	0.0344392	0.0013551
P11276	P62918	0.80236	0.0863311	-0.716029		P70372	P62874	0.178479	0.096509	-0.08197		Q9CQQ7	Q9CQJ8	0.0324854	0.0337469	0.0012615
P11276	P62960	0.757031	0.113232	-0.643799		P70372	P62962	0.238019	0.0947237	-0.143295		Q9CQQ7	Q9D3D9	0.0324854	0.0312825	-0.00120292
P11276	P62962	0.80236	0.105018	-0.697342		P70372	P63242	0.178479	0.163525	-0.014954		Q9CQQ7	Q9DCC8	0.0376405	0.081555	0.0439145
P11276	P62983	0.757031	0.10481	-0.652221		P70372	P68510	0.238019	0.256817	0.0187982		Q9CQQ7	Q9DCX2	0.0324854	0.0375871	0.00510167
P11276	P63001	0.80236	0.122123	-0.680237		P70372	P70168	0.238019	0.125409	-0.11261		Q9CQR6	Q61249	0.113354	0.227002	0.113648
P11276	P63017	0.80236	0.122184	-0.680176		P70372	P70336	0.238019	0.155651	-0.0823675		Q9CQV8	O35286	0.152905	0.405469	0.252563
P11276	P63038	0.80236	0.0362443	-0.766116		P70372	P84084	0.178479	0.134961	-0.043518		Q9CQV8	P09055	0.139722	0.176689	0.036967
P11276	P63101	0.80236	0.136121	-0.666239		P70372	P84104	0.178479	0.076978	-0.101501		Q9CQV8	P10637	0.139335	0.115725	-0.0236107
P11276	P63276	0.904553	0.101743	-0.80281		P70372	P97355	0.178479	0.126904	-0.051575		Q9CQV8	P11499	0.139722	0.184165	0.0444437
P11276	P63325	0.967541	0.0918397	-0.875702		P70372	P97494	0.238019	0.120007	-0.118012		Q9CQV8	P20029	0.139722	0.167635	0.0279133
P11276	P63330	0.762036	0.206803	-0.555233		P70372	P97823	0.238019	0.0496945	-0.188325		Q9CQV8	P31938	0.140058	0.255719	0.115662
P11276	P67778	0.811426	0.0382386	-0.773187		P70372	P97855	0.297559	0.17915	-0.118409		Q9CQV8	P84104	0.115063	0.076978	-0.038085
P11276	P67871	0.414746	0.222811	-0.191935		P70372	Q01853	0.238019	0.188611	-0.049408		Q9CQV8	Q03265	0.139722	0.0421926	-0.0975292
P11276	P68040	0.80236	0.122479	-0.679881		P70372	Q07076	0.238019	0.118817	-0.119202		Q9CQV8	Q60737	0.140108	0.548698	0.408589
P11276	P68254	0.80236	0.196418	-0.605942		P70372	Q3B7Z2	0.238019	0.199902	-0.038117		Q9CQV8	Q61768	0.139722	0.257052	0.11733
P11276	P68372	0.725211	0.057207	-0.668004		P70372	Q3U0V1	0.297559	0.115552	-0.182007		Q9CQV8	Q63932	0.144218	0.156099	0.011881
P11276	P68510	0.80236	0.222536	-0.579824		P70372	Q501J6	0.238019	0.354932	0.116913		Q9CQV8	Q91VJ4	0.163953	0.417188	0.253236
P11276	P70168	0.80236	0.149884	-0.652476		P70372	Q5IRJ6	0.178479	0.039838	-0.138641		Q9CQV8	Q9QZQ1	0.134259	0.191144	0.0568847
P11276	P70290	1.07417	0.101961	-0.972208		P70372	Q60631	0.178479	0.269727	0.091248		Q9CQV8	Q9Z0U1	0.152631	0.230664	0.0780332
P11276	P70333	0.757031	0.134839	-0.622192		P70372	Q60737	0.178479	0.331738	0.153259		Q9CQZ5	Q9Z1R2	0.0460879	0.376147	0.33006
P11276	P70372	0.702344	0.238019	-0.464325		P70372	Q60930	0.238019	0.0360458	-0.201973		Q9CR00	O88685	0.152539	0.196973	0.044434
P11276	P70460	0.409619	0.250806	-0.158813		P70372	Q61151	0.238019	0.188367	-0.049652		Q9CR00	P62334	0.152539	0.176587	0.024048
P11276	P70670	0.880908	0.194446	-0.686462		P70372	Q61191	0.178479	0.352246	0.173767		Q9CR00	Q60823	0.152539	0.201245	0.048706
P11276	P80313	0.80236	0.162503	-0.639857		P70372	Q61235	0.297559	0.072644	-0.224915		Q9CR16	P07901	0.191651	0.142798	-0.0488527
P11276	P80314	0.80236	0.19212	-0.61024		P70372	Q61387	0.238019	0.135869	-0.10215		Q9CR16	P11499	0.184471	0.184165	-0.000305333
P11276	P80315	0.80236	0.159579	-0.642781		P70372	Q61584	0.238019	0.475293	0.237274		Q9CR16	P56565	0.184471	0.159762	-0.0247092
P11276	P80317	0.80236	0.186709	-0.615651		P70372	Q61598	0.238019	0.104978	-0.133042		Q9CR16	P62908	0.184471	0.0945557	-0.0899151
P11276	P80318	0.80236	0.18383	-0.61853		P70372	Q61646	0.178479	2.83125	2.65277		Q9CR16	P63017	0.184471	0.122184	-0.0622864
P11276	P84091	0.852368	0.170163	-0.682205		P70372	Q61735	0.178479	0.081006	-0.097473		Q9CR16	P68040	0.184471	0.122479	-0.0619916
P11276	P84104	0.647656	0.076978	-0.570678		P70372	Q61990	0.238019	0.235547	-0.002472		Q9CR16	Q61081	0.183923	6.53779	6.35387
P11276	P97461	1.40644	0.102216	-1.30423		P70372	Q62165	0.238019	0.118237	-0.119782		Q9CR16	Q61696	0.167889	0.150952	-0.0169375
P11276	P97823	0.80236	0.0565307	-0.745829		P70372	Q63810	0.178479	0.363477	0.184998		Q9CR16	Q8BK64	0.184471	0.878842	0.694371
P11276	P97855	0.590649	0.350659	-0.23999		P70372	Q64737	0.238019	0.107525	-0.130494		Q9CR16	Q9CXY6	0.177747	0.0899629	-0.0877839
P11276	P98078	0.725211	0.24987	-0.475342		P70372	Q6P1F6	0.238019	0.107923	-0.130096		Q9CR21	Q9Z1J3	0.0500968	0.0948201	0.0447232
P11276	P99027	0.80236	0.123146	-0.679214		P70372	Q6P5F9	0.238019	0.0891538	-0.148865		Q9CR57	P12970	0.0969728	0.103882	0.0069089
P11276	Q00898	0.647656	0.431836	-0.21582		P70372	Q6P9R2	0.238019	0.0909165	-0.147102		Q9CR57	P14115	0.0969728	0.0864504	-0.0105224
P11276	Q01853	0.80236	0.221458	-0.580902		P70372	Q6PDG5	0.178479	0.364453	0.185974		Q9CR57	P14131	0.0969728	0.0783386	-0.0186342
P11276	Q03265	0.80236	0.0421926	-0.760167		P70372	Q6PDL0	0.297559	0.519482	0.221923		Q9CR57	P14148	0.0969728	0.0735047	-0.0234681
P11276	Q04736	0.409619	0.142163	-0.267456		P70372	Q6ZWX6	0.238019	0.182416	-0.0556035		Q9CR57	P14869	0.0969728	0.109967	0.0129943
P11276	Q05793	0.80236	0.0866872	-0.715673		P70372	Q76MZ3	0.238019	0.128857	-0.109162		Q9CR57	P25444	0.0969728	0.0810487	-0.0159241
P11276	Q05D44	1.00898	0.313916	-0.695068		P70372	Q78ZA7	0.238019	0.236218	-0.00180075		Q9CR57	P27659	0.0969728	0.0727661	-0.0242067
P11276	Q07113	0.186963	0.911328	0.724365		P70372	Q80YD1	0.238019	0.0701568	-0.167862		Q9CR57	P35980	0.0969728	0.0770141	-0.0199587
P11276	Q08093	1.00898	0.320996	-0.687988		P70372	Q8BFW7	0.238019	0.061688	-0.176331		Q9CR57	P47911	0.0969728	0.0992431	0.0022703
P11276	Q08879	0.995434	0.530957	-0.464477		P70372	Q8BFZ9	0.238019	0.0725525	-0.165466		Q9CR57	P47962	0.0969728	0.0897218	-0.007251
P11276	Q3THK7	0.602051	0.511572	-0.0904783		P70372	Q8BG60	0.297559	2.75312	2.45557		Q9CR57	P51410	0.0969728	0.113947	0.0169737
P11276	Q3U0V1	0.590649	0.165112	-0.425537		P70372	Q8BJ71	0.178479	0.0854005	-0.0930785		Q9CR57	P60867	0.0969728	0.0804015	-0.0165713
P11276	Q3UHX2	0.471997	0.216992	-0.255005		P70372	Q8BJY1	0.238019	0.113248	-0.124771		Q9CR57	P61358	0.0861127	0.079419	-0.00669367
P11276	Q501J6	0.650159	0.348218	-0.301941		P70372	Q8BK63	0.238019	0.363111	0.125091		Q9CR57	P61514	0.0861127	0.0762857	-0.009827
P11276	Q5SWU9	0.880908	0.345349	-0.535559		P70372	Q8BMK4	0.178479	0.156201	-0.022278		Q9CR57	P62082	0.0927552	0.113126	0.0203702
P11276	Q60605	0.80236	0.191693	-0.610667		P70372	Q8CIN4	0.238019	0.23219	-0.005829		Q9CR57	P62242	0.0969728	0.0907896	-0.0061832
P11276	Q60631	0.811426	0.384619	-0.426806		P70372	Q8K183	0.238019	0.107892	-0.130127		Q9CR57	P62245	0.0969728	0.0761841	-0.0207887
P11276	Q60634	0.725211	0.102816	-0.622396		P70372	Q8R050	0.297559	0.096753	-0.200806		Q9CR57	P62267	0.0930452	0.0645338	-0.0285115
P11276	Q60668	1.05439	0.112393	-0.942001		P70372	Q8R081	0.238019	0.134259	-0.10376		Q9CR57	P62281	0.0969728	0.0948121	-0.0021607
P11276	Q60737	0.688753	0.548698	-0.140055		P70372	Q8VCI5	0.238019	0.351147	0.113128		Q9CR57	P62717	0.099164	0.092389	-0.006775
P11276	Q60770	0.409619	0.164136	-0.245483		P70372	Q8VDM6	0.178479	0.361523	0.183044		Q9CR57	P62754	0.0969728	0.102905	0.0059325
P11276	Q60864	0.80236	0.154645	-0.647715		P70372	Q8VIJ6	0.178479	0.160168	-0.0183105		Q9CR57	P62852	0.09599	0.0789302	-0.0170597
P11276	Q60930	0.80236	0.0360609	-0.766299		P70372	Q91W50	0.238019	0.458447	0.220428		Q9CR57	P62858	0.0972413	0.10778	0.0105383
P11276	Q61171	0.80236	0.0918702	-0.71049		P70372	Q91WJ8	0.178479	31.3	31.1215		Q9CR57	P62889	0.0969728	0.108804	0.0118316
P11276	Q61210	0.409619	0.329785	-0.079834		P70372	Q91YQ5	0.238019	0.123364	-0.114655		Q9CR57	P62908	0.0969728	0.0889892	-0.0079836
P11276	Q61233	0.80236	0.247001	-0.555359		P70372	Q99K48	0.238019	0.255688	0.0176695		Q9CR57	P62918	0.0969728	0.084735	-0.0122378
P11276	Q61247	0.80236	13.3887	12.5863		P70372	Q99L13	0.238019	0.0279052	-0.210114		Q9CR57	P62983	0.079297	0.10481	0.025513
P11276	Q61553	0.80236	0.174502	-0.627858		P70372	Q99L47	0.238019	0.246442	0.0084225		Q9CR57	P63276	0.0927552	0.101743	0.00898738
P11276	Q61598	0.80236	0.121721	-0.680639		P70372	Q9CPU4	0.238019	0.036145	-0.201874		Q9CR57	P63325	0.101392	0.0918397	-0.009552
P11276	Q61696	0.709302	0.150952	-0.55835		P70372	Q9CQ65	0.238019	0.082959	-0.15506		Q9CR57	P84099	0.0927552	0.101331	0.00857525
P11276	Q61702	0.563306	0.785169	0.221863		P70372	Q9CQD1	0.178479	0.119214	-0.059265		Q9CR57	P97461	0.113263	0.102216	-0.0110475
P11276	Q61703	0.880908	0.661914	-0.218994		P70372	Q9CQV8	0.238019	0.120861	-0.117157		Q9CR57	P99027	0.0969728	0.123883	0.0269104
P11276	Q61792	0.804557	0.100863	-0.703695		P70372	Q9CX86	0.297559	0.229932	-0.067627		Q9CR57	Q6ZWV7	0.112683	0.112439	-0.000244
P11276	Q61879	0.925439	0.162445	-0.762994		P70372	Q9D0F3	0.178479	0.204297	0.025818		Q9CR57	Q7TPV4	0.0895205	0.495679	0.406158
P11276	Q61937	0.702344	0.160596	-0.541748		P70372	Q9D1E6	0.178479	0.293652	0.115173		Q9CR57	Q8BP67	0.0930452	0.115323	0.0222777
P11276	Q61990	0.80236	0.253603	-0.548757		P70372	Q9D6Y9	0.238019	0.101453	-0.136567		Q9CR57	Q9CZM2	0.0969728	0.0919739	-0.0049989
P11276	Q62167	1.07417	0.386751	-0.687418		P70372	Q9D7X3	0.238019	0.128247	-0.109772		Q9CR57	Q9CZX8	0.0969728	0.0910585	-0.0059143
P11276	Q62261	0.852368	0.192944	-0.659424		P70372	Q9DBC7	0.238019	0.525219	0.287201		Q9CR57	Q9D8E6	0.093396	0.0818195	-0.0115765
P11276	Q62318	0.688753	0.63374	-0.055013		P70372	Q9DC69	0.238019	0.0442095	-0.193809		Q9CR57	Q9DB15	0.101392	0.0785337	-0.022858
P11276	Q62351	0.999951	0.649772	-0.350179		P70372	Q9EQU5	0.178479	0.246289	0.06781		Q9CR57	Q9JJI8	0.101392	0.120007	0.0186156
P11276	Q62448	0.602051	0.392969	-0.209082		P70372	Q9JMH6	0.238019	0.0856598	-0.152359		Q9CR61	Q9DCS9	0.0377356	0.036473	-0.00126258
P11276	Q62523	0.80236	0.229006	-0.573354		P70372	Q9QYJ0	0.238019	0.194043	-0.043976		Q9CR62	Q04736	0.0317355	0.142163	0.110427
P11276	Q64433	0.80236	0.0436803	-0.75868		P70372	Q9QYS9	0.178479	0.367383	0.188904		Q9CR62	Q8CIE6	0.0356338	0.243532	0.207899
P11276	Q64669	0.80236	0.0647603	-0.7376		P70372	Q9R0Q3	0.178479	0.134961	-0.043518		Q9CVB6	Q9CPW4	0.083264	0.08772	0.004456
P11276	Q64727	0.80236	0.0559612	-0.746399		P70372	Q9R0Q6	0.238019	0.0713625	-0.166657		Q9CVB6	Q9JM76	0.0953948	0.223553	0.128159
P11276	Q64737	0.80236	0.093396	-0.708964		P70372	Q9R190	0.178479	0.120435	-0.058044		Q9CWJ9	P10639	0.100583	0.069699	-0.030884
P11276	Q68FD5	0.80236	0.134371	-0.667989		P70372	Q9WTX5	0.178479	0.401563	0.223084		Q9CWJ9	P54116	0.0995667	0.106482	0.0069151
P11276	Q68FL6	0.80236	0.177909	-0.624451		P70372	Q9WU78	0.238019	0.160229	-0.0777895		Q9CWJ9	Q9D0K2	0.0964732	0.0672323	-0.0292409
P11276	Q6IRU5	0.995434	0.15701	-0.838425		P70372	Q9WV60	0.178479	0.130811	-0.047668		Q9CWK8	Q01279	0.133603	0.460614	0.327011
P11276	Q6NZJ6	0.80236	0.474316	-0.328043		P70372	Q9Z0N1	0.178479	0.223462	0.044983		Q9CX34	P07901	0.377881	0.121655	-0.256226
P11276	Q6P069	0.880908	0.134088	-0.74682		P70372	Q9Z1N5	0.178479	0.160352	-0.018127		Q9CX34	P11499	85.3519	0.177665	-85.1743
P11276	Q6P5F9	0.925439	0.106067	-0.819372		P70372	Q9Z204	0.238019	0.295911	0.0578915		Q9CX34	P30416	85.3519	0.210279	-85.1416
P11276	Q6PB66	0.80236	0.118273	-0.684087		P70372	Q9Z2D6	0.178479	0.068036	-0.110443		Q9CX34	P63017	85.3519	0.11488	-85.237
P11276	Q6PHN9	0.186963	0.160107	-0.026856		P70372	Q9Z2X1	0.178479	0.341504	0.163025		Q9CX34	Q64378	0.307324	0.203809	-0.103515
P11276	Q6ZWN5	0.80236	0.0972514	-0.705109		P70398	P46938	0.476758	0.386792	-0.089966		Q9CX34	Q9WTX5	127.804	0.352307	-127.451
P11276	Q6ZWV3	0.967541	0.166913	-0.800628		P70398	Q02248	0.329419	0.108146	-0.221273		Q9CX56	P61290	0.131115	0.476025	0.344909
P11276	Q6ZWV7	1.80391	0.112439	-1.69147		P70398	Q62523	0.329419	0.169649	-0.15977		Q9CX86	P26369	0.28938	0.150098	-0.139282
P11276	Q6ZWX6	0.80236	0.215497	-0.586863		P70398	Q7TMY8	0.329419	0.20682	-0.122599		Q9CX86	P61979	0.348035	0.252362	-0.0956728
P11276	Q76MZ3	0.80236	0.144594	-0.657766		P70398	Q9QZQ1	0.244092	0.171215	-0.0728765		Q9CX86	P62245	0.348035	0.0801363	-0.267898
P11276	Q7M6Y3	0.994885	0.252881	-0.742004		P70404	O35857	0.0611631	0.0799377	0.0187746		Q9CX86	P62754	0.348035	0.0952425	-0.252792
P11276	Q7TMK9	0.811426	0.158508	-0.652917		P70404	P32020	0.0606911	0.239372	0.178681		Q9CX86	P62908	0.348035	0.0966005	-0.251434
P11276	Q80UG5	0.602051	0.119849	-0.482202		P70460	Q9D1X0	0.250806	0.114209	-0.136598		Q9CX86	P70333	0.229932	0.134839	-0.095093
P11276	Q80X90	0.80236	0.142418	-0.659942		P70460	Q9Z1G3	0.250806	0.38252	0.131714		Q9CX86	Q99020	0.348035	0.299664	-0.0483705
P11276	Q8BFR5	0.80236	0.0414677	-0.760892		P70670	Q64152	0.195752	0.346753	0.151001		Q9CX86	Q9Z2X1	0.387402	0.360954	-0.0264483
P11276	Q8BFZ9	0.904553	0.0800753	-0.824478		P80313	P42932	0.157562	0.207056	0.0494935		Q9CXT8	O35943	0.24931	0.0777251	-0.171585
P11276	Q8BG32	0.80236	0.169832	-0.632528		P80313	P80317	0.162503	0.186709	0.0242058		Q9CXW4	P12970	0.1125	0.104443	-0.008057
P11276	Q8BGQ7	0.80236	0.268424	-0.533936		P80313	Q62318	0.176007	0.63374	0.457733		Q9CXW4	P14115	0.1125	0.069165	-0.043335
P11276	Q8BJY1	0.80236	0.117754	-0.684606		P80313	Q9D8N0	0.162503	0.0962036	-0.0662993		Q9CXW4	P14131	0.1125	0.0653195	-0.0471805
P11276	Q8BKC5	0.80236	0.263959	-0.538401		P80314	P07901	0.193408	0.142798	-0.0506103		Q9CXW4	P14148	0.1125	0.07063	-0.04187
P11276	Q8BMS1	0.80236	0.0389196	-0.76344		P80314	P08113	0.189978	0.188464	-0.0015135		Q9CXW4	P14869	0.1125	0.0926635	-0.0198365
P11276	Q8BP47	0.811426	12.9176	12.1062		P80314	P11499	0.19212	0.184165	-0.00795483		Q9CXW4	P25444	0.1125	0.0704165	-0.0420835
P11276	Q8BP67	0.705823	0.115323	-0.5905		P80314	P42932	0.186438	0.207056	0.0206177		Q9CXW4	P27659	0.1125	0.0695315	-0.0429685
P11276	Q8BTM8	0.80236	0.114809	-0.687551		P80314	P58252	0.191296	0.151733	-0.0395629		Q9CXW4	P35979	0.1125	0.07417	-0.03833
P11276	Q8BU30	0.602051	0.199902	-0.402148		P80314	P62334	0.19212	0.189913	-0.00220742		Q9CXW4	P35980	0.1125	0.063611	-0.048889
P11276	Q8C166	0.650993	0.154787	-0.496206		P80314	P62908	0.19212	0.0945557	-0.0975646		Q9CXW4	P47911	0.1125	0.094312	-0.018188
P11276	Q8CG76	0.761035	0.0563232	-0.704712		P80314	P68134	0.181226	0.01994	-0.161285		Q9CXW4	P47962	0.1125	0.082593	-0.029907
P11276	Q8CGC7	0.833301	0.15238	-0.68092		P80314	P80313	0.19212	0.162503	-0.0296173		Q9CXW4	P47963	0.1125	0.07179	-0.04071
P11276	Q8CI51	0.80236	0.139661	-0.662699		P80314	P80315	0.19212	0.159579	-0.0325416		Q9CXW4	P51410	0.1125	0.09422	-0.01828
P11276	Q8CIG8	0.725211	0.156771	-0.568441		P80314	P80317	0.19212	0.186709	-0.00541158		Q9CXW4	P60867	0.1125	0.072705	-0.039795
P11276	Q8JZQ9	0.705823	0.223202	-0.48262		P80314	P80318	0.19212	0.18383	-0.00829058		Q9CXW4	P61514	0.1125	0.078076	-0.034424
P11276	Q8K0E8	0.80236	1.09102	0.288656		P80314	Q01853	0.19212	0.221458	0.0293376		Q9CXW4	P62082	0.1125	0.117688	0.005188
P11276	Q8K2B3	0.80236	0.0489573	-0.753403		P80314	Q62318	0.188896	0.63374	0.444844		Q9CXW4	P62242	0.1125	0.080823	-0.031677
P11276	Q8K310	0.602051	0.260157	-0.341894		P80314	Q8BFZ9	0.186627	0.0800753	-0.106552		Q9CXW4	P62245	0.1125	0.074048	-0.038452
P11276	Q8R010	0.602051	0.154724	-0.447327		P80314	Q8CDN6	0.201321	0.195569	-0.00575237		Q9CXW4	P62264	0.1125	0.133252	0.020752
P11276	Q8R081	0.880908	0.156372	-0.724536		P80314	Q8VDM4	0.19212	0.194938	0.002818		Q9CXW4	P62267	0.1125	0.05708	-0.05542
P11276	Q8R5H1	0.833301	0.374805	-0.458496		P80315	P42932	0.158985	0.207056	0.048071		Q9CXW4	P62281	0.1125	0.051953	-0.060547
P11276	Q8VCM7	0.80236	0.952018	0.149658		P80315	P80313	0.159579	0.162503	0.00292425		Q9CXW4	P62717	0.1125	0.063428	-0.049072
P11276	Q8VDD5	0.911877	0.219739	-0.692139		P80315	P80317	0.159579	0.186709	0.02713		Q9CXW4	P62754	0.1125	0.089612	-0.022888
P11276	Q8VE37	0.409619	0.030621	-0.378998		P80315	P80318	0.159579	0.18383	0.024251		Q9CXW4	P62858	0.1125	0.100964	-0.011536
P11276	Q8VEK3	0.80236	0.197135	-0.605225		P80315	Q6P5F9	0.158985	0.106067	-0.0529177		Q9CXW4	P62889	0.1125	0.088757	-0.023743
P11276	Q8VHX6	0.80236	0.161867	-0.640493		P80315	Q8CDN6	0.160047	0.195569	0.0355222		Q9CXW4	P62908	0.1125	0.098645	-0.013855
P11276	Q8VI36	0.590649	0.134747	-0.455902		P80317	P20152	0.186709	0.126368	-0.0603409		Q9CXW4	P62918	0.1125	0.073239	-0.039261
P11276	Q8VIJ6	0.563306	0.16499	-0.398315		P80317	P56399	0.186709	0.130129	-0.0565797		Q9CXW4	P63325	0.1125	0.067334	-0.045166
P11276	Q91V92	0.761035	0.19436	-0.566675		P80318	P42932	0.174072	0.207056	0.0329834		Q9CXW4	P84099	0.1125	0.088574	-0.023926
P11276	Q91VC3	0.528638	0.277265	-0.251373		P80318	P80313	0.18383	0.162503	-0.0213267		Q9CXW4	Q6ZWN5	0.1125	0.0944945	-0.0180055
P11276	Q91VI7	0.80236	0.138796	-0.663564		P80318	P80317	0.18383	0.186709	0.002879		Q9CXW4	Q8BP67	0.1125	0.116834	0.0043335
P11276	Q91VR2	0.80236	0.0304065	-0.771953		P80318	Q99LD9	0.185986	0.305371	0.119385		Q9CXW4	Q9CR57	0.1125	0.090833	-0.021667
P11276	Q91VR5	0.602051	0.150513	-0.451538		P82347	P82349	0.0692057	0.0789815	0.00977583		Q9CXW4	Q9CZM2	0.1125	0.088025	-0.024475
P11276	Q91WJ8	0.647656	31.3	30.6523		P84091	O35643	0.179435	0.156232	-0.0232035		Q9CXW4	Q9CZX8	0.1125	0.0948	-0.0177
P11276	Q91WQ3	0.80236	0.203727	-0.598633		P84091	P17426	0.171826	0.180676	0.00885		Q9CXW4	Q9DB15	0.1125	0.0836915	-0.0288085
P11276	Q91YN9	0.563306	0.161542	-0.401764		P84091	P17427	0.179435	0.121228	-0.0582073		Q9CXW4	Q9JJI8	0.1125	0.084302	-0.028198
P11276	Q91YQ5	0.80236	0.151705	-0.650655		P84091	P22892	0.171826	0.200024	0.0281983		Q9CXY6	O09044	0.082532	0.403516	0.320983
P11276	Q921I1	0.80236	0.574455	-0.227905		P84091	P42567	0.171826	0.366407	0.19458		Q9CXY6	O35972	0.0872925	0.114046	0.0267535
P11276	Q922B2	0.602051	0.167352	-0.434698		P84091	P62743	0.175	0.108563	-0.066437		Q9CXY6	O54734	0.0929485	0.171338	0.0783895
P11276	Q922R8	0.80236	0.170931	-0.631429		P84091	P68181	0.175	0.269971	0.094971		Q9CXY6	O88653	0.0871707	0.277946	0.190775
P11276	Q99020	0.80236	0.284395	-0.517965		P84091	Q9R0A0	0.194653	0.167798	-0.026855		Q9CXY6	P11438	0.0871707	0.251213	0.164042
P11276	Q99JI6	0.563306	0.520642	-0.0426636		P84099	P12970	0.102795	0.0985473	-0.004248		Q9CXY6	P12970	0.0899629	0.104596	0.0146329
P11276	Q99JY9	0.80236	0.143302	-0.659057		P84099	P14115	0.102795	0.087134	-0.0156613		Q9CXY6	P14131	0.0899629	0.0742385	-0.0157244
P11276	Q99K48	0.705823	0.227796	-0.478027		P84099	P14131	0.102795	0.079254	-0.0235413		Q9CXY6	P14148	0.0899629	0.071576	-0.0183869
P11276	Q99L47	0.80236	0.230842	-0.571518		P84099	P14148	0.102795	0.0749329	-0.0278624		Q9CXY6	P14869	0.0899629	0.119183	0.0292205
P11276	Q99MN1	0.833301	0.167761	-0.665539		P84099	P14869	0.102795	0.0873597	-0.0154356		Q9CXY6	P25444	0.0899629	0.0863694	-0.0035935
P11276	Q99PV0	0.604769	0.294955	-0.309814		P84099	P25444	0.102795	0.0857241	-0.0170712		Q9CXY6	P29788	0.0929485	1.9413	1.84835
P11276	Q9CPP6	0.80236	0.0436498	-0.75871		P84099	P27659	0.102795	0.0703491	-0.0324462		Q9CXY6	P35980	0.0899629	0.0661591	-0.0238037
P11276	Q9CQ62	0.80236	0.0337114	-0.768648		P84099	P47911	0.102795	0.0989258	-0.0038695		Q9CXY6	P47911	0.0899629	0.103024	0.0130614
P11276	Q9CQ75	0.80236	0.0402394	-0.76212		P84099	P47962	0.102795	0.0898438	-0.0129515		Q9CXY6	P47962	0.0899629	0.084851	-0.00511188
P11276	Q9CQM9	0.80236	0.171674	-0.630686		P84099	P51410	0.102795	0.125397	0.0226015		Q9CXY6	P51410	0.0899629	0.115926	0.0259627
P11276	Q9CQN1	0.80236	0.158287	-0.644073		P84099	P60867	0.102795	0.0816223	-0.021173		Q9CXY6	P60867	0.0899629	0.085858	-0.00410487
P11276	Q9CQV8	0.80236	0.139722	-0.662638		P84099	P61358	0.102139	0.0932281	-0.008911		Q9CXY6	P62242	0.0899629	0.09467	0.00470713
P11276	Q9CR16	0.80236	0.184471	-0.617889		P84099	P61514	0.0999673	0.0762857	-0.0236817		Q9CXY6	P62245	0.0899629	0.0801363	-0.00982662
P11276	Q9CR57	0.925439	0.0969728	-0.828466		P84099	P62082	0.102795	0.115588	0.0127929		Q9CXY6	P62267	0.0899629	0.0710112	-0.0189516
P11276	Q9CX86	0.590649	0.348035	-0.242615		P84099	P62242	0.102795	0.0875426	-0.0152527		Q9CXY6	P62754	0.0899629	0.0952425	0.00527963
P11276	Q9CXW4	0.409619	0.1125	-0.297119		P84099	P62245	0.102795	0.0870605	-0.0157348		Q9CXY6	P62908	0.0899629	0.0966005	0.00663763
P11276	Q9CXY6	0.590649	0.0899629	-0.500686		P84099	P62264	0.101331	0.10574	0.00440975		Q9CXY6	P62918	0.0899629	0.0836989	-0.006264
P11276	Q9CYG7	1.80391	0.312207	-1.4917		P84099	P62267	0.102139	0.0652205	-0.0369186		Q9CXY6	P84099	0.0872925	0.10247	0.0151773
P11276	Q9CYR0	0.647656	0.074811	-0.572846		P84099	P62281	0.102795	0.0981202	-0.0046751		Q9CXY6	Q02257	0.0899629	0.0926177	0.00265488
P11276	Q9CZM2	0.80236	0.0929281	-0.709432		P84099	P62754	0.102795	0.10188	-0.0009154		Q9CXY6	Q04736	0.082532	0.142163	0.059631
P11276	Q9CZS1	0.80236	0.0349142	-0.767446		P84099	P62852	0.1078	0.0789302	-0.0288703		Q9CXY6	Q3U9G9	0.090253	0.183453	0.0932005
P11276	Q9CZX8	0.80236	0.0917228	-0.710637		P84099	P62858	0.0983803	0.10778	0.00939933		Q9CXY6	Q6ZWV3	0.090253	0.173657	0.0834045
P11276	Q9D051	0.80236	0.0377827	-0.764577		P84099	P62889	0.102795	0.102029	-0.0007658		Q9CXY6	Q7TPV4	0.082532	0.439648	0.357116
P11276	Q9D0E1	0.80236	0.157269	-0.645091		P84099	P62908	0.102795	0.0969238	-0.0058715		Q9CXY6	Q8VE62	0.08949	0.198072	0.108581
P11276	Q9D0R2	0.604769	0.234245	-0.370524		P84099	P62918	0.102795	0.0897033	-0.013092		Q9CXY6	Q99JI6	0.0929485	0.143669	0.0507202
P11276	Q9D6J6	0.80236	0.0466659	-0.755694		P84099	P62983	0.110181	0.10481	-0.005371		Q9CXY6	Q9CR57	0.0871707	0.0946577	0.007487
P11276	Q9D819	0.80236	0.128598	-0.673762		P84099	P63276	0.101331	0.101743	0.000412125		Q9CXY6	Q9CXW4	0.082532	0.1125	0.029968
P11276	Q9D8E6	0.848889	0.0864073	-0.762482		P84099	P97461	0.10542	0.100598	-0.004822		Q9CXY6	Q9CZM2	0.0899629	0.0926407	0.00267788
P11276	Q9D8N0	0.80236	0.0962036	-0.706156		P84099	Q6ZWN5	0.102795	0.0982545	-0.0045408		Q9CXY6	Q9D1B9	0.081769	0.0731933	-0.00857575
P11276	Q9DB05	0.994885	0.50311	-0.491775		P84099	Q8BP67	0.0999673	0.0958172	-0.00415017		Q9CXY6	Q9D8E6	0.0896727	0.0935177	0.003845
P11276	Q9DC69	0.80236	0.0432888	-0.759071		P84099	Q9CZX8	0.102795	0.0904482	-0.0123471		Q9CXY6	Q9EPU0	0.0872925	0.533317	0.446024
P11276	Q9DCH4	0.500317	0.271497	-0.228821		P84099	Q9D8E6	0.106351	0.0864073	-0.0199434		Q9CXY6	Q9Z1X4	0.081769	0.145214	0.0634455
P11276	Q9DCL9	0.80236	0.264366	-0.537994		P84099	Q9DB15	0.100949	0.0825318	-0.0184171		Q9CXY6	Q9Z204	0.0899629	0.30293	0.212967
P11276	Q9DCT2	0.80236	0.0457734	-0.756587		P84104	P50518	0.076978	0.688672	0.611694		Q9CXZ1	P25444	0.0526447	0.0853954	0.0327507
P11276	Q9EPU0	0.500317	0.468243	-0.0320742		P84104	Q3ULF4	0.076978	0.135937	0.058959		Q9CXZ1	P52503	0.0526447	0.0752891	0.0226443
P11276	Q9EQU5	0.762036	0.351056	-0.41098		P84104	Q9CR68	0.076978	0.0328185	-0.0441595		Q9CXZ1	Q8BMF4	0.0526447	0.03031	-0.0223348
P11276	Q9ERK4	0.80236	0.253756	-0.548604		P84104	Q9Z1G4	0.076978	0.24751	0.170532		Q9CXZ1	Q9DCC8	0.0634275	0.081555	0.0181275
P11276	Q9JHU4	0.811426	0.196216	-0.61521		P97370	O70622	0.122947	0.0714257	-0.0515215		Q9CY50	P10126	0.152417	0.166821	0.014404
P11276	Q9JIF0	0.602051	0.312842	-0.289209		P97370	P58021	0.144971	0.363721	0.21875		Q9CY50	P11983	0.152417	0.285352	0.132935
P11276	Q9JIF7	0.705823	0.21478	-0.491043		P97370	Q8R5J9	0.122947	0.141665	0.0187174		Q9CY50	P20029	0.152417	0.19502	0.042603
P11276	Q9JKF1	0.80236	0.220013	-0.582347		P97371	O35593	0.180941	0.139294	-0.0416465		Q9CY50	P80314	0.152417	0.220532	0.068115
P11276	Q9JM76	0.761035	0.234521	-0.526514		P97371	O35955	0.194765	0.132438	-0.0623272		Q9CY50	P80315	0.152417	0.162549	0.010132
P11276	Q9QUM9	0.80236	0.122922	-0.679438		P97371	P20152	0.185066	0.126368	-0.0586981		Q9CY64	P26039	0.0868348	0.190411	0.103577
P11276	Q9QYS9	1.15352	0.560905	-0.592611		P97371	P28063	0.201825	0.236646	0.0348205		Q9CY64	P84084	0.0819215	0.141431	0.0595095
P11276	Q9QZQ1	0.41731	0.191144	-0.226166		P97371	P56399	0.185066	0.130129	-0.0549369		Q9CYG7	Q62523	0.312207	0.179639	-0.132568
P11276	Q9QZQ8	0.604769	0.0453208	-0.559448		P97371	P62196	0.185066	0.160367	-0.0246989		Q9CYR0	O88967	0.074811	0.293408	0.218597
P11276	Q9R0P3	0.80236	0.0567648	-0.745595		P97371	P97372	0.189244	0.159879	-0.0293656		Q9CYR0	P50518	0.074811	0.688672	0.613861
P11276	Q9R1P1	0.602051	0.196539	-0.405512		P97371	Q60692	0.18935	0.412714	0.223364		Q9CYR0	Q60930	0.074811	0.037976	-0.036835
P11276	Q9R1P3	0.80236	0.127703	-0.674657		P97371	Q64727	0.185066	0.0559612	-0.129105		Q9CYR0	Q8BWF0	0.074811	0.026807	-0.048004
P11276	Q9WTM5	0.563306	0.307874	-0.255432		P97371	Q99JI4	0.185066	0.173754	-0.011312		Q9CYR0	Q8QZT1	0.074811	0.039822	-0.034989
P11276	Q9WUA2	0.925439	0.088672	-0.836767		P97371	Q9D0K2	0.185066	0.0672323	-0.117833		Q9CYZ2	Q9JMH6	0.276562	0.121251	-0.155312
P11276	Q9WUA3	0.953727	0.154574	-0.799153		P97371	Q9ERK4	0.185066	0.253756	0.0686899		Q9CZ13	P09925	0.03127	0.0882385	0.0569685
P11276	Q9WUK2	0.602051	0.273901	-0.328149		P97371	Q9R1P0	0.181714	0.168713	-0.0130007		Q9CZ13	P63037	0.0317965	0.28877	0.256974
P11276	Q9WV55	0.811426	0.122522	-0.688904		P97371	Q9R1P4	0.185066	0.106854	-0.0782117		Q9CZ13	Q9DB77	0.03378	0.0309647	-0.00281533
P11276	Q9WVA4	0.80236	0.154197	-0.648163		P97372	O35955	0.148968	0.142041	-0.00692725		Q9CZ13	Q9WTM5	0.0326546	0.307874	0.275219
P11276	Q9WVJ2	0.833301	0.258679	-0.574621		P97372	P28063	0.140759	0.236646	0.0958865		Q9CZB0	Q99PT1	0.0294412	0.0943828	0.0649416
P11276	Q9Z0N1	0.614534	0.202466	-0.412069		P97372	Q60692	0.159879	0.483159	0.32328		Q9CZD3	Q02053	0.118181	0.129402	0.0112202
P11276	Q9Z1N5	0.41731	0.180982	-0.236328		P97372	Q99JI4	0.159879	0.178449	0.0185699		Q9CZD3	Q8BP47	0.118219	12.9176	12.7994
P11276	Q9Z1Q5	0.80236	0.23575	-0.56661		P97372	Q9CZD3	0.159879	0.125584	-0.0342942		Q9CZD3	Q8BU30	0.112579	0.199902	0.087323
P11276	Q9Z1Q9	0.811426	0.100153	-0.711273		P97372	Q9R1P0	0.166252	0.191072	0.0248205		Q9CZD3	Q9D0I9	0.118181	0.113912	-0.00426967
P11276	Q9Z1R2	0.811426	0.376147	-0.435278		P97384	O35639	0.19469	0.106598	-0.088092		Q9CZM2	O88545	0.0949676	0.141568	0.0466004
P11276	Q9Z1X4	0.583325	0.145214	-0.438111		P97429	Q07076	0.123822	0.126833	0.00301083		Q9CZM2	P12970	0.0929281	0.103863	0.0109353
P11276	Q9Z204	0.602051	0.301685	-0.300366		P97447	Q8BG60	0.123242	2.75312	2.62988		Q9CZM2	P14115	0.0929281	0.0895713	-0.00335675
P11276	Q9Z2U0	0.967541	0.1405	-0.827041		P97447	Q9WTQ5	0.151233	0.275904	0.124671		Q9CZM2	P14131	0.0929281	0.0786102	-0.0143179
P11276	Q9Z2U1	0.80236	0.15289	-0.64947		P97450	P56135	0.0455291	0.0293092	-0.0162199		Q9CZM2	P14148	0.0929281	0.0730357	-0.0198923
P11276	Q9Z2X1	0.811426	0.370752	-0.440673		P97450	Q99LX0	0.0455291	0.0694677	0.0239387		Q9CZM2	P25444	0.0929281	0.0853954	-0.00753267
P11499	O55234	0.184165	0.120343	-0.0638226		P97450	Q9DB77	0.0455291	0.0309647	-0.0145644		Q9CZM2	P26369	0.0918395	0.150098	0.0582585
P11499	P05064	0.184165	0.130546	-0.0536193		P97461	P62082	0.100598	0.128857	0.028259		Q9CZM2	P27659	0.0929281	0.0758891	-0.017039
P11499	P06151	0.184165	0.0969868	-0.0871786		P97461	P62242	0.102216	0.101819	-0.000397		Q9CZM2	P35980	0.0929281	0.0736714	-0.0192567
P11499	P07901	0.181482	0.142798	-0.0386841		P97461	P62754	0.102216	0.104383	0.002167		Q9CZM2	P47911	0.0929281	0.10132	0.00839225
P11499	P08752	0.184165	0.151857	-0.032308		P97461	P62814	0.102216	0.236981	0.134766		Q9CZM2	P47962	0.0929281	0.0883708	-0.00455725
P11499	P09411	0.184165	0.0583593	-0.125806		P97742	P60335	0.172192	0.280225	0.108032		Q9CZM2	P51410	0.0929281	0.124081	0.0311533
P11499	P11983	0.184165	0.202832	0.0186667		P97742	Q8BFW7	0.172192	0.0733826	-0.0988098		Q9CZM2	P60867	0.0929281	0.0831267	-0.00980133
P11499	P12970	0.184165	0.103863	-0.080302		P97742	Q8R1B4	0.176251	0.274976	0.0987244		Q9CZM2	P61514	0.0936705	0.0762857	-0.0173848
P11499	P14131	0.184165	0.0786102	-0.105555		P97742	Q91VD9	0.172192	0.0522643	-0.119928		Q9CZM2	P62082	0.0936767	0.115588	0.0219115
P11499	P14148	0.184165	0.0730357	-0.11113		P97742	Q91YT0	0.172192	0.0576601	-0.114532		Q9CZM2	P62242	0.0929281	0.0912545	-0.00167358
P11499	P14152	0.184165	0.0639415	-0.120224		P97742	Q9CQ75	0.172192	0.0408141	-0.131378		Q9CZM2	P62245	0.0929281	0.0821961	-0.010732
P11499	P14869	0.184165	0.107215	-0.07695		P97742	Q9QUI0	0.128247	0.307569	0.179321		Q9CZM2	P62264	0.0919739	0.0969726	0.0049987
P11499	P16858	0.184165	0.0781932	-0.105972		P97742	Q9QYA2	0.224255	0.049695	-0.174561		Q9CZM2	P62267	0.0935791	0.0688414	-0.0247377
P11499	P19096	0.182507	0.311084	0.128577		P97742	Q9Z1G3	0.110852	0.352734	0.241882		Q9CZM2	P62281	0.0929281	0.0952983	0.00237025
P11499	P21107	0.192456	0.079907	-0.112549		P97807	P36552	0.0349397	0.77465	0.73971		Q9CZM2	P62717	0.0906342	0.092389	0.00175475
P11499	P25444	0.184165	0.0853954	-0.09877		P97807	Q9D0F9	0.0331925	0.0630717	0.0298792		Q9CZM2	P62754	0.0929281	0.100944	0.008016
P11499	P27659	0.184165	0.0758891	-0.108276		P97821	P35762	0.544629	0.230176	-0.314453		Q9CZM2	P62852	0.0926635	0.0789302	-0.0137333
P11499	P30416	0.184165	0.211957	0.0277914		P97855	P54731	0.163037	0.246777	0.08374		Q9CZM2	P62858	0.0916768	0.10778	0.0161028
P11499	P47911	0.184165	0.10132	-0.0828451		P97855	Q60865	0.171094	0.30769	0.136597		Q9CZM2	P62889	0.0929281	0.106186	0.0132574
P11499	P47962	0.184165	0.0883708	-0.0957946		P97855	Q6NZJ6	0.350659	0.487927	0.137268		Q9CZM2	P62908	0.0929281	0.0945557	0.00162758
P11499	P52480	0.184165	0.105395	-0.0787708		P97855	Q80X90	0.350659	0.137525	-0.213135		Q9CZM2	P62918	0.0929281	0.0863311	-0.006597
P11499	P58252	0.188965	0.151733	-0.0372314		P97855	Q8BTM8	0.350659	0.111447	-0.239212		Q9CZM2	P62983	0.095654	0.10481	0.009156
P11499	P60843	0.184165	0.331209	0.147044		P97927	O88545	0.0976074	0.141568	0.0439606		Q9CZM2	P84099	0.0936767	0.102795	0.0091186
P11499	P62267	0.182507	0.0688414	-0.113666		P97927	P10126	0.114209	0.157764	0.0435546		Q9CZM2	P97461	0.089429	0.102216	0.0127865
P11499	P62315	0.186414	0.070691	-0.115723		P97927	P16858	0.114209	0.0785096	-0.0356993		Q9CZM2	Q8BP67	0.0925491	0.115323	0.0227739
P11499	P62754	0.184165	0.100944	-0.0832213		P97927	Q7TMM9	0.08479	0.07063	-0.01416		Q9CZM2	Q9CZX8	0.0929281	0.0917228	-0.00120533
P11499	P62814	0.184165	0.224858	0.0406927		P98078	P17426	0.24987	0.160881	-0.0889892		Q9CZM2	Q9D8E6	0.0950896	0.0864073	-0.00868238
P11499	Q02053	0.184165	0.129402	-0.0547639		P98078	P17427	0.24987	0.137606	-0.112264		Q9CZP5	P63037	0.035901	0.28877	0.252869
P11499	Q3TXS7	0.182507	0.22475	0.0422423		P98078	P35700	0.24987	0.107637	-0.142232		Q9CZP5	Q9CR68	0.0401125	0.0365494	-0.00356312
P11499	Q60605	0.184165	0.191693	0.00752775		P98078	P50247	0.24987	0.0398887	-0.209981		Q9CZS1	Q99LB2	0.0349142	0.0384364	0.00352225
P11499	Q60676	0.178738	0.172391	-0.00634775		P98078	P84091	0.252881	0.171826	-0.0810542		Q9CZW5	P07901	0.112311	0.142798	0.0304869
P11499	Q60864	0.184165	0.154645	-0.0295206		P98078	Q60631	0.252881	0.228833	-0.0240475		Q9CZX8	P21126	0.0965697	0.958692	0.862122
P11499	Q61081	0.188049	6.53779	6.34974		P98078	Q61699	0.24987	0.320833	0.0709638		Q9CZX8	P25444	0.0917228	0.0853954	-0.00632733
P11499	Q61696	0.181165	0.150952	-0.0302125		P98078	Q68FD5	0.24987	0.130241	-0.119629		Q9CZX8	P60867	0.0917228	0.0831267	-0.008596
P11499	Q61699	0.184165	0.309522	0.125356		P98078	Q8R081	0.247998	0.139813	-0.108185		Q9CZX8	P62082	0.0904482	0.115588	0.02514
P11499	Q64378	0.160168	0.203809	0.0436405		P98156	Q06890	1.70186	2.17305	0.471191		Q9CZX8	P62242	0.0917228	0.0912545	-0.00046825
P11499	Q6P5F9	0.178039	0.106067	-0.0719726		P99026	O09061	0.146731	0.116793	-0.0299378		Q9CZX8	P62267	0.0930299	0.0688414	-0.0241885
P11499	Q7TPR4	0.182507	0.0963502	-0.0861571		P99026	O35226	0.156954	0.394401	0.237447		Q9CZX8	P62754	0.0917228	0.100944	0.00922133
P11499	Q8BGQ7	0.184165	0.268424	0.0842589		P99026	O35593	0.153119	0.145581	-0.007538		Q9CZX8	P62852	0.090436	0.0789302	-0.0115058
P11499	Q8BK64	0.184165	0.878842	0.694677		P99026	O55234	0.151204	0.129178	-0.0220263		Q9CZX8	P62858	0.0871707	0.10778	0.020609
P11499	Q8BTM8	0.184165	0.114809	-0.0693563		P99026	O70435	0.151204	0.146062	-0.00514225		Q9CZX8	P62908	0.0917228	0.0945557	0.00283292
P11499	Q8VDD5	0.191251	0.219739	0.0284881		P99026	P14685	0.151204	0.184232	0.0330276		Q9CZX8	P62983	0.095685	0.10481	0.009125
P11499	Q91WK2	0.174435	0.273938	0.0995025		P99026	P26516	0.145103	0.142367	-0.00273633		Q9CZX8	P97461	0.0916412	0.102216	0.0105743
P11499	Q922D8	0.188965	0.126599	-0.0623657		P99026	P49722	0.151204	0.121453	-0.0297509		Q9CZX8	Q6ZWN5	0.0917228	0.0972514	0.00552867
P11499	Q9CR57	0.178039	0.0969728	-0.0810667		P99026	P61290	0.156954	0.555615	0.398661		Q9CZX8	Q921H8	0.0959798	0.136406	0.0404258
P11499	Q9CYG7	0.192456	0.312207	0.119751		P99026	P62196	0.151204	0.158124	0.00691987		Q9D051	O08749	0.0377827	0.0334238	-0.00435892
P11499	Q9WUD1	0.197583	0.288281	0.090698		P99026	P70398	0.15173	0.360425	0.208695		Q9D051	O70433	0.0377827	0.108329	0.0705465
P11531	Q61235	0.061261	0.0761535	0.0148925		P99026	P97371	0.151204	0.186231	0.0350268		Q9D051	P35486	0.0377827	0.0419103	0.0041275
P11531	Q62165	0.0614416	0.110318	0.0488766		P99026	P97372	0.156028	0.166252	0.0102235		Q9D051	P48453	0.038647	0.202832	0.164185
P11798	P57780	0.086133	0.154553	0.06842		P99026	Q3TXS7	0.151204	0.24226	0.0910565		Q9D051	P48455	0.038647	0.166943	0.128296
P11798	Q6PHZ2	0.086133	0.114575	0.028442		P99026	Q60692	0.151204	0.483922	0.332718		Q9D051	P63328	0.0352829	0.142194	0.106911
P11798	Q923T9	0.086133	0.32832	0.242187		P99026	Q8BG32	0.151204	0.173596	0.0223921		Q9D051	Q63810	0.039456	0.348706	0.30925
P11798	Q9CQV8	0.086133	0.141309	0.055176		P99026	Q8BHL8	0.133954	0.187756	0.053802		Q9D051	Q8BFP9	0.0377827	0.0627258	0.0249431
P11983	P42932	0.186328	0.207056	0.0207274		P99026	Q8BJY1	0.151204	0.117978	-0.0332261		Q9D051	Q8BKZ9	0.0377827	0.0378108	2.80833e-05
P11983	P68134	0.167635	0.01994	-0.147695		P99026	Q8VDM4	0.151204	0.18974	0.0385361		Q9D051	Q8BMF4	0.0377827	0.03031	-0.00747275
P11983	P80313	0.202832	0.162503	-0.0403292		P99026	Q99JI4	0.151204	0.180234	0.0290296		Q9D051	Q9JK42	0.0377827	0.165082	0.127299
P11983	P80314	0.202832	0.19212	-0.0107119		P99026	Q9CR00	0.169507	0.152539	-0.016968		Q9D0E1	O08810	0.160331	0.669609	0.509278
P11983	P80315	0.202832	0.159579	-0.0432535		P99026	Q9CX56	0.169507	0.131115	-0.0383915		Q9D0E1	O35435	0.157269	0.0615103	-0.095759
P11983	P80317	0.202832	0.186709	-0.0161235		P99026	Q9D8W5	0.151204	0.170849	0.0196455		Q9D0E1	O35972	0.157532	0.104047	-0.0534852
P11983	P80318	0.202832	0.18383	-0.0190025		P99026	Q9QUM9	0.151204	0.132054	-0.0191499		Q9D0E1	P12970	0.157269	0.103863	-0.0534058
P12242	P15626	0.113049	0.101574	-0.011475		P99026	Q9R1P0	0.151204	0.17912	0.0279157		Q9D0E1	P14131	0.157269	0.0786102	-0.0786591
P12382	O88545	0.160738	0.129447	-0.0312908		P99026	Q9R1P1	0.151204	0.220685	0.0694806		Q9D0E1	P14148	0.157269	0.0730357	-0.0842335
P12382	P20108	0.16998	0.0345734	-0.135407		P99026	Q9R1P3	0.151204	0.12502	-0.0261841		Q9D0E1	P14733	0.154207	0.00688117	-0.147326
P12382	Q9WUA3	0.167187	0.164991	-0.002197		P99026	Q9WVJ2	0.156954	0.155408	-0.00154617		Q9D0E1	P14869	0.157269	0.107215	-0.0500538
P12787	O88545	0.036782	0.141568	0.104786		P99026	Q9Z2U0	0.146731	0.135714	-0.011017		Q9D0E1	P25444	0.157269	0.0853954	-0.0718738
P12787	Q9CX86	0.036599	0.348035	0.311436		P99026	Q9Z2U1	0.151204	0.161114	0.00991025		Q9D0E1	P26369	0.153943	0.150098	-0.00384475
P12787	Q9ER88	0.0367156	0.121594	0.0848787		P99027	P14131	0.123146	0.0786102	-0.0445355		Q9D0E1	P29788	0.156384	1.68165	1.52527
P12970	P14131	0.103863	0.0786102	-0.0252533		P99027	P25444	0.123146	0.0853954	-0.0377502		Q9D0E1	P35979	0.157269	0.0820586	-0.0752107
P12970	P14148	0.103863	0.0730357	-0.0308277		P99027	P60867	0.123146	0.0831267	-0.0400189		Q9D0E1	P35980	0.157269	0.0736714	-0.0835978
P12970	P14869	0.103863	0.107215	0.003352		P99027	P62082	0.123078	0.115588	-0.0074894		Q9D0E1	P42208	0.157269	0.208508	0.051239
P12970	P25444	0.103863	0.0853954	-0.018468		P99027	P62242	0.123146	0.0912545	-0.0318912		Q9D0E1	P47911	0.157269	0.10132	-0.0559489
P12970	P51410	0.103863	0.124081	0.020218		P99027	P62245	0.123146	0.0821961	-0.0409496		Q9D0E1	P47962	0.157269	0.0883708	-0.0688984
P12970	P60867	0.103863	0.0831267	-0.0207367		P99027	P62264	0.123883	0.0969726	-0.0269106		Q9D0E1	P48678	0.150952	0.0501933	-0.100759
P12970	P62242	0.103863	0.0912545	-0.0126089		P99027	P62267	0.124371	0.0688414	-0.05553		Q9D0E1	P54116	0.156384	0.106482	-0.0499024
P12970	P62245	0.103863	0.0821961	-0.0216673		P99027	P62281	0.123146	0.0952983	-0.0278473		Q9D0E1	P62082	0.157532	0.115588	-0.0419435
P12970	P62264	0.103882	0.0969726	-0.0069091		P99027	P62754	0.123146	0.100944	-0.0222016		Q9D0E1	P62242	0.157269	0.0912545	-0.0660147
P12970	P62267	0.103552	0.0688414	-0.0347107		P99027	P62843	0.11131	0.108472	-0.002838		Q9D0E1	P62245	0.157269	0.0821961	-0.0750732
P12970	P62281	0.103863	0.0952983	-0.00856508		P99027	P62852	0.114697	0.0789302	-0.0357673		Q9D0E1	P62264	0.153919	0.0969726	-0.0569459
P12970	P62754	0.103863	0.100944	-0.00291933		P99027	P62858	0.127851	0.10778	-0.020071		Q9D0E1	P62267	0.156567	0.0688414	-0.0877259
P12970	P62852	0.092572	0.0789302	-0.0136417		P99027	P62908	0.123146	0.0945557	-0.02859		Q9D0E1	P62281	0.157269	0.0952983	-0.0619709
P12970	P62858	0.10308	0.10778	0.0046995		P99027	P63276	0.123982	0.101743	-0.0222399		Q9D0E1	P62315	0.158826	0.070691	-0.0881347
P12970	P62908	0.103863	0.0945557	-0.00930775		P99027	P97461	0.120251	0.102216	-0.018036		Q9D0E1	P62717	0.156155	0.092389	-0.0637664
P12970	P62918	0.103863	0.0863311	-0.0175323		P99027	Q9DB15	0.125299	0.0817138	-0.0435854		Q9D0E1	P62754	0.157269	0.100944	-0.0563252
P12970	P62983	0.079724	0.10481	0.025086		Q00623	P07309	0.736523	0.70625	-0.0302735		Q9D0E1	P62835	0.174023	0.139722	-0.034301
P12970	P97461	0.117932	0.102216	-0.0157165		Q00623	P11276	1.07637	0.80236	-0.274007		Q9D0E1	P62852	0.161237	0.0789302	-0.0823065
P12970	Q6ZWN5	0.103863	0.0972514	-0.006612		Q00623	Q06890	1.07637	1.81872	0.74235		Q9D0E1	P62858	0.150647	0.10778	-0.0428673
P12970	Q9CZX8	0.103863	0.0917228	-0.0121407		Q00623	Q61147	1.07637	0.908643	-0.167725		Q9D0E1	P62889	0.157269	0.106186	-0.0510837
P12970	Q9DB15	0.108691	0.0817138	-0.0269775		Q00623	Q8BVI4	1.07637	0.0649918	-1.01138		Q9D0E1	P84099	0.157532	0.102795	-0.0547364
P13020	P57780	0.300806	0.183691	-0.117114		Q01279	O08528	0.472534	0.168176	-0.304358		Q9D0E1	P84104	0.144971	0.076978	-0.067993
P14094	P97371	0.0640584	0.185066	0.121007		Q01279	O08579	0.473787	0.241488	-0.2323		Q9D0E1	P97461	0.158368	0.102216	-0.0561525
P14115	P12970	0.0895713	0.103863	0.0142921		Q01279	O09110	0.461581	42.6003	42.1388		Q9D0E1	Q61879	0.153919	0.162445	0.0085265
P14115	P14131	0.0895713	0.0786102	-0.0109612		Q01279	O35226	0.451815	0.394401	-0.0574142		Q9D0E1	Q6ZWV3	0.151975	0.166913	0.0149385
P14115	P14148	0.0895713	0.0730357	-0.0165356		Q01279	O35609	0.470654	0.106092	-0.364563		Q9D0E1	Q7TMK9	0.156384	0.158508	0.0021242
P14115	P25444	0.0895713	0.0853954	-0.00417592		Q01279	O35643	0.451815	0.156232	-0.295583		Q9D0E1	Q8K4Z5	0.14904	5.39554	5.2465
P14115	P27659	0.0895713	0.0758891	-0.0136822		Q01279	O54774	0.461581	0.228121	-0.233459		Q9D0E1	Q8VE37	0.146191	0.030621	-0.11557
P14115	P47911	0.0895713	0.10132	0.011749		Q01279	O54950	0.461581	0.159009	-0.302572		Q9D0E1	Q8VIJ6	0.155285	0.16499	0.00970462
P14115	P47962	0.0895713	0.0883708	-0.0012005		Q01279	O55042	0.457715	0.042004	-0.415711		Q9D0E1	Q920B9	0.146191	0.257275	0.111084
P14115	P60867	0.0895713	0.0831267	-0.00644458		Q01279	O55111	0.472534	0.0630219	-0.409512		Q9D0E1	Q99K48	0.152203	0.227796	0.0755921
P14115	P61514	0.0821453	0.0762857	-0.00585967		Q01279	O70251	0.472534	0.120227	-0.352307		Q9D0E1	Q99PV0	0.150952	0.294955	0.144002
P14115	P62242	0.0895713	0.0912545	0.00168317		Q01279	O88696	0.487134	0.0692871	-0.417847		Q9D0E1	Q9CR57	0.153919	0.0969728	-0.0569457
P14115	P62754	0.0895713	0.100944	0.0113727		Q01279	O88712	0.452954	0.278678	-0.174276		Q9D0E1	Q9CW03	0.153902	0.352287	0.198384
P14115	P62852	0.0811282	0.0789302	-0.002198		Q01279	O89112	0.470654	0.111463	-0.359192		Q9D0E1	Q9CX86	0.159466	0.348035	0.188568
P14115	P62889	0.0895713	0.106186	0.0166142		Q01279	P00405	0.472534	0.0388367	-0.433698		Q9D0E1	Q9CXW4	0.146191	0.1125	-0.033691
P14115	P62908	0.0895713	0.0945557	0.00498433		Q01279	P05064	0.472534	0.130774	-0.34176		Q9D0E1	Q9CY50	0.174023	0.152417	-0.021606
P14115	P62918	0.0895713	0.0863311	-0.00324025		Q01279	P05132	0.472534	0.201343	-0.271191		Q9D0E1	Q9CZW5	0.157269	0.109291	-0.0479786
P14115	Q6ZWV7	0.084058	0.112439	0.028381		Q01279	P05201	0.472534	0.074835	-0.397699		Q9D0E1	Q9R190	0.144971	0.120435	-0.024536
P14131	P25444	0.0786102	0.0853954	0.00678525		Q01279	P07901	0.469769	0.144696	-0.325073		Q9D0F3	O55029	0.189892	0.176832	-0.013061
P14131	P60867	0.0786102	0.0831267	0.00451658		Q01279	P08113	0.460614	0.175443	-0.285172		Q9D0F3	P09103	0.189892	0.214185	0.0242925
P14131	P62082	0.079254	0.115588	0.0363342		Q01279	P10637	0.488965	0.127286	-0.361679		Q9D0F3	P63017	0.189892	0.108105	-0.081787
P14131	P62242	0.0786102	0.0912545	0.0126443		Q01279	P11276	0.472534	0.811426	0.338892		Q9D0F3	P68372	0.175488	0.059033	-0.116455
P14131	P62267	0.076422	0.0688414	-0.0075806		Q01279	P11499	0.472534	0.18595	-0.286585		Q9D0F3	Q01853	0.189892	0.198285	0.0083925
P14131	P62274	0.0804058	0.0875977	0.00719183		Q01279	P12382	0.49694	0.173108	-0.323832		Q9D0F3	Q61696	0.175488	0.154248	-0.02124
P14131	P62754	0.0786102	0.100944	0.0223339		Q01279	P14152	0.472534	0.0643128	-0.408221		Q9D0F3	Q8CIE6	0.189892	0.260999	0.071106
P14131	P62852	0.0829132	0.0789302	-0.003983		Q01279	P14211	0.472534	0.207434	-0.2651		Q9D0F3	Q9JIF7	0.189892	0.182324	-0.00756825
P14131	P62858	0.0800088	0.10778	0.0277708		Q01279	P16045	0.472534	0.0924073	-0.380127		Q9D0F3	Q9R0Q3	0.189892	0.107663	-0.0822295
P14131	P62908	0.0786102	0.0945557	0.0159455		Q01279	P16330	0.457715	0.092725	-0.36499		Q9D0F9	Q93092	0.0636841	0.271582	0.207898
P14131	P62983	0.0762755	0.10481	0.0285345		Q01279	P16858	0.472534	0.0795959	-0.392938		Q9D0G0	O35972	0.07507	0.112477	0.0374069
P14131	P63276	0.0790755	0.101743	0.0226671		Q01279	P17426	0.461581	0.192131	-0.26945		Q9D0G0	O88696	0.0684096	0.0826843	0.0142746
P14131	P97461	0.082471	0.102216	0.0197445		Q01279	P17427	0.460614	0.121419	-0.339195		Q9D0G0	Q99N95	0.07507	0.072171	-0.002899
P14131	Q6ZWN5	0.0786102	0.0972514	0.0186413		Q01279	P17710	0.476239	0.0508925	-0.425347		Q9D0G0	Q9CQ40	0.0717345	0.0662169	-0.0055176
P14131	Q9CZX8	0.0786102	0.0917228	0.0131126		Q01279	P17751	0.472534	0.0642121	-0.408322		Q9D0G0	Q9D338	0.072461	0.091504	0.019043
P14148	P14131	0.0730357	0.0786102	0.00557442		Q01279	P18654	0.487012	0.101331	-0.385682		Q9D0G0	Q9DB15	0.0718124	0.0824783	0.0106659
P14148	P14869	0.0730357	0.107215	0.0341797		Q01279	P18760	0.472534	0.204944	-0.26759		Q9D0K2	Q60598	0.068585	0.127515	0.05893
P14148	P25444	0.0730357	0.0853954	0.0123597		Q01279	P19258	0.487012	0.081982	-0.40503		Q9D0K2	Q8K4L3	0.0666504	0.362915	0.296265
P14148	P51410	0.0730357	0.124081	0.0510457		Q01279	P20029	0.472534	0.170898	-0.301636		Q9D0K2	Q9CR68	0.0672323	0.0354203	-0.0318121
P14148	P60867	0.0730357	0.0831267	0.010091		Q01279	P21107	0.520215	0.079907	-0.440308		Q9D0K2	Q9WUM5	0.0672323	0.0333652	-0.0338671
P14148	P62082	0.0749329	0.115588	0.0406553		Q01279	P22892	0.461581	0.203727	-0.257853		Q9D0K2	Q9Z2I9	0.0672323	0.0448094	-0.0224229
P14148	P62242	0.0730357	0.0912545	0.0182187		Q01279	P26039	0.469769	0.185223	-0.284546		Q9D0M3	O35435	0.031313	0.0615103	0.0301972
P14148	P62245	0.0730357	0.0821961	0.00916033		Q01279	P29268	0.457715	0.216992	-0.240723		Q9D0M3	P09925	0.0296905	0.0882385	0.058548
P14148	P62264	0.0735047	0.0969726	0.0234679		Q01279	P29758	0.472534	0.235889	-0.236646		Q9D0M3	Q8K3J1	0.031313	0.0456716	0.0143586
P14148	P62267	0.0721802	0.0688414	-0.0033388		Q01279	P30416	0.472534	0.211829	-0.260706		Q9D0M3	Q9CXZ1	0.031313	0.0526447	0.0213318
P14148	P62274	0.0740988	0.0875977	0.0134988		Q01279	P30999	0.461581	0.579663	0.118083		Q9D0M3	Q9CYR0	0.026898	0.074811	0.047913
P14148	P62281	0.0730357	0.0952983	0.0222626		Q01279	P35235	0.472534	0.161658	-0.310877		Q9D0M3	Q9DCS9	0.031313	0.036473	0.00516
P14148	P62754	0.0730357	0.100944	0.0279083		Q01279	P35505	0.472534	0.0642791	-0.408255		Q9D1B9	P62242	0.0862395	0.0860335	-0.000206
P14148	P62843	0.07063	0.108472	0.037842		Q01279	P35564	0.472534	0.161767	-0.310767		Q9D1B9	Q99N95	0.0862395	0.0709351	-0.0153044
P14148	P62852	0.0793733	0.0789302	-0.000443		Q01279	P35585	0.460614	0.185925	-0.274689		Q9D1B9	Q9CQ40	0.0862395	0.0613296	-0.0249099
P14148	P62858	0.0741802	0.10778	0.0335995		Q01279	P35700	0.472534	0.117688	-0.354846		Q9D1B9	Q9D0G0	0.091402	0.0759397	-0.0154623
P14148	P62908	0.0730357	0.0945557	0.0215199		Q01279	P39054	0.414135	0.115063	-0.299073		Q9D1B9	Q9D338	0.070752	0.068677	-0.002075
P14148	P62918	0.0730357	0.0863311	0.0132953		Q01279	P42227	0.460614	0.688733	0.228119		Q9D1D4	Q9R0Q3	0.175488	0.107663	-0.0678255
P14148	P97461	0.0704318	0.102216	0.0317837		Q01279	P42232	0.469769	0.241559	-0.228211		Q9D1E6	P63028	0.293092	0.495984	0.202892
P14148	Q8BKC5	0.0730357	0.263959	0.190923		Q01279	P42567	0.448865	0.366407	-0.0824583		Q9D1L9	P06683	0.298291	1.06563	0.767334
P14148	Q9CZX8	0.0730357	0.0917228	0.018687		Q01279	P46460	0.468915	0.1517	-0.317215		Q9D1L9	P07724	0.298291	0.217541	-0.0807495
P14152	Q9D0F9	0.0639415	0.0630717	-0.000869833		Q01279	P46735	0.448865	0.246777	-0.202088		Q9D1L9	P10126	0.298291	0.14433	-0.153961
P14211	O08795	0.195729	0.28291	0.087181		Q01279	P46978	0.472363	0.167127	-0.305237		Q9D1L9	P16858	0.298291	0.076611	-0.22168
P14211	P08113	0.201337	0.188464	-0.0128721		Q01279	P47809	0.451815	0.29648	-0.155335		Q9D1L9	P31786	0.298291	0.063306	-0.234985
P14211	P09103	0.2036	0.20977	0.00616992		Q01279	P47857	0.472534	0.159119	-0.313416		Q9D1L9	Q8BFP9	0.298291	0.058789	-0.239502
P14211	P27773	0.212299	0.178284	-0.0340149		Q01279	P47941	0.472534	0.189163	-0.283371		Q9D1M0	Q6PFD9	0.246289	0.316113	0.069824
P14602	O08810	0.172762	0.669609	0.496847		Q01279	P48758	0.460614	0.078122	-0.382492		Q9D1M0	Q99JW2	0.231193	0.122103	-0.10909
P14602	P21107	0.17207	0.079907	-0.0921635		Q01279	P49615	0.488965	0.133984	-0.35498		Q9D2G2	Q9CQ40	0.0308655	0.0660461	0.0351806
P14602	Q8BHG1	0.158551	0.350415	0.191864		Q01279	P49817	0.472534	0.0768494	-0.395685		Q9D2N4	O70310	0.0567061	0.210645	0.153938
P14602	Q8VCI5	0.164526	0.435498	0.270972		Q01279	P54071	0.472534	0.0356264	-0.436908		Q9D2N4	P11531	0.0563964	0.0614289	0.0050325
P14602	Q9D819	0.163403	0.128598	-0.0348052		Q01279	P54116	0.472534	0.106482	-0.366052		Q9D2N4	P39447	0.0650348	0.342562	0.277527
P14685	O35226	0.18971	0.37492	0.185211		Q01279	P55096	0.472534	0.153748	-0.318787		Q9D2N4	Q01405	0.0563964	0.137652	0.081256
P14685	Q99JI4	0.186546	0.173754	-0.0127921		Q01279	P55284	0.476239	8.30964	7.8334		Q9D4H8	P09103	0.195874	0.198437	0.0025635
P14685	Q9CX34	0.176078	85.3519	85.1758		Q01279	P57780	0.460614	0.187222	-0.273392		Q9D4H8	P54116	0.17439	0.100903	-0.0734865
P14685	Q9CX56	0.179395	0.131115	-0.0482795		Q01279	P58281	0.472534	0.057184	-0.41535		Q9D4H8	Q01853	0.195874	0.207227	0.0113527
P14869	P14131	0.107215	0.0786102	-0.0286052		Q01279	P61161	0.460614	0.138348	-0.322266		Q9D4H8	Q62433	0.17439	0.259717	0.0853275
P14869	P25444	0.107215	0.0853954	-0.02182		Q01279	P61750	0.520215	0.496777	-0.0234375		Q9D5V5	P07901	0.235669	0.141512	-0.094157
P14869	P60867	0.107215	0.0831267	-0.0240887		Q01279	P62245	0.472534	0.0833619	-0.389172		Q9D5V5	Q9JLV5	0.213056	0.241986	0.0289303
P14869	P62242	0.107215	0.0912545	-0.0159609		Q01279	P62743	0.483594	0.108563	-0.375031		Q9D6J5	P09925	0.0326162	0.0882385	0.0556222
P14869	P62245	0.107215	0.0821961	-0.0250193		Q01279	P62880	0.472534	0.143127	-0.329407		Q9D6J6	P09925	0.0434005	0.0882385	0.044838
P14869	P62264	0.109967	0.0969726	-0.0129945		Q01279	P63011	0.435925	0.286206	-0.149719		Q9D6J6	P39447	0.0474251	0.324719	0.277294
P14869	P62267	0.111432	0.0688414	-0.0425905		Q01279	P63017	0.472534	0.123779	-0.348755		Q9D6J6	Q80UG5	0.0466827	0.119849	0.0731662
P14869	P62281	0.107215	0.0952983	-0.0119171		Q01279	P63037	0.414135	0.28877	-0.125365		Q9D6J6	Q8BK30	0.0466659	0.0455344	-0.0011315
P14869	P62754	0.107215	0.100944	-0.00627133		Q01279	P63101	0.472534	0.140893	-0.331641		Q9D6J6	Q8K411	0.0466659	0.0704671	0.0238012
P14869	P62852	0.085126	0.0789302	-0.00619575		Q01279	P68254	0.472534	0.199762	-0.272772		Q9D6J6	Q8K4L3	0.0466827	0.362915	0.316232
P14869	P62908	0.107215	0.0945557	-0.0126598		Q01279	P70168	0.472534	0.155445	-0.31709		Q9D6J6	Q9CZ13	0.0466659	0.03378	-0.0128859
P14869	P62983	0.084119	0.10481	0.020691		Q01279	P84091	0.468915	0.170163	-0.298752		Q9D6J6	Q9Z0J0	0.0525635	0.258984	0.206421
P14869	P63325	0.116429	0.0918397	-0.0245894		Q01279	P97315	0.452954	0.115023	-0.337931		Q9D6J6	Q9Z2I8	0.0466659	0.109606	0.06294
P14869	P97461	0.146314	0.102216	-0.044098		Q01279	Q02248	0.472534	0.120935	-0.351599		Q9D6R2	P70404	0.033014	0.0610837	0.0280697
P14869	P99027	0.107215	0.123146	0.0159302		Q01279	Q02257	0.472534	0.102832	-0.369702		Q9D6R2	Q9Z2I9	0.033014	0.0457305	0.0127165
P14869	Q9R0H0	0.107215	0.268516	0.161301		Q01279	Q03265	0.472534	0.0407684	-0.431766		Q9D6Z1	O70133	0.109235	0.218701	0.109467
P15116	O35972	0.0837037	0.104047	0.0203428		Q01279	Q04736	0.414135	0.142163	-0.271973		Q9D6Z1	P09405	0.105725	0.270215	0.16449
P15116	P08003	0.0831574	0.185605	0.102447		Q01279	Q06890	0.472534	1.82988	1.35735		Q9D6Z1	P10126	0.109235	0.155576	0.0463407
P15116	P14131	0.0838238	0.0786102	-0.00521358		Q01279	Q3B7Z2	0.472534	0.213049	-0.259485		Q9D6Z1	P14115	0.109235	0.0871705	-0.0220643
P15116	P26231	0.0828493	0.346558	0.263709		Q01279	Q3TXS7	0.460614	0.24226	-0.218354		Q9D6Z1	P14131	0.109235	0.0726438	-0.036591
P15116	P27659	0.0838238	0.0758891	-0.00793467		Q01279	Q3UTJ2	0.472534	0.131177	-0.341357		Q9D6Z1	P14148	0.109235	0.0706605	-0.0385742
P15116	P30999	0.0843857	0.532941	0.448555		Q01279	Q5EG47	0.483594	0.115063	-0.368531		Q9D6Z1	P25444	0.109235	0.0887727	-0.020462
P15116	P62918	0.0838238	0.0863311	0.00250733		Q01279	Q5FWK3	0.460614	0.194318	-0.266296		Q9D6Z1	P26369	0.112744	0.200391	0.0876465
P15116	P68134	0.084373	0.01994	-0.064433		Q01279	Q5SWU9	0.487134	0.38342	-0.103714		Q9D6Z1	P27659	0.109235	0.0805177	-0.028717
P15116	Q02248	0.0838238	0.127789	0.0439656		Q01279	Q60598	0.483594	0.127515	-0.356079		Q9D6Z1	P35979	0.109235	0.0871705	-0.0220643
P15116	Q02257	0.0838238	0.099235	0.0154112		Q01279	Q60631	0.472534	0.384619	-0.087915		Q9D6Z1	P35980	0.109235	0.0602845	-0.0489503
P15116	Q62261	0.0820894	0.192944	0.110855		Q01279	Q60634	0.448865	0.102063	-0.346802		Q9D6Z1	P47911	0.109235	0.103009	-0.0062255
P15116	Q9CQ40	0.0838238	0.0645822	-0.0192415		Q01279	Q60676	0.452954	0.133598	-0.319357		Q9D6Z1	P47962	0.109235	0.0821045	-0.0271303
P15116	Q9CR57	0.0826478	0.0969728	0.014325		Q01279	Q60737	0.461581	0.548698	0.0871172		Q9D6Z1	P47963	0.109235	0.0937015	-0.0155333
P15116	Q9WTX5	0.0834107	0.505835	0.422424		Q01279	Q60823	0.483594	0.201245	-0.282349		Q9D6Z1	P51410	0.109235	0.134488	0.0252533
P15327	Q8VDJ3	0.034863	0.303418	0.268555		Q01279	Q60864	0.472534	0.15741	-0.315124		Q9D6Z1	P51881	0.109235	0.037274	-0.0719608
P15532	P08228	0.0848663	0.053372	-0.0314943		Q01279	Q60875	0.414135	0.392773	-0.0213625		Q9D6Z1	P58252	0.109235	0.15669	0.0474547
P15532	P63001	0.0848663	0.122266	0.0373995		Q01279	Q61081	0.487134	8.11641	7.62927		Q9D6Z1	P61255	0.112744	0.030896	-0.0818485
P15532	Q01768	0.0848663	0.086377	0.00151075		Q01279	Q61696	0.448865	0.150952	-0.297913		Q9D6Z1	P61514	0.112744	0.078076	-0.0346685
P15532	Q5EG47	0.090771	0.115063	0.024292		Q01279	Q61749	0.501904	0.43208	-0.0698243		Q9D6Z1	P62082	0.109235	0.121564	0.0123287
P15532	Q9WV85	0.0769165	0.0442325	-0.032684		Q01279	Q62086	0.414135	0.286084	-0.128052		Q9D6Z1	P62242	0.109235	0.087201	-0.0220338
P15532	Q9Z1Z2	0.0848663	0.335095	0.250229		Q01279	Q62351	0.487175	0.649772	0.162598		Q9D6Z1	P62245	0.109235	0.093152	-0.0160827
P15626	P48774	0.0900146	0.0997804	0.0097658		Q01279	Q62448	0.460614	0.305371	-0.155243		Q9D6Z1	P62281	0.109235	0.0748412	-0.0343935
P16627	P27659	0.196729	0.069897	-0.126832		Q01279	Q63932	0.487175	0.156099	-0.331075		Q9D6Z1	P62717	0.112744	0.063428	-0.0493165
P16627	Q8BMF4	0.196729	0.0325745	-0.164155		Q01279	Q64010	0.472534	0.161218	-0.311316		Q9D6Z1	P62754	0.109235	0.090375	-0.0188598
P16627	Q8VEM8	0.196729	0.0374725	-0.159256		Q01279	Q6P549	0.476107	0.282015	-0.194092		Q9D6Z1	P62889	0.109235	0.090924	-0.0183108
P16627	Q91WD5	0.196729	0.045941	-0.150788		Q01279	Q6P9R2	0.461581	0.0930045	-0.368576		Q9D6Z1	P62908	0.109235	0.110517	0.00128175
P16627	Q91YT0	0.196729	0.0600405	-0.136688		Q01279	Q6PB66	0.472534	0.116754	-0.35578		Q9D6Z1	P62918	0.109235	0.0837752	-0.0254595
P16627	Q9CQJ8	0.196729	0.037549	-0.15918		Q01279	Q7M6Y3	0.472648	0.273063	-0.199585		Q9D6Z1	P84099	0.109235	0.0986143	-0.0106205
P16627	Q9CR61	0.196729	0.0334595	-0.16327		Q01279	Q7TMY8	0.487134	0.24281	-0.244324		Q9D6Z1	Q6ZWN5	0.109235	0.0934875	-0.0157473
P16627	Q9CZ13	0.196729	0.035001	-0.161728		Q01279	Q8BFP9	0.472534	0.0628601	-0.409674		Q9D6Z1	Q6ZWV3	0.112744	0.169263	0.0565185
P16675	P53994	0.813916	0.243298	-0.570618		Q01279	Q8BJ71	0.461581	0.0753908	-0.38619		Q9D6Z1	Q7TPV4	0.112744	0.439648	0.326904
P16858	P05202	0.0781932	0.0313614	-0.0468317		Q01279	Q8BK63	0.461581	0.457308	-0.0042725		Q9D6Z1	Q8BFR5	0.109235	0.0425535	-0.0666812
P16858	P09411	0.0781932	0.0583593	-0.0198339		Q01279	Q8BK64	0.472534	1.00071	0.52818		Q9D6Z1	Q8VEK3	0.109235	0.189465	0.0802305
P16858	P0C605	0.0804055	0.205924	0.125519		Q01279	Q8BU30	0.460614	0.212018	-0.248596		Q9D6Z1	Q9CR57	0.112744	0.090833	-0.0219115
P16858	P10639	0.0793654	0.069699	-0.00966637		Q01279	Q8BU33	0.414135	0.198926	-0.215209		Q9D6Z1	Q9CXW4	0.112744	0.1125	-0.0002445
P16858	P17751	0.0781932	0.0649307	-0.0132624		Q01279	Q8BWY3	0.468915	0.323254	-0.145661		Q9D6Z1	Q9CXY6	0.109235	0.0904357	-0.018799
P16858	P52480	0.0781932	0.105395	0.0272014		Q01279	Q8C0C7	0.472534	0.0881225	-0.384412		Q9D6Z1	Q9CZM2	0.109235	0.092862	-0.0163727
P16858	P62259	0.0781932	0.107663	0.0294698		Q01279	Q8C1A5	0.460614	0.104527	-0.356087		Q9D6Z1	Q9D0E1	0.109235	0.160107	0.0508723
P16858	Q60864	0.0781932	0.154645	0.0764517		Q01279	Q8CAQ8	0.472534	0.034723	-0.437811		Q9D6Z1	Q9D8E6	0.105725	0.10017	-0.0055545
P16858	Q61937	0.0728577	0.160596	0.0877378		Q01279	Q8CGK3	0.487175	0.0576243	-0.42955		Q9D6Z1	Q9Z1X4	0.112744	0.119824	0.0070795
P16858	Q99MN1	0.0789246	0.167761	0.0888367		Q01279	Q8CIE6	0.472534	0.248694	-0.22384		Q9D7G0	P62702	0.083325	0.069531	-0.013794
P16858	Q9DBJ1	0.0781932	0.0748718	-0.00332133		Q01279	Q8JZQ2	0.469769	0.0666471	-0.403122		Q9D7G0	Q8BP47	0.071484	0.236035	0.164551
P16858	Q9EQU5	0.0793654	0.351056	0.271691		Q01279	Q8K1M6	0.487134	0.103451	-0.383682		Q9D7G0	Q9CQJ8	0.083325	0.0329788	-0.0503463
P17047	Q8CGC7	0.553906	0.162122	-0.391785		Q01279	Q8K310	0.460614	0.257764	-0.20285		Q9D7H3	P62717	0.13252	0.108716	-0.023804
P17095	P28352	0.047101	0.114941	0.06784		Q01279	Q8VDN2	0.472534	0.0738953	-0.398639		Q9D7X3	Q01279	0.144568	0.472534	0.327966
P17095	P50580	0.047101	0.130688	0.083587		Q01279	Q91VD9	0.472534	0.0511535	-0.421381		Q9D892	Q9CPU0	0.0996396	0.0742869	-0.0253527
P17095	Q61937	0.047101	0.144238	0.097137		Q01279	Q91VR2	0.472534	0.0294816	-0.443053		Q9D8E6	P12970	0.0864073	0.0970734	0.0106661
P17095	Q61990	0.047101	0.224805	0.177704		Q01279	Q91WQ3	0.472534	0.213977	-0.258557		Q9D8E6	P14131	0.0864073	0.0827376	-0.00366963
P17095	Q7TMK9	0.047101	0.152783	0.105682		Q01279	Q91YQ5	0.472534	0.157104	-0.31543		Q9D8E6	P14148	0.0864073	0.0760086	-0.0103986
P17156	P63017	0.101666	0.129224	0.0275575		Q01279	Q99JX4	0.414135	0.656446	0.24231		Q9D8E6	P14869	0.0864073	0.0860338	-0.0003735
P17182	O08807	0.0661333	0.179517	0.113384		Q01279	Q99JY0	0.472534	0.0688782	-0.403656		Q9D8E6	P25444	0.0864073	0.089551	0.00314375
P17182	O35286	0.0606403	0.405469	0.344828		Q01279	Q99K51	0.460614	0.226544	-0.23407		Q9D8E6	P47911	0.0864073	0.100079	0.013672
P17182	O35685	0.0604218	0.274305	0.213883		Q01279	Q99KJ8	0.472534	0.151392	-0.321143		Q9D8E6	P47962	0.0864073	0.0916565	0.00524925
P17182	O70251	0.0611998	0.1225	0.0613		Q01279	Q99LC8	0.487012	0.114209	-0.372803		Q9D8E6	P51410	0.0864073	0.133191	0.0467837
P17182	P09411	0.0611998	0.0583593	-0.00284058		Q01279	Q99LE6	0.414135	5.84712	5.43298		Q9D8E6	P60867	0.0864073	0.0838516	-0.00255562
P17182	P10107	0.0605102	0.26261	0.202099		Q01279	Q99M87	0.472534	0.108899	-0.363635		Q9D8E6	P62082	0.0864073	0.115063	0.028656
P17182	P16858	0.0611998	0.0781932	0.0169933		Q01279	Q9CPQ8	0.472534	0.0390228	-0.433511		Q9D8E6	P62242	0.0864073	0.0892225	0.00281525
P17182	P17742	0.0611998	0.103467	0.042267		Q01279	Q9CQC6	0.414135	0.382275	-0.03186		Q9D8E6	P62245	0.0864073	0.0903136	0.00390638
P17182	P17751	0.0611998	0.0649307	0.00373092		Q01279	Q9CQQ7	0.472534	0.0330597	-0.439474		Q9D8E6	P62264	0.0818195	0.0965697	0.0147502
P17182	P21550	0.0611998	0.0684377	0.00723783		Q01279	Q9CQV8	0.472534	0.142334	-0.3302		Q9D8E6	P62267	0.0890217	0.067934	-0.0210877
P17182	P24270	0.0611998	0.240531	0.179332		Q01279	Q9CU62	0.414135	0.204297	-0.209839		Q9D8E6	P62281	0.0864073	0.109662	0.0232548
P17182	P28271	0.061267	0.0849885	0.0237215		Q01279	Q9CW03	0.49694	0.352287	-0.144653		Q9D8E6	P62754	0.0864073	0.104947	0.0185396
P17182	P38647	0.0611998	0.0931365	0.0319367		Q01279	Q9CWJ9	0.472534	0.0995667	-0.372968		Q9D8E6	P62852	0.0827145	0.0789302	-0.00378425
P17182	P46938	0.048169	0.386792	0.338623		Q01279	Q9CWK8	0.460614	0.133603	-0.327011		Q9D8E6	P62858	0.0792967	0.111187	0.0318908
P17182	P48678	0.060498	0.0501933	-0.0103047		Q01279	Q9CYR0	0.487012	0.074811	-0.412201		Q9D8E6	P62908	0.0864073	0.0964935	0.0100862
P17182	P48774	0.0588622	0.0997804	0.0409182		Q01279	Q9CYT6	0.472534	0.314014	-0.15852		Q9D8E6	P62918	0.0864073	0.0938194	0.00741213
P17182	P51859	0.0683713	0.12252	0.0541487		Q01279	Q9D0R2	0.450574	0.209179	-0.241394		Q9D8E6	P62983	0.086865	0.10481	0.017945
P17182	P63101	0.0611998	0.136121	0.0749207		Q01279	Q9D6R2	0.468915	0.0338335	-0.435081		Q9D8E6	P63276	0.0818195	0.105288	0.0234683
P17182	P80313	0.0611998	0.162503	0.101303		Q01279	Q9D892	0.472534	0.0978487	-0.374686		Q9D8E6	P97461	0.078564	0.100598	0.022034
P17182	P97450	0.0611998	0.0455291	-0.0156708		Q01279	Q9D8E6	0.488314	0.0862547	-0.402059		Q9D8E6	Q6ZWN5	0.0864073	0.0991945	0.0127873
P17182	P97742	0.061267	0.172192	0.110925		Q01279	Q9D8N0	0.472534	0.0919677	-0.380566		Q9D8E6	Q9CZX8	0.0864073	0.0893603	0.002953
P17182	Q5SWU9	0.061267	0.345349	0.284082		Q01279	Q9DB77	0.472534	0.0313233	-0.441211		Q9D8E6	Q9D0R2	0.0834473	0.249707	0.16626
P17182	Q60597	0.061267	0.0893006	0.0280336		Q01279	Q9DBC7	0.472534	0.646973	0.174438		Q9D8N0	O35459	0.0962036	0.166424	0.0702208
P17182	Q60668	0.0583617	0.112393	0.0540315		Q01279	Q9DBG7	0.487012	0.436719	-0.050293		Q9D8N0	O70251	0.0962036	0.1225	0.0262963
P17182	Q60676	0.0635955	0.172391	0.108795		Q01279	Q9DBL1	0.472534	0.119263	-0.353271		Q9D8N0	P10126	0.0962036	0.155525	0.059321
P17182	Q78ZA7	0.0611998	0.249453	0.188253		Q01279	Q9DC69	0.472534	0.0420441	-0.43049		Q9D8N0	P47962	0.0962036	0.0883708	-0.00783275
P17182	Q8BGQ7	0.0611998	0.268424	0.207225		Q01279	Q9DCH4	0.452954	0.273552	-0.179402		Q9D8N0	P57776	0.0962036	0.200147	0.103943
P17182	Q8BL97	0.071362	0.085767	0.014405		Q01279	Q9DCT2	0.472534	0.0450745	-0.42746		Q9D8N0	P62631	0.0962036	0.103853	0.00764983
P17182	Q8BPB5	0.0601317	0.213777	0.153646		Q01279	Q9ES28	0.414135	0.169263	-0.244873		Q9D8N0	P62918	0.0962036	0.0863311	-0.0098725
P17182	Q8K4Z5	0.0601317	5.39554	5.33541		Q01279	Q9JHS4	0.472534	13.0778	12.6053		Q9D8N0	P70170	0.0840778	0.209139	0.125061
P17182	Q8VE37	0.060864	0.030621	-0.030243		Q01279	Q9JHU4	0.472534	0.196216	-0.276319		Q9D8N0	Q6P549	0.0950642	0.282015	0.186951
P17182	Q8VHX6	0.0611998	0.161867	0.100667		Q01279	Q9JJI8	0.472534	0.121777	-0.350757		Q9D8N0	Q8VHX6	0.0962036	0.161867	0.0656637
P17182	Q91WQ3	0.0611998	0.203727	0.142527		Q01279	Q9JJU8	0.472534	0.222314	-0.25022		Q9D8N0	Q9CXY6	0.105252	0.0899629	-0.0152893
P17182	Q99M01	0.0635862	0.22207	0.158484		Q01279	Q9JKR6	0.468915	0.174687	-0.294227		Q9D8N0	Q9Z1Q9	0.0919677	0.100153	0.0081851
P17182	Q9CXT8	0.0611998	0.303011	0.241811		Q01279	Q9QXX4	0.472534	0.0326964	-0.439838		Q9D8W5	O35226	0.162144	0.37492	0.212776
P17182	Q9D0E1	0.0611998	0.157269	0.0960694		Q01279	Q9QYJ0	0.472534	0.178284	-0.29425		Q9D8W5	O35593	0.145652	0.139294	-0.00635783
P17182	Q9D6Z1	0.066876	0.109235	0.0423588		Q01279	Q9R0P9	0.520215	0.089795	-0.43042		Q9D8W5	O70194	0.144482	0.345288	0.200806
P17182	Q9D892	0.0611998	0.0996396	0.0384398		Q01279	Q9WTI7	0.457715	0.105603	-0.352112		Q9D8W5	P14685	0.157342	0.18446	0.0271181
P17182	Q9JIF7	0.0574158	0.21478	0.157364		Q01279	Q9WTQ5	0.468915	0.270856	-0.198059		Q9D8W5	P26516	0.150975	0.162244	0.0112689
P17182	Q9WUD1	0.048169	0.288281	0.240112		Q01279	Q9WU78	0.476239	0.167111	-0.309128		Q9D8W5	P60229	0.145652	0.184949	0.0392967
P17183	P17182	0.090283	0.048169	-0.042114		Q01279	Q9WUA3	0.473787	0.154574	-0.319214		Q9D8W5	P61290	0.181755	0.555615	0.37386
P17183	P17710	0.090283	0.049695	-0.040588		Q01279	Q9WUD1	0.483594	0.288281	-0.195313		Q9D8W5	P62334	0.157342	0.188574	0.0312318
P17183	P21550	0.090283	0.071606	-0.018677		Q01279	Q9WV55	0.472534	0.122522	-0.350012		Q9D8W5	P97371	0.157342	0.181714	0.0243716
P17183	P27546	0.090283	0.19917	0.108887		Q01279	Q9WVK4	0.472534	0.0900575	-0.382477		Q9D8W5	Q3TXS7	0.157342	0.22475	0.0674072
P17183	P68368	0.090283	0.096265	0.005982		Q01279	Q9Z0X1	0.472534	0.0332121	-0.439322		Q9D8W5	Q8VDJ3	0.157342	0.454004	0.296662
P17183	P97384	0.090283	0.20686	0.116577		Q01279	Q9Z1F9	0.451815	0.305696	-0.146118		Q9D8W5	Q8VDM4	0.157342	0.194238	0.036896
P17426	P17427	0.17442	0.133702	-0.0407181		Q01279	Q9Z1Q9	0.472534	0.100153	-0.372381		Q9D8W5	Q99JI4	0.157342	0.178168	0.0208252
P17426	Q7M6Y3	0.160881	0.234489	0.0736085		Q01279	Q9Z2I9	0.472534	0.0446716	-0.427863		Q9D8W5	Q9CX56	0.182812	0.131115	-0.051697
P17427	Q8VDN2	0.130096	0.0705993	-0.059497		Q01279	Q9Z2U0	0.476239	0.1405	-0.335739		Q9D8W5	Q9JMA1	0.157342	0.142005	-0.0153378
P17563	Q9CR68	0.0672197	0.0347602	-0.0324595		Q01405	P19324	0.139157	0.414706	0.275548		Q9D8W5	Q9WVJ2	0.162144	0.148496	-0.0136487
P17563	Q9WUM5	0.0672197	0.0333259	-0.0338939		Q01405	P70398	0.134076	0.329419	0.195343		Q9DB15	O35972	0.0825318	0.113118	0.0305861
P17710	Q60932	0.0506408	0.0323546	-0.0182862		Q01405	Q8BJU0	0.139532	0.46615	0.326618		Q9DB15	P25444	0.0817138	0.0856385	0.0039247
P17742	P08228	0.103467	0.0604521	-0.0430147		Q01405	Q9D1M0	0.144177	0.216687	0.0725099		Q9DB15	Q9Z2I8	0.0817138	0.109759	0.0280457
P17742	P54728	0.104649	0.322858	0.218208		Q01405	Q9WUD1	0.134595	0.288281	0.153687		Q9DB15	Q9Z2I9	0.0817138	0.0446716	-0.0370422
P17742	Q9WVA4	0.103467	0.154197	0.0507303		Q01768	P08228	0.0788594	0.0604521	-0.0184073		Q9DBC7	P05132	0.647412	0.203137	-0.444275
P17751	Q64727	0.0649307	0.0559612	-0.00896958		Q01768	P49722	0.0788594	0.128534	0.0496751		Q9DBC7	P10637	0.644808	0.115725	-0.529083
P18242	P16675	0.235303	0.813916	0.578613		Q01768	P62908	0.0788594	0.0945557	0.0156962		Q9DBC7	P61082	0.616894	0.229352	-0.387543
P18572	O08663	0.157025	0.175611	0.0185855		Q01768	Q3UM45	0.0788594	0.112439	0.0335796		Q9DBC7	P68181	0.699414	0.353833	-0.345581
P18572	O88533	0.182568	0.071362	-0.111206		Q01768	Q60864	0.0788594	0.154645	0.0757854		Q9DBC7	Q9EQU5	0.621411	0.351056	-0.270355
P18572	P48410	0.149011	0.178869	0.0298584		Q01768	Q61768	0.0788594	0.257052	0.178192		Q9DBC7	Q9JLN9	0.616813	0.238151	-0.378662
P18572	P53986	0.140622	0.11427	-0.0263519		Q01768	Q91V92	0.0736939	0.19436	0.120666		Q9DBG5	P53702	0.257056	0.0972901	-0.159766
P18572	P98192	0.14697	0.315951	0.168981		Q01768	Q922R8	0.0788594	0.170931	0.0920717		Q9DBG5	Q60932	0.240735	0.0334187	-0.207316
P18572	Q3TJD7	0.141431	0.0738035	-0.0676272		Q01768	Q9CWJ9	0.0788594	0.0964732	0.0176138		Q9DBG5	Q9QUI0	0.291882	0.307569	0.015686
P18572	Q7TPV4	0.141431	0.495679	0.354248		Q01768	Q9JHU4	0.0775634	0.196216	0.118652		Q9DBG6	P58021	0.173474	0.363721	0.190247
P18572	Q91YM4	0.14697	0.0933043	-0.0536652		Q01768	Q9JJI8	0.0775634	0.121777	0.0442139		Q9DC29	Q9QYA2	0.141797	0.065076	-0.076721
P18572	Q99PV0	0.139874	0.294955	0.15508		Q01768	Q9WTM5	0.0815246	0.307874	0.226349		Q9DC69	P58281	0.0432888	0.0576143	0.0143256
P18572	Q9D6Z1	0.142682	0.109235	-0.033447		Q01768	Q9Z2U0	0.0804717	0.1405	0.0600281		Q9DC69	Q91VD9	0.0432888	0.0519174	0.00862867
P18572	Q9JLN9	0.139874	0.238151	0.0982767		Q01815	Q01853	0.124463	0.2169	0.092438		Q9DC69	Q91YT0	0.0432888	0.0565614	0.0132727
P18654	P10637	0.147534	0.0926025	-0.0549315		Q01853	E9Q557	0.218091	0.204622	-0.0134683		Q9DC69	Q9D6J5	0.0432888	0.0373211	-0.00596767
P18654	P62960	0.147534	0.113232	-0.034302		Q01853	G5E870	0.185132	0.431348	0.246216		Q9DCC8	Q00623	0.081555	1.51094	1.42938
P18654	P63085	0.101331	0.303418	0.202088		Q01853	O08547	0.216427	0.145581	-0.0708462		Q9DCC8	Q9CZW5	0.081555	0.100171	0.018616
P18654	P97355	0.101331	0.126904	0.0255735		Q01853	O35643	0.22421	0.153611	-0.0705985		Q9DCC8	Q9QYA2	0.081555	0.065076	-0.016479
P18654	P97450	0.124432	0.043187	-0.0812453		Q01853	O35737	0.258862	0.30586	0.0469975		Q9DCC8	Q9Z1R2	0.081555	0.316113	0.234558
P18654	Q62048	0.101331	0.200757	0.0994265		Q01853	O35857	0.227331	0.0799377	-0.147394		Q9DCH4	O70194	0.245679	0.345288	0.099609
P18654	Q63844	0.124432	0.176465	0.0520325		Q01853	O35864	0.228467	0.129305	-0.0991617		Q9DCH4	P10126	0.271497	0.146825	-0.124672
P18654	Q8R1B4	0.124432	0.257032	0.132599		Q01853	O54950	0.206311	0.159009	-0.0473023		Q9DCH4	P10630	0.271497	0.32005	0.0485531
P18760	P17751	0.204266	0.0649307	-0.139336		Q01853	O88543	0.21159	0.155469	-0.0561217		Q9DCH4	P23116	0.271497	0.265759	-0.00573737
P18760	P37804	0.204266	0.0976737	-0.106593		Q01853	O88587	0.221458	0.216718	-0.00474025		Q9DCH4	P50516	0.271497	0.115567	-0.15593
P18760	P40124	0.204266	0.203402	-0.00086475		Q01853	O88746	0.221458	0.216107	-0.00535075		Q9DCH4	P60229	0.224439	0.191418	-0.03302
P18760	P68134	0.194165	0.01994	-0.174225		Q01853	O89079	0.207227	0.313306	0.106079		Q9DCH4	P61222	0.271497	0.134122	-0.137375
P18760	Q9CYT6	0.204266	0.293408	0.0891419		Q01853	P07356	0.221458	0.0678375	-0.15362		Q9DCH4	P63073	0.183545	0.186353	0.002808
P18826	Q8BJU0	0.19563	0.698438	0.502808		Q01853	P07901	0.221277	0.142798	-0.078479		Q9DCH4	P67871	0.273552	0.222811	-0.0507408
P19096	P35235	0.311084	0.155798	-0.155286		Q01853	P09055	0.221458	0.176689	-0.0447691		Q9DCH4	Q60737	0.245679	0.337109	0.09143
P19123	P48787	0.0991028	0.13933	0.0402271		Q01853	P10630	0.221458	0.315279	0.0938212		Q9DCH4	Q62448	0.271497	0.395215	0.123718
P19123	P50752	0.0991028	0.133873	0.0347697		Q01853	P11499	0.221458	0.184165	-0.0372924		Q9DCH4	Q6NZJ6	0.271497	0.477978	0.206482
P19221	Q99L47	1.28301	0.21662	-1.06639		Q01853	P11983	0.221458	0.202832	-0.0186257		Q9DCH4	Q8BGD9	0.256421	0.175488	-0.0809327
P19258	O35972	0.081982	0.070325	-0.011657		Q01853	P14602	0.221458	0.163403	-0.0580546		Q9DCH4	Q8CAQ8	0.271497	0.0347107	-0.236786
P19258	P52503	0.081982	0.063062	-0.01892		Q01853	P17427	0.216394	0.130096	-0.0862977		Q9DCH4	Q8JZQ9	0.25223	0.226086	-0.0261437
P19258	Q3UIU2	0.081982	0.0334135	-0.0485685		Q01853	P18572	0.221458	0.14697	-0.0744883		Q9DCH4	Q8R1B4	0.271497	0.280652	0.00915512
P19258	Q60930	0.081982	0.037976	-0.044006		Q01853	P20029	0.221458	0.167635	-0.0538228		Q9DCH4	Q91WK2	0.25223	0.24987	-0.00236033
P19258	Q8K3J1	0.081982	0.040784	-0.041198		Q01853	P20152	0.221458	0.126368	-0.0950901		Q9DCH4	Q99JX4	0.183545	0.656446	0.472901
P19258	Q99LC3	0.081982	0.04231	-0.039672		Q01853	P26231	0.228723	0.346558	0.117835		Q9DCH4	Q9JLN9	0.25223	0.238151	-0.014079
P19258	Q9CQC7	0.081982	0.02937	-0.052612		Q01853	P30999	0.202756	0.532941	0.330185		Q9DCH4	Q9QZD9	0.271497	0.256299	-0.0151977
P19258	Q9CQH3	0.081982	0.025174	-0.056808		Q01853	P31938	0.231518	0.255719	0.0242008		Q9DCH4	Q9Z1D1	0.286573	0.208569	-0.078003
P19258	Q9CQJ8	0.081982	0.025281	-0.056701		Q01853	P35564	0.221458	0.158785	-0.062673		Q9DCJ5	P03888	0.0330982	0.0281138	-0.00498433
P19258	Q9CR61	0.081982	0.036191	-0.045791		Q01853	P36993	0.221458	0.203544	-0.0179137		Q9DCJ5	P03911	0.0353084	0.0299322	-0.00537625
P19258	Q9CR68	0.081982	0.0328185	-0.0491635		Q01853	P42932	0.21156	0.207056	-0.0045044		Q9DCJ5	P52503	0.0353084	0.0752891	0.0399807
P19324	O35857	0.343897	0.0799377	-0.263959		Q01853	P46638	0.208	0.157992	-0.0500082		Q9DCJ5	Q3UIU2	0.0353084	0.0388508	0.00354242
P19324	O88712	0.363477	0.278678	-0.0847983		Q01853	P47911	0.221458	0.10132	-0.120137		Q9DCJ5	Q6PHZ2	0.0353084	0.125379	0.0900701
P19324	P21126	0.360059	0.958692	0.598633		Q01853	P47963	0.221458	0.0777457	-0.143712		Q9DCJ5	Q8BK30	0.0353084	0.0455344	0.010226
P19324	Q60931	0.414706	0.0389424	-0.375763		Q01853	P48036	0.221458	0.099693	-0.121765		Q9DCJ5	Q8K3J1	0.0353084	0.0456716	0.0103632
P19324	Q9QYA2	0.363477	0.051231	-0.312246		Q01853	P48678	0.19622	0.0501933	-0.146027		Q9DCJ5	Q91VD9	0.0353084	0.0519174	0.016609
P19324	Q9Z1R2	0.343897	0.376147	0.0322508		Q01853	P51150	0.221458	0.373222	0.151764		Q9DCJ5	Q91WD5	0.0353084	0.0458366	0.0105282
P19783	P53395	0.0365519	0.0508545	0.0143026		Q01853	P52480	0.221458	0.105395	-0.116063		Q9DCJ5	Q91YT0	0.0353084	0.0565614	0.021253
P19783	Q8BH95	0.0365519	0.0286302	-0.00792175		Q01853	P54227	0.270947	0.382031	0.111084		Q9DCJ5	Q923T9	0.0330982	0.241325	0.208227
P20029	P09103	0.167635	0.20977	0.0421347		Q01853	P54731	0.203747	0.142041	-0.0617065		Q9DCJ5	Q9CQ75	0.0353084	0.0402394	0.004931
P20029	P11499	0.167635	0.184165	0.0165303		Q01853	P54775	0.221458	0.149731	-0.0717266		Q9DCJ5	Q9CQ91	0.0351686	0.0343659	-0.0008027
P20029	P14131	0.167635	0.0786102	-0.0890249		Q01853	P61027	0.237881	0.13902	-0.0988614		Q9DCJ5	Q9CQC7	0.0353084	0.0333195	-0.00198892
P20029	P16045	0.167635	0.0893373	-0.0782978		Q01853	P61082	0.223462	0.229352	0.0058901		Q9DCJ5	Q9CQH3	0.0351686	0.0344392	-0.0007294
P20029	P16627	0.175	0.196729	0.021729		Q01853	P61982	0.221458	0.127194	-0.0942633		Q9DCJ5	Q9CQJ8	0.0353084	0.0337469	-0.0015615
P20029	P19324	0.167635	0.414706	0.24707		Q01853	P62242	0.221458	0.0912545	-0.130203		Q9DCJ5	Q9CQZ6	0.0367669	0.0362441	-0.00052275
P20029	P24369	0.167635	0.130729	-0.0369058		Q01853	P62259	0.221458	0.107663	-0.113795		Q9DCJ5	Q9CR61	0.0353084	0.0377356	0.00242717
P20029	P27773	0.170215	0.178284	0.0080687		Q01853	P62281	0.221458	0.0952983	-0.12616		Q9DCJ5	Q9CXZ1	0.0353084	0.0526447	0.0173363
P20029	P51150	0.167635	0.373222	0.205587		Q01853	P62631	0.221458	0.103853	-0.117604		Q9DCJ5	Q9D6J5	0.0353084	0.0373211	0.00201267
P20029	P60843	0.167635	0.331209	0.163574		Q01853	P62717	0.218167	0.092389	-0.125778		Q9DCJ5	Q9D6J6	0.0353084	0.0466659	0.0113575
P20029	P62315	0.160107	0.070691	-0.0894163		Q01853	P62754	0.221458	0.100944	-0.120514		Q9DCJ5	Q9DC69	0.0353084	0.0432888	0.00798033
P20029	P62852	0.163159	0.0789302	-0.084229		Q01853	P62852	0.219434	0.0789302	-0.140503		Q9DCJ5	Q9Z1P6	0.0353084	0.0358679	0.0005595
P20029	P62908	0.167635	0.0945557	-0.0730794		Q01853	P62889	0.221458	0.106186	-0.115272		Q9DCL9	Q62384	0.247022	0.207349	-0.0396725
P20029	P62918	0.167635	0.0863311	-0.081304		Q01853	P62908	0.221458	0.0945557	-0.126902		Q9DCL9	Q9WUD1	0.231518	0.288281	0.0567625
P20029	P62960	0.151318	0.113232	-0.0380865		Q01853	P63017	0.221458	0.122184	-0.0992735		Q9DCS9	Q91VD9	0.036473	0.0519174	0.0154444
P20029	P63017	0.167635	0.122184	-0.0454507		Q01853	P63038	0.221458	0.0362443	-0.185214		Q9DCS9	Q91YT0	0.036473	0.0565614	0.0200884
P20029	P70168	0.167635	0.149884	-0.0177509		Q01853	P63085	0.22247	0.276807	0.0543368		Q9DCT2	P03888	0.0429453	0.0281138	-0.0148315
P20029	Q3TXS7	0.166162	0.22475	0.0585875		Q01853	P63101	0.221458	0.136121	-0.0853373		Q9DCT2	P03911	0.0457734	0.0299322	-0.0158413
P20029	Q61696	0.161816	0.150952	-0.010864		Q01853	P63242	0.227331	0.172107	-0.0552246		Q9DCT2	P09925	0.0421417	0.0882385	0.0460967
P20029	Q61879	0.162158	0.162445	0.0002869		Q01853	P63328	0.202756	0.142194	-0.060562		Q9DCT2	P52503	0.0457734	0.0752891	0.0295157
P20029	Q62261	0.173413	0.192944	0.0195314		Q01853	P63330	0.228574	0.206803	-0.0217701		Q9DCT2	P52825	0.0457734	0.0499187	0.00414525
P20029	Q64310	0.161491	0.130485	-0.0310057		Q01853	P67871	0.222506	0.222811	0.000305167		Q9DCT2	Q3UIU2	0.0457734	0.0388508	-0.00692258
P20029	Q80SW1	0.168896	0.224805	0.055909		Q01853	P68254	0.221458	0.196418	-0.0250395		Q9DCT2	Q8BK30	0.0457734	0.0455344	-0.000239
P20029	Q8BFW7	0.167635	0.0747447	-0.0928904		Q01853	P68372	0.20863	0.057207	-0.151423		Q9DCT2	Q8K3J1	0.0457734	0.0456716	-0.000101833
P20029	Q8R081	0.170215	0.156372	-0.0138429		Q01853	P68510	0.221458	0.222536	0.00107825		Q9DCT2	Q91VD9	0.0457734	0.0519174	0.006144
P20029	Q8VDD5	0.174939	0.219739	0.0447997		Q01853	P70333	0.19209	0.134839	-0.057251		Q9DCT2	Q91WD5	0.0457734	0.0458366	6.31667e-05
P20029	Q8VDM6	0.16792	0.313061	0.145142		Q01853	P70362	0.211438	0.260449	0.049011		Q9DCT2	Q91YT0	0.0457734	0.0565614	0.010788
P20029	Q922R8	0.167635	0.170931	0.003296		Q01853	P70372	0.188611	0.238019	0.049408		Q9DCT2	Q99N95	0.0460176	0.074524	0.0285064
P20029	Q9CXY6	0.167493	0.0899629	-0.0775297		Q01853	P80313	0.221458	0.162503	-0.0589549		Q9DCT2	Q9CPP6	0.0457734	0.0436498	-0.00212358
P20029	Q9CYR0	0.16084	0.074811	-0.086029		Q01853	P80314	0.221458	0.19212	-0.0293376		Q9DCT2	Q9CQ75	0.0457734	0.0402394	-0.005534
P20029	Q9D1L9	0.154736	0.298291	0.143555		Q01853	P80315	0.221458	0.159579	-0.0618792		Q9DCT2	Q9CQ91	0.0460176	0.0343659	-0.0116517
P20029	Q9JKF1	0.167635	0.220013	0.0523783		Q01853	P80317	0.221458	0.186709	-0.0347492		Q9DCT2	Q9CQC7	0.0457734	0.0333195	-0.0124539
P20029	Q9Z1X4	0.153027	0.145214	-0.00781275		Q01853	P80318	0.221458	0.18383	-0.0376282		Q9DCT2	Q9CQH3	0.0460176	0.0344392	-0.0115784
P20029	Q9Z2X1	0.170898	0.370752	0.199854		Q01853	P84104	0.185132	0.076978	-0.108154		Q9DCT2	Q9CQJ8	0.0457734	0.0337469	-0.0120265
P20108	P58281	0.0341868	0.0576143	0.0234276		Q01853	Q01768	0.221458	0.0788594	-0.142598		Q9DCT2	Q9CQZ6	0.0462845	0.0362441	-0.0100404
P20108	P97371	0.0341868	0.185066	0.150879		Q01853	Q07076	0.221458	0.126833	-0.094625		Q9DCT2	Q9CXZ1	0.0457734	0.0526447	0.00687133
P20108	Q99LB2	0.0341868	0.0384364	0.00424967		Q01853	Q5SWU9	0.223462	0.345349	0.121887		Q9DCT2	Q9CYR0	0.0402345	0.074811	0.0345765
P20108	Q9CQ01	0.0378235	0.869336	0.831512		Q01853	Q60875	0.211438	0.392773	0.181335		Q9DCT2	Q9D6J5	0.0457734	0.0373211	-0.00845233
P20152	O70400	0.126368	0.183423	0.057055		Q01853	Q61081	0.223462	6.53779	6.31433		Q9DCT2	Q9D6J6	0.0457734	0.0466659	0.0008925
P20152	P14733	0.0987517	0.00688117	-0.0918705		Q01853	Q61187	0.207227	0.206738	-0.00048825		Q9DCT2	Q9DC69	0.0457734	0.0432888	-0.00248467
P20152	P63101	0.126368	0.136121	0.00975275		Q01853	Q61696	0.2169	0.150952	-0.0659485		Q9DCT2	Q9DCS9	0.0457734	0.036473	-0.00930042
P20152	P68134	0.10042	0.01994	-0.0804802		Q01853	Q63844	0.223462	0.182349	-0.0411132		Q9DCT2	Q9Z1P6	0.0457734	0.0358679	-0.0099055
P20152	Q01768	0.126368	0.0788594	-0.0475083		Q01853	Q64433	0.221458	0.0436803	-0.177778		Q9EPU0	P02088	0.468243	0.0249602	-0.443283
P20152	Q62523	0.126368	0.229006	0.102638		Q01853	Q64727	0.221458	0.0559612	-0.165497		Q9EPU0	P12970	0.468243	0.0968291	-0.371414
P20152	Q99MN1	0.136395	0.167761	0.0313659		Q01853	Q6ZWN5	0.221458	0.0972514	-0.124206		Q9EPU0	P23116	0.468243	0.265759	-0.202484
P20918	P08207	0.850781	0.0854	-0.765381		Q01853	Q76MZ3	0.221458	0.144594	-0.0768636		Q9EPU0	P58252	0.533317	0.144218	-0.389099
P20918	P14602	1.03381	0.163403	-0.870402		Q01853	Q7TMY8	0.223462	0.257519	0.0340576		Q9EPU0	P60122	0.468243	0.269467	-0.198776
P20918	P63038	1.03381	0.0362443	-0.997561		Q01853	Q7TPR4	0.216394	0.0963502	-0.120044		Q9EPU0	P62754	0.468243	0.0992249	-0.369018
P20918	Q61696	0.979688	0.150952	-0.828735		Q01853	Q8BL66	0.222363	0.221509	-0.000854		Q9EPU0	P62908	0.468243	0.097699	-0.370544
P21126	O54984	0.958692	0.150281	-0.808411		Q01853	Q8BP67	0.202756	0.115323	-0.0874328		Q9EPU0	Q6ZWX6	0.468243	0.223202	-0.245041
P21126	Q7TMY8	0.958692	0.307019	-0.651672		Q01853	Q8CIB5	0.221458	0.129356	-0.092102		Q9EPU0	Q8JZQ9	0.445467	0.226086	-0.219381
P21126	Q8BJU0	0.958692	0.496777	-0.461914		Q01853	Q8VCI5	0.223462	0.435498	0.212036		Q9EPU0	Q8R050	0.533317	0.111442	-0.421875
P21126	Q9Z1R2	0.958692	0.326977	-0.631714		Q01853	Q8VDJ3	0.216394	0.454004	0.23761		Q9EPU0	Q8VDJ3	0.468243	0.36604	-0.102203
P21550	P06745	0.0684377	0.0700146	0.00157692		Q01853	Q91YN9	0.22247	0.161542	-0.0609283		Q9EPU0	Q91VC3	0.251354	0.277265	0.02591
P21550	P52480	0.0684377	0.105395	0.0369569		Q01853	Q91YQ5	0.221458	0.151705	-0.0697531		Q9EPU0	Q99L45	0.404797	0.310681	-0.094116
P22892	P35585	0.229077	0.165051	-0.064026		Q01853	Q920B9	0.211438	0.257275	0.045837		Q9EPU0	Q9CXW4	0.229687	0.1125	-0.117187
P23116	O70194	0.225415	0.345288	0.119873		Q01853	Q99L47	0.221458	0.230842	0.00938417		Q9EPU0	Q9DCS9	0.468243	0.0387924	-0.429451
P23116	P09405	0.276532	0.275678	-0.000854625		Q01853	Q9CQR6	0.241193	0.223278	-0.017914		Q9EPU0	Q9WTM5	0.346427	0.354647	0.00821983
P23116	P60229	0.23453	0.184949	-0.0495808		Q01853	Q9CQV8	0.221458	0.139722	-0.0817361		Q9EPU0	Q9Z1Q2	0.553357	0.74043	0.187073
P23116	Q78ZA7	0.259493	0.249453	-0.0100403		Q01853	Q9CVB6	0.214902	0.0953948	-0.119507		Q9EQQ9	Q8CGY8	0.558301	0.323925	-0.234375
P23116	Q8JZQ9	0.228314	0.223202	-0.00511187		Q01853	Q9CYZ2	0.216427	0.276562	0.060135		Q9EQU5	P16858	0.351056	0.0793654	-0.271691
P23116	Q8R1B4	0.260596	0.269726	0.0091307		Q01853	Q9D1D4	0.202756	0.193433	-0.009323		Q9EQU5	P58389	0.354687	0.0883608	-0.266327
P23116	Q8VDD5	0.273328	0.219739	-0.053589		Q01853	Q9D4H8	0.207227	0.195874	-0.0113527		Q9EQU5	Q6P5F9	0.301343	0.107332	-0.194011
P23116	Q91WK2	0.228314	0.273938	0.0456236		Q01853	Q9D5V5	0.22247	0.213056	-0.0094145		Q9ER88	O88967	0.121594	0.307861	0.186267
P23116	Q99JX4	0.241162	0.656446	0.415284		Q01853	Q9DB05	0.218167	0.50311	0.284943		Q9ER88	Q61160	0.0924195	0.100486	0.00806683
P23116	Q9DCH4	0.265759	0.271497	0.00573737		Q01853	Q9ER88	0.221277	0.121594	-0.0996825		Q9ER88	Q91YJ5	0.121594	0.0725283	-0.049066
P23116	Q9EPU0	0.265759	0.468243	0.202484		Q01853	Q9JKF1	0.221458	0.220013	-0.0014445		Q9ERD7	Q921I1	0.055371	0.681836	0.626465
P23116	Q9QYA2	0.280184	0.051231	-0.228953		Q01853	Q9JLN9	0.19622	0.238151	0.041931		Q9ERD7	Q9D8N0	0.055371	0.117871	0.0625
P23116	Q9QZD9	0.260596	0.311035	0.0504394		Q01853	Q9QUM9	0.221458	0.122922	-0.0985361		Q9ERK4	Q8R081	0.25708	0.156372	-0.100708
P23116	Q9WUK2	0.260596	0.273901	0.0133056		Q01853	Q9QYC0	0.216394	0.269605	0.0532105		Q9ES83	Q8VDI7	0.105481	0.104108	-0.001373
P23116	Q9Z1D1	0.216077	0.208569	-0.00750725		Q01853	Q9R1P4	0.221458	0.106854	-0.114604		Q9JHL1	O88531	0.238477	0.199414	-0.039063
P23116	Q9Z2X1	0.266895	0.370752	0.103858		Q01853	Q9WTM5	0.22247	0.307874	0.0854036		Q9JHL1	P52196	0.24043	0.0483217	-0.192108
P23242	P42567	0.0963663	0.304802	0.208435		Q01853	Q9WTX5	0.227331	0.505835	0.278504		Q9JHL1	P61082	0.24043	0.254101	0.0136715
P23242	P49817	0.104606	0.0760367	-0.0285695		Q01853	Q9WTX6	0.226859	0.348909	0.12205		Q9JHL1	Q9QYA2	0.24043	0.049695	-0.190735
P23242	P62631	0.104606	0.103853	-0.00075275		Q01853	Q9Z1R2	0.227331	0.376147	0.148816		Q9JHL1	Q9Z0J0	0.238477	0.258984	0.020507
P23242	Q61187	0.0919615	0.206738	0.114777		Q02053	P61087	0.131115	0.181795	0.0506798		Q9JHU4	O08788	0.196216	0.194678	-0.0015379
P23242	Q9Z1P6	0.104606	0.0358679	-0.0687383		Q02053	P61089	0.12951	0.0798279	-0.0496824		Q9JHU4	O55106	0.193433	0.450391	0.256958
P23927	O55042	0.211377	0.042004	-0.169373		Q02053	Q3U1J4	0.124908	0.324524	0.199616		Q9JHU4	P26369	0.165356	0.200391	0.0350345
P23927	O70435	0.189872	0.133837	-0.0560354		Q02248	O08579	0.121274	0.231549	0.110275		Q9JHU4	P67871	0.193636	0.222811	0.029175
P23927	P14602	0.189872	0.163403	-0.0264691		Q02248	O35864	0.1479	0.129305	-0.0185955		Q9JHU4	Q8CGK3	0.220939	0.0576243	-0.163315
P23927	Q02248	0.189872	0.127789	-0.062083		Q02248	O88543	0.121625	0.155469	0.033844		Q9JHU4	Q8K4Z5	0.170565	5.39554	5.22498
P23927	Q99PR8	0.189872	0.124748	-0.0651247		Q02248	P11499	0.127789	0.184165	0.0563761		Q9JHU4	Q8R081	0.20393	0.156445	-0.0474852
P23927	Q9CZU6	0.189872	0.0315546	-0.158318		Q02248	P16125	0.127789	0.0998048	-0.0279845		Q9JHU4	Q8VHX6	0.196216	0.163171	-0.0330443
P23927	Q9JLV1	0.189872	0.216585	0.0267129		Q02248	P23927	0.127789	0.189872	0.062083		Q9JHU4	Q91WQ3	0.196216	0.213977	0.0177614
P24270	P51660	0.240531	0.148851	-0.0916799		Q02248	P26040	0.120935	0.135755	0.0148194		Q9JHU4	Q9D4H8	0.193433	0.17439	-0.019043
P24270	Q9DBM2	0.255261	0.104443	-0.150818		Q02248	P26231	0.130347	0.346558	0.216211		Q9JI46	P29758	0.134839	0.285504	0.150665
P24270	Q9Z2D6	0.193921	0.068036	-0.125885		Q02248	P30999	0.137128	0.532941	0.395813		Q9JI46	P62918	0.134839	0.0831725	-0.0516665
P24369	O35857	0.131445	0.0799377	-0.0515077		Q02248	P55284	0.124304	7.41396	7.28966		Q9JI46	Q6P1B1	0.134839	0.156186	0.021347
P24369	P21126	0.125958	0.958692	0.832733		Q02248	P60122	0.127789	0.241732	0.113942		Q9JI46	Q8VC19	0.140576	3.39375	3.25317
P24369	P46061	0.151807	0.784375	0.632568		Q02248	P62315	0.149243	0.070691	-0.0785523		Q9JI46	Q9D8N0	0.134839	0.103803	-0.0310365
P24369	Q8VCL2	0.133606	0.0565002	-0.0771059		Q02248	P63017	0.127789	0.122184	-0.005605		Q9JI91	P57780	0.0698547	0.183691	0.113837
P24369	Q921H8	0.134575	0.136406	0.00183117		Q02248	P63101	0.127789	0.136121	0.00833117		Q9JI91	Q811D0	0.0721939	0.123105	0.050911
P24547	P62754	0.307166	0.100342	-0.206824		Q02248	P70349	0.127789	0.0689566	-0.0588328		Q9JIF0	O70133	0.328473	0.299634	-0.028839
P24547	Q9CZM2	0.307166	0.0923829	-0.214783		Q02248	P70372	0.138532	0.238019	0.0994875		Q9JIF0	P60843	0.312842	0.33169	0.0188479
P25444	O35295	0.0887727	0.054715	-0.0340577		Q02248	P99027	0.127789	0.123146	-0.00464367		Q9JIF7	O55029	0.1974	0.209912	0.0125123
P25444	P62082	0.0857241	0.115588	0.0298641		Q02248	Q02257	0.127789	0.099235	-0.0285543		Q9JIF7	O89079	0.247235	0.313306	0.0660705
P25444	P62242	0.0853954	0.0912545	0.00585908		Q02248	Q62433	0.14082	0.247022	0.106201		Q9JIF7	Q5XJY5	0.1974	0.38553	0.188131
P25444	P62754	0.0853954	0.100944	0.0155487		Q02248	Q64152	0.149243	0.346753	0.197509		Q9JJ28	Q9D2G2	0.285515	0.029304	-0.256211
P25444	P62843	0.0704165	0.108472	0.0380555		Q02248	Q8VBV7	0.125714	0.113401	-0.0123138		Q9JJI8	P12970	0.121777	0.108691	-0.013086
P25444	P62908	0.0853954	0.0945557	0.00916025		Q02248	Q9QUR7	0.125714	0.21803	0.0923155		Q9JJI8	P14148	0.121777	0.0713563	-0.050421
P25444	P62960	0.08418	0.113232	0.029052		Q02248	Q9WTM5	0.132916	0.307874	0.174957		Q9JJI8	P25444	0.121777	0.0856385	-0.0361388
P25444	P62983	0.08418	0.10481	0.02063		Q02248	Q9WTX5	0.120935	0.505835	0.3849		Q9JJI8	P27659	0.121777	0.0805358	-0.0412415
P25444	P63276	0.0803729	0.101743	0.0213697		Q02248	Q9WTX6	0.114819	0.348909	0.23409		Q9JJI8	P47962	0.121777	0.0872072	-0.0345701
P25444	P63325	0.0802659	0.0918397	0.0115739		Q02248	Q9WV60	0.128817	0.143587	0.0147703		Q9JJI8	P62245	0.121777	0.0833619	-0.0384154
P25444	P97461	0.087689	0.102216	0.0145265		Q02257	P26231	0.0981934	0.346558	0.248364		Q9JJI8	P62754	0.121777	0.100342	-0.0214354
P25444	Q6ZWN5	0.0853954	0.0972514	0.011856		Q03265	O08917	0.0416443	0.151782	0.110138		Q9JJI8	P62852	0.138867	0.080273	-0.058594
P26039	O54890	0.142285	0.15498	0.012695		Q03265	P08249	0.0421926	0.0321806	-0.010012		Q9JJI8	P62858	0.114372	0.10778	-0.00659217
P26039	Q02053	0.180786	0.129284	-0.0515015		Q03265	P09103	0.0421926	0.20977	0.167577		Q9JJI8	P62918	0.121777	0.0840423	-0.037735
P26039	Q62165	0.180786	0.108661	-0.072125		Q03265	P09411	0.0421926	0.0583593	0.0161667		Q9JJI8	Q9CZX8	0.121777	0.0909303	-0.030847
P26040	P08032	0.135755	0.0446715	-0.091083		Q03265	P11499	0.0421926	0.184165	0.141973		Q9JJU8	Q9WUD1	0.212842	0.288281	0.075439
P26040	P26043	0.135755	0.200708	0.0649536		Q03265	P16627	0.04382	0.196729	0.152909		Q9JJV9	Q61235	0.479688	0.079663	-0.400025
P26040	Q9JHL1	0.141736	0.24043	0.098694		Q03265	P20029	0.0421926	0.167635	0.125443		Q9JK42	Q8BKZ9	0.165082	0.0378108	-0.127271
P26040	Q9JKF1	0.135755	0.221863	0.0861082		Q03265	P35980	0.0421926	0.0736714	0.0314788		Q9JK42	Q8BMF4	0.165082	0.03031	-0.134772
P26041	P35762	0.136694	0.206226	0.0695314		Q03265	P50516	0.0421926	0.119041	0.0768483		Q9JK53	P11087	0.0789915	0.041333	-0.0376585
P26231	Q02248	0.346558	0.130347	-0.216211		Q03265	P56480	0.0421926	0.0350973	-0.00709533		Q9JK53	Q05793	0.112375	0.0866872	-0.0256881
P26231	Q02257	0.346558	0.0981934	-0.248364		Q03265	P60843	0.0421926	0.331209	0.289017		Q9JK53	Q80X19	0.10418	0.15556	0.0513804
P26231	Q62261	0.364301	0.192944	-0.171356		Q03265	P62245	0.0421926	0.0821961	0.0400035		Q9JK53	Q8BMK4	0.107815	0.129918	0.0221025
P26231	Q64727	0.346558	0.0570374	-0.28952		Q03265	P62814	0.0421926	0.224858	0.182666		Q9JK53	Q99LB2	0.112375	0.0384364	-0.0739388
P26231	Q811D0	0.372713	0.117444	-0.255269		Q03265	P62908	0.0421926	0.0945557	0.0523631		Q9JKB1	P70398	0.073865	0.25575	0.181885
P26231	Q9QZQ1	0.383008	0.211072	-0.171936		Q03265	Q61696	0.0392425	0.150952	0.11171		Q9JKB1	Q62523	0.0787049	0.239685	0.16098
P26262	O08677	0.645948	0.571484	-0.0744635		Q03265	Q8VDD5	0.0413063	0.219739	0.178432		Q9JKB1	Q9ERK4	0.0787049	0.25669	0.177985
P26369	P61979	0.150098	0.224988	0.0748895		Q03265	Q91VR2	0.0421926	0.0304065	-0.0117861		Q9JKF1	P05132	0.220013	0.203137	-0.0168762
P26369	Q501J6	0.099805	0.429883	0.330078		Q03265	Q9D0M3	0.0421926	0.031313	-0.0108796		Q9JKF1	P31938	0.248425	0.255719	0.007294
P26369	Q60668	0.099805	0.107617	0.007812		Q03265	Q9D3D9	0.0421926	0.0312825	-0.0109101		Q9JKF1	P63085	0.217801	0.276807	0.059006
P26369	Q60930	0.150098	0.03349	-0.116608		Q03265	Q9DBG6	0.0421926	0.164604	0.122411		Q9JKF1	Q02248	0.220013	0.127789	-0.092224
P26369	Q8VH51	0.200391	1.87813	1.67773		Q04447	P07310	0.100799	0.0651978	-0.0356016		Q9JKF1	Q61879	0.206799	0.162445	-0.0443542
P26369	Q9CX86	0.150098	0.28938	0.139282		Q04736	Q08481	0.142163	0.455029	0.312866		Q9JKF1	Q63844	0.221216	0.182349	-0.0388672
P26516	O35226	0.171704	0.21337	0.0416662		Q04736	Q6ZWV3	0.142163	0.169263	0.0271		Q9JKF1	Q63932	0.250318	0.156099	-0.0942182
P26516	O35593	0.208448	0.13786	-0.0705875		Q05144	Q8JZQ2	0.181653	0.057507	-0.124146		Q9JKF1	Q8VI36	0.234402	0.134747	-0.0996549
P26516	O88685	0.14989	0.182288	0.0323974		Q05144	Q9WTX6	0.181653	0.253369	0.071716		Q9JKS4	Q61696	0.0781827	0.150952	0.0727692
P26516	P14685	0.14989	0.187976	0.0380859		Q05BC3	Q9ERD7	0.128247	0.055371	-0.072876		Q9JKS4	Q9JI91	0.0725474	0.0708079	-0.0017395
P26516	P52196	0.14989	0.0467591	-0.103131		Q06890	P06683	1.82988	51.8754	50.0455		Q9JKS4	Q9QUI0	0.0680055	0.307569	0.239563
P26516	P54775	0.14989	0.149048	-0.0008425		Q06890	P08113	1.83789	0.188464	-1.64943		Q9JKS4	Q9Z0J0	0.080457	0.258984	0.178527
P26516	P62192	0.162244	0.222516	0.060272		Q06890	P20029	1.81872	0.167635	-1.65108		Q9JLI8	O55111	0.247754	0.06651	-0.181244
P26516	P62196	0.14989	0.160321	0.0104309		Q06890	P52430	1.58125	0.40791	-1.17334		Q9JLI8	P35123	0.247754	0.153027	-0.094727
P26516	P62334	0.14989	0.192578	0.0426878		Q06890	Q8BH35	2.40937	0.885938	-1.52344		Q9JLI8	P62821	0.247754	0.168042	-0.079712
P26516	P70362	0.19502	0.260449	0.065429		Q06890	Q9JKR6	1.79512	0.172028	-1.62309		Q9JLI8	Q6PB66	0.247754	0.091168	-0.156586
P26516	P97372	0.110852	0.174735	0.0638835		Q07076	O35955	0.13079	0.132438	0.001648		Q9JLI8	Q8BU30	0.247754	0.122754	-0.125
P26516	Q3TXS7	0.162244	0.246342	0.0840985		Q07076	O88545	0.126706	0.141568	0.0148623		Q9JLI8	Q9Z1Q9	0.247754	0.063184	-0.18457
P26516	Q8BG32	0.14989	0.167432	0.0175415		Q07076	P08122	0.121024	0.0313588	-0.0896655		Q9JLN9	O55222	0.238151	0.0804108	-0.15774
P26516	Q8BJY1	0.14989	0.116241	-0.0336487		Q07076	P10126	0.126833	0.155525	0.0286917		Q9JLN9	P26883	0.238151	0.0858378	-0.152313
P26516	Q8K4Z5	0.164441	7.97346	7.80902		Q07076	P10605	0.126833	0.281771	0.154938		Q9JLN9	P42227	0.238151	0.556266	0.318115
P26516	Q8R5H1	0.153897	0.327588	0.173691		Q07076	P16858	0.126833	0.0781932	-0.0486397		Q9JLN9	P47962	0.238151	0.0847087	-0.153442
P26516	Q8VDI7	0.19502	0.104108	-0.090912		Q07076	P20152	0.126833	0.126368	-0.000465083		Q9JLN9	P50580	0.238151	0.133537	-0.104614
P26516	Q8VDM4	0.14989	0.196973	0.0470825		Q07076	P25444	0.126833	0.0853954	-0.0414374		Q9JLN9	P61255	0.238151	0.0364045	-0.201746
P26516	Q99JI4	0.14989	0.168597	0.0187072		Q07076	P35123	0.134127	0.605501	0.471375		Q9JLN9	P62754	0.238151	0.10192	-0.136231
P26516	Q9D8W5	0.162244	0.150975	-0.0112689		Q07076	P47963	0.126833	0.0777457	-0.0490872		Q9JLN9	P62874	0.195752	0.098767	-0.096985
P26516	Q9JMA1	0.162244	0.133389	-0.0288543		Q07076	P50516	0.126833	0.119041	-0.00779192		Q9JLN9	P62880	0.238151	0.0960917	-0.142059
P26516	Q9WVJ2	0.153897	0.289243	0.135345		Q07076	P52480	0.126833	0.105395	-0.0214382		Q9JLN9	P63101	0.238151	0.118909	-0.119242
P26638	Q9D0R2	0.22867	0.234245	0.00557433		Q07076	P54731	0.121594	0.142041	0.020447		Q9JLN9	Q3U1J4	0.238151	0.318718	0.0805667
P26883	Q62384	0.066357	0.207349	0.140992		Q07076	P56480	0.126833	0.0350973	-0.0917356		Q9JLN9	Q6P1F6	0.238151	0.105898	-0.132253
P26883	Q9JLN9	0.0858378	0.238151	0.152313		Q07076	P62880	0.126833	0.135485	0.00865208		Q9JLN9	Q8BFP9	0.238151	0.0616882	-0.176463
P27546	P60867	0.233024	0.0918192	-0.141205		Q07076	P80313	0.126833	0.162503	0.0356701		Q9JLN9	Q8BUV3	0.153516	0.159375	0.005859
P27659	P12970	0.0758891	0.103863	0.0279743		Q07076	Q8BH61	0.126833	0.158642	0.0318097		Q9JLN9	Q91VJ4	0.237988	0.417188	0.1792
P27659	P14131	0.0758891	0.0786102	0.00272108		Q07076	Q8K0E8	0.126833	1.09102	0.964183		Q9JLN9	Q922J3	0.238151	0.366081	0.12793
P27659	P14148	0.0758891	0.0730357	-0.00285333		Q07076	Q99JY0	0.126833	0.0678782	-0.0589547		Q9JLN9	Q9DBC7	0.238151	0.616813	0.378662
P27659	P14869	0.0758891	0.107215	0.0313263		Q07076	Q9D051	0.126833	0.0377827	-0.0890501		Q9JLN9	Q9DCH4	0.238151	0.25223	0.014079
P27659	P25444	0.0758891	0.0853954	0.00950633		Q07076	Q9ERD7	0.104443	0.055371	-0.049072		Q9JLT4	O88685	0.0438862	0.184735	0.140849
P27659	P47911	0.0758891	0.10132	0.0254312		Q07076	Q9Z0E6	0.133343	0.213834	0.0804905		Q9JLV1	A2AGT5	0.213147	0.496411	0.283264
P27659	P47962	0.0758891	0.0883708	0.0124817		Q07076	Q9Z1R2	0.132422	0.376147	0.243726		Q9JLV1	O09061	0.210339	0.117291	-0.093048
P27659	P51410	0.0758891	0.124081	0.0481923		Q07113	Q9DBG5	0.911328	0.248486	-0.662842		Q9JLV1	O09131	0.216585	0.104993	-0.111592
P27659	P60867	0.0758891	0.0831267	0.00723767		Q07456	P11276	1.01973	0.528638	-0.491089		Q9JLV1	O35350	0.21034	0.122174	-0.0881653
P27659	P62082	0.0703491	0.115588	0.0452391		Q08093	P10518	0.320996	0.138257	-0.182739		Q9JLV1	O35841	0.227246	0.162122	-0.0651245
P27659	P62242	0.0758891	0.0912545	0.0153654		Q08093	Q61553	0.320996	0.15376	-0.167236		Q9JLV1	O54946	0.218416	0.110293	-0.108124
P27659	P62245	0.0758891	0.0821961	0.006307		Q08093	Q62523	0.320996	0.175611	-0.145386		Q9JLV1	O55234	0.216585	0.120343	-0.0962424
P27659	P62267	0.0770875	0.0688414	-0.0082461		Q08093	Q9Z2A5	0.320996	0.290234	-0.030762		Q9JLV1	O70435	0.216585	0.133837	-0.0827483
P27659	P62754	0.0758891	0.100944	0.025055		Q08857	O54890	0.128369	0.15498	0.026611		Q9JLV1	O88342	0.214795	0.0845642	-0.130231
P27659	P62843	0.0695315	0.108472	0.0389405		Q08857	P09055	0.154131	0.176689	0.0225578		Q9JLV1	O88685	0.216585	0.184735	-0.0318501
P27659	P62908	0.0758891	0.0945557	0.0186666		Q08857	P50172	0.153515	0.259473	0.105957		Q9JLV1	O88712	0.212313	0.278678	0.0663655
P27659	P62918	0.0758891	0.0863311	0.010442		Q08857	P98156	0.141552	1.70186	1.5603		Q9JLV1	O89079	0.231885	0.313306	0.081421
P27659	Q9D8E6	0.0705535	0.0864073	0.0158537		Q08857	Q61739	0.149811	0.119684	-0.0301269		Q9JLV1	P06745	0.216585	0.0700146	-0.146571
P27773	P02469	0.181058	0.0500114	-0.131046		Q08879	P29268	0.409375	0.216992	-0.192383		Q9JLV1	P07356	0.216585	0.0678375	-0.148748
P27773	P08003	0.172131	0.18328	0.0111492		Q08879	Q8K0E8	0.530957	0.982617	0.45166		Q9JLV1	P07901	0.214795	0.142798	-0.0719971
P27773	P09055	0.178284	0.177857	-0.0004271		Q11011	Q9Z1Z2	0.0862548	0.340234	0.25398		Q9JLV1	P09103	0.216585	0.20977	-0.00681542
P27773	P20152	0.178284	0.122354	-0.0559295		Q2NL51	P05132	0.197217	0.219922	0.022705		Q9JLV1	P09405	0.220624	0.275678	0.0550537
P27773	P24369	0.178284	0.126514	-0.0517699		Q2VLH6	P67871	0.287427	0.262646	-0.024781		Q9JLV1	P09411	0.216585	0.0583593	-0.158226
P27773	Q04857	0.181058	0.0147255	-0.166332		Q3TCH7	O08579	0.271517	0.229809	-0.0417073		Q9JLV1	P10107	0.220142	0.26261	0.0424681
P27773	Q06890	0.178284	1.86621	1.68793		Q3TCH7	O35864	0.362663	0.129305	-0.233358		Q9JLV1	P10630	0.216585	0.315279	0.0986938
P27773	Q61739	0.170117	0.118962	-0.051155		Q3TCH7	O54962	0.30529	0.118115	-0.187174		Q9JLV1	P11499	0.216585	0.184165	-0.0324198
P27773	Q8BPB5	0.168408	0.120861	-0.0475467		Q3TCH7	O88543	0.277458	0.155632	-0.121826		Q9JLV1	P14602	0.216585	0.163403	-0.053182
P27773	Q9CZD3	0.178284	0.124066	-0.0542175		Q3TCH7	O88545	0.327527	0.141568	-0.185959		Q9JLV1	P14685	0.216585	0.186546	-0.0300393
P27773	Q9DBG6	0.178284	0.166504	-0.0117797		Q3TCH7	P07901	0.323071	0.139935	-0.183136		Q9JLV1	P16015	0.211255	0.200787	-0.0104675
P28063	P70398	0.236646	0.267407	0.0307615		Q3TCH7	Q01853	0.323144	0.216394	-0.10675		Q9JLV1	P16627	0.198803	0.196729	-0.0020745
P28352	O35344	31.7075	0.234876	-31.4726		Q3TCH7	Q02248	0.323144	0.138745	-0.184399		Q9JLV1	P16675	0.220898	0.813916	0.593018
P28352	P17095	0.114941	0.047101	-0.06784		Q3TCH7	Q3U1J4	0.284497	0.355176	0.070679		Q9JLV1	P17156	0.220624	0.101666	-0.118957
P28352	P42227	31.7075	0.795483	-30.912		Q3TCH7	Q61696	0.314526	0.150952	-0.163575		Q9JLV1	P18872	0.19978	0.104809	-0.0949708
P28352	Q8VIJ6	31.7075	0.17497	-31.5325		Q3TCH7	Q8VBV7	0.272778	0.113401	-0.159378		Q9JLV1	P19001	0.216259	0.115796	-0.100463
P28654	Q8BTM8	0.259574	0.114809	-0.144765		Q3TCH7	Q9CX34	0.277458	85.3519	85.0745		Q9JLV1	P20152	0.216585	0.126368	-0.0902175
P28656	P35979	0.316846	0.0781675	-0.238678		Q3THE2	P35980	21.6561	0.08066	-21.5755		Q9JLV1	P23591	0.229077	0.114209	-0.114868
P28656	P47911	0.316846	0.102246	-0.2146		Q3THE2	P47963	21.6561	0.0891645	-21.567		Q9JLV1	P25444	0.216585	0.0853954	-0.13119
P28656	P47962	0.316846	0.113477	-0.203369		Q3THE2	Q8VEM8	21.6561	0.0370758	-21.619		Q9JLV1	P26040	0.212256	0.135755	-0.0765013
P28656	P51410	0.316846	0.117749	-0.199097		Q3THE2	Q9CQC7	21.6561	0.0338458	-21.6223		Q9JLV1	P26883	0.220196	0.0863999	-0.133797
P28656	P62754	0.316846	0.1125	-0.204346		Q3THK7	P50247	0.511572	0.0437897	-0.467783		Q9JLV1	P27546	0.214754	0.233024	0.0182698
P28656	P62908	0.316846	0.093823	-0.223023		Q3THS6	P62908	1.66768	0.099642	-1.56803		Q9JLV1	P28656	0.198803	0.316846	0.118042
P28656	Q78ZA7	0.316846	0.227735	-0.0891115		Q3TJD7	P02088	0.0738035	0.019574	-0.0542295		Q9JLV1	P30115	0.214754	0.136995	-0.0777588
P28656	Q9CR57	0.316846	0.112683	-0.204163		Q3TJD7	Q8BHL8	0.062573	0.187756	0.125183		Q9JLV1	P37804	0.216585	0.0976737	-0.118912
P28656	Q9CZM2	0.316846	0.089673	-0.227173		Q3TXS7	B2RQC6	0.154736	0.406445	0.251709		Q9JLV1	P47941	0.216585	0.176737	-0.0398482
P28656	Q9D2G2	0.316846	0.032544	-0.284302		Q3TXS7	O35226	0.254826	0.37492	0.120094		Q9JLV1	P48036	0.216585	0.099693	-0.116892
P28656	Q9EQU5	0.316846	0.340162	0.0233155		Q3TXS7	P14685	0.22475	0.18446	-0.0402891		Q9JLV1	P48774	0.215918	0.0997804	-0.116138
P29268	Q01279	0.216992	0.457715	0.240723		Q3TXS7	P54728	0.24226	0.322858	0.0805972		Q9JLV1	P49722	0.216585	0.128534	-0.0880507
P29699	Q60676	22.1538	0.189486	-21.9644		Q3TXS7	P61290	0.2882	0.555615	0.267415		Q9JLV1	P51150	0.216585	0.373222	0.156637
P29758	P16675	0.221509	0.813916	0.592407		Q3TXS7	P62196	0.22475	0.159326	-0.0654234		Q9JLV1	P51881	0.216585	0.0335967	-0.182989
P30416	P07901	0.206555	0.142798	-0.0637574		Q3TXS7	P68368	0.22475	0.100146	-0.124603		Q9JLV1	P54227	0.219922	0.382031	0.162109
P30416	P11499	0.211957	0.184165	-0.0277914		Q3TXS7	P97371	0.22475	0.181714	-0.0430356		Q9JLV1	P56565	0.216585	0.159762	-0.0568237
P30416	P56565	0.211957	0.159762	-0.0521952		Q3TXS7	P97372	0.271435	0.166252	-0.105183		Q9JLV1	P61087	0.212313	0.181795	-0.0305175
P30416	Q60864	0.211957	0.154645	-0.057312		Q3TXS7	Q8BJY1	0.22475	0.118494	-0.106256		Q9JLV1	P61089	0.212256	0.0798279	-0.132428
P30416	Q61081	0.210999	6.53779	6.32679		Q3TXS7	Q8K4Z5	0.132519	5.39554	5.26302		Q9JLV1	P61290	0.211255	0.570996	0.359741
P30416	Q8BK64	0.211957	0.878842	0.666885		Q3TXS7	Q8VDM4	0.22475	0.194238	-0.0305112		Q9JLV1	P61922	0.216585	0.0862394	-0.130346
P30416	Q9CX34	0.210279	85.3519	85.1416		Q3TXS7	Q99JI4	0.22475	0.178168	-0.046582		Q9JLV1	P61979	0.216585	0.243665	0.0270792
P30416	Q9R1T2	0.233471	0.183301	-0.0501705		Q3TXS7	Q9CX56	0.138379	0.131115	-0.0072635		Q9JLV1	P61982	0.216585	0.127194	-0.0893908
P30999	P15116	0.532941	0.0843857	-0.448555		Q3U0V1	O35737	0.220654	0.384961	0.164307		Q9JLV1	P62192	0.220142	0.219189	-0.0009522
P30999	Q60598	0.231641	0.127515	-0.104126		Q3U1J4	O35864	0.387159	0.127453	-0.259705		Q9JLV1	P62196	0.216585	0.160367	-0.0562183
P31001	P80313	0.106417	0.162503	0.0560862		Q3U1J4	O88543	0.316983	0.155469	-0.161515		Q9JLV1	P62259	0.216585	0.107663	-0.108922
P31001	Q02257	0.106417	0.099235	-0.00718175		Q3U1J4	O88545	0.355339	0.129447	-0.225891		Q9JLV1	P62821	0.216585	0.185122	-0.0314637
P31001	Q60605	0.106417	0.191693	0.0852764		Q3U1J4	P29788	0.328214	1.79464	1.46643		Q9JLV1	P63017	0.216585	0.122184	-0.0944009
P31001	Q8VDM6	0.095288	0.313061	0.217774		Q3U1J4	P62082	0.289517	0.113126	-0.176392		Q9JLV1	P63028	0.21665	0.340503	0.123853
P31001	Q99JY0	0.106417	0.0678782	-0.0385386		Q3U1J4	Q02053	0.324524	0.124908	-0.199616		Q9JLV1	P63101	0.216585	0.136121	-0.0804648
P31938	O88653	0.099866	0.268994	0.169128		Q3U1J4	Q3TCH7	0.355176	0.284497	-0.070679		Q9JLV1	P63330	0.208935	0.206803	-0.00213212
P31938	P62259	0.255719	0.105298	-0.150421		Q3U1J4	Q8VBV7	0.378125	0.113401	-0.264725		Q9JLV1	P68254	0.216585	0.196418	-0.0201669
P31938	P63017	0.255719	0.129636	-0.126083		Q3U1J4	Q8VHX6	0.324524	0.155628	-0.168897		Q9JLV1	P68510	0.216585	0.222536	0.00595083
P31938	P63085	0.411573	0.394727	-0.0168455		Q3U1J4	Q9JLN9	0.318718	0.238151	-0.0805667		Q9JLV1	P70296	0.216585	0.0651977	-0.151388
P31938	P63101	0.255719	0.138287	-0.117432		Q3U1J4	Q9R0P9	0.201916	0.089795	-0.112121		Q9JLV1	P80313	0.216585	0.162503	-0.0540823
P31938	P70296	0.255719	0.07034	-0.185379		Q3U9G9	Q9Z2D6	0.087048	0.068036	-0.019012		Q9JLV1	P97315	0.212313	0.115023	-0.0972902
P31938	Q63932	0.411573	0.209119	-0.202454		Q3UIU2	Q91YT0	0.0388508	0.0565614	0.0177106		Q9JLV1	P97371	0.216585	0.185066	-0.0315194
P31938	Q9CQV8	0.255719	0.140058	-0.115662		Q3ULF4	Q9CQJ8	0.142468	0.0337469	-0.108721		Q9JLV1	P97372	0.215131	0.159879	-0.0552519
P32020	O35857	0.218774	0.0799377	-0.138837		Q3UM45	P62137	0.105664	0.285596	0.179932		Q9JLV1	P97384	0.212256	0.19469	-0.0175659
P32020	P21126	0.269238	0.958692	0.689454		Q3UTJ2	Q7TPR4	0.144458	0.0963502	-0.048108		Q9JLV1	P99026	0.215619	0.151204	-0.0644149
P32020	P49817	0.239372	0.0760367	-0.163335		Q501J6	O08810	0.397656	1.64143	1.24377		Q9JLV1	Q02053	0.216585	0.129402	-0.0871838
P32020	Q60930	0.239372	0.0360609	-0.203311		Q501J6	O70133	0.370964	0.31888	-0.0520837		Q9JLV1	Q3TJD7	0.208508	0.0738035	-0.134705
P32020	Q60931	0.239372	0.0389424	-0.200429		Q501J6	P26369	0.429883	0.099805	-0.330078		Q9JLV1	Q3UTJ2	0.216585	0.138359	-0.0782266
P32020	Q80UG5	0.253613	0.119849	-0.133764		Q501J6	P61979	0.348218	0.242505	-0.105713		Q9JLV1	Q60631	0.212256	0.384619	0.172363
P32020	Q8VCL2	0.240894	0.0565002	-0.184393		Q501J6	P63242	0.320996	0.171093	-0.149903		Q9JLV1	Q60932	0.216585	0.0334187	-0.183167
P32020	Q921H8	0.231315	0.136406	-0.0949093		Q501J6	P84104	0.27998	0.076978	-0.203002		Q9JLV1	Q61598	0.216585	0.121721	-0.0948638
P32020	Q9WUR2	0.239372	0.0405037	-0.198868		Q501J6	Q8K4Z5	0.282666	0.250561	-0.0321045		Q9JLV1	Q61696	0.213147	0.150952	-0.062195
P32233	O88456	0.324902	0.116772	-0.20813		Q58A65	Q62433	0.309766	0.234326	-0.0754395		Q9JLV1	Q62426	0.219922	0.104932	-0.11499
P32261	Q9WUM5	1.17126	0.0333652	-1.13789		Q5EG47	O54950	0.115063	0.138867	0.023804		Q9JLV1	Q64010	0.216585	0.154482	-0.0621032
P34022	Q6P5F9	0.148145	0.115552	-0.032593		Q5EG47	P11499	0.115063	0.197583	0.08252		Q9JLV1	Q64669	0.216585	0.0647603	-0.151825
P34884	O35864	0.0649027	0.129305	0.0644023		Q5EG47	P15532	0.115063	0.090771	-0.024292		Q9JLV1	Q6P1B1	0.210339	0.137639	-0.0727002
P35123	P54822	0.605501	0.098889	-0.506612		Q5EG47	P50580	0.115063	0.218213	0.10315		Q9JLV1	Q8BJ71	0.214184	0.0753908	-0.138794
P35123	Q7TMY8	0.605501	0.272859	-0.332642		Q5EG47	P62259	0.115063	0.122327	0.0072635		Q9JLV1	Q8BJY1	0.216585	0.117754	-0.0988311
P35235	P19096	0.155798	0.311084	0.155286		Q5EG47	P63101	0.115063	0.13728	0.022217		Q9JLV1	Q8C166	0.227897	0.154787	-0.07311
P35235	P42232	0.156726	0.205359	0.0486328		Q5EG47	P97855	0.115063	0.163037	0.047974		Q9JLV1	Q8R010	0.220142	0.154724	-0.0654174
P35486	Q8BKZ9	0.0419103	0.0378108	-0.00409942		Q5EG47	Q01853	0.115063	0.222363	0.1073		Q9JLV1	Q8VDM4	0.216585	0.194938	-0.021647
P35486	Q9D051	0.0419103	0.0377827	-0.0041275		Q5EG47	Q05D44	0.115063	0.313916	0.198853		Q9JLV1	Q8VDM6	0.207532	0.313061	0.10553
P35564	O08795	0.171674	0.28291	0.111237		Q5EG47	Q5SWU9	0.115063	0.3	0.184937		Q9JLV1	Q8VEK3	0.216585	0.197135	-0.0194498
P35564	P27773	0.165649	0.178284	0.0126344		Q5EG47	Q61081	0.115063	0.41499	0.299927		Q9JLV1	Q91YN9	0.215619	0.161542	-0.0540771
P35564	Q00898	0.147656	0.431836	0.28418		Q5FWK3	P63001	0.195496	0.121704	-0.0737916		Q9JLV1	Q99KB8	0.219751	0.0623841	-0.157367
P35564	Q9DBG6	0.158785	0.164604	0.00581883		Q5FWK3	Q9QUI0	0.159406	0.307569	0.148163		Q9JLV1	Q99L47	0.216585	0.230842	0.0142568
P35700	P08228	0.115776	0.0604521	-0.0553236		Q5XJY5	O89079	0.619092	0.388379	-0.230712		Q9JLV1	Q9CQD1	0.215619	0.143475	-0.0721435
P35700	P16858	0.115776	0.0781932	-0.0375825		Q5XJY5	Q9JIF7	0.38553	0.1974	-0.188131		Q9JLV1	Q9CQV8	0.216585	0.139722	-0.0768635
P35700	P21107	0.126416	0.079907	-0.046509		Q60597	O35435	0.0893006	0.0591492	-0.0301514		Q9JLV1	Q9CQW1	0.221509	0.213127	-0.00838217
P35700	P40142	0.115776	0.0750399	-0.0407358		Q60597	P35486	0.0893006	0.0430359	-0.0462647		Q9JLV1	Q9CR00	0.225537	0.152539	-0.072998
P35700	P46938	0.112012	0.386792	0.27478		Q60597	Q8BKZ9	0.0893006	0.0382966	-0.051004		Q9JLV1	Q9CVB6	0.218793	0.0953948	-0.123398
P35700	P54726	0.104687	0.16792	0.063233		Q60597	Q8BMF4	0.0893006	0.0307054	-0.0585952		Q9JLV1	Q9CX34	0.226676	85.3519	85.1252
P35700	P56399	0.115776	0.130129	0.0143532		Q60597	Q9CYR0	0.086011	0.074811	-0.0112		Q9JLV1	Q9CX56	0.225537	0.131115	-0.0944215
P35700	Q61171	0.115776	0.0918702	-0.0239055		Q60597	Q9D051	0.0893006	0.0386108	-0.0506898		Q9JLV1	Q9CYR6	0.219922	0.079541	-0.140381
P35700	Q8BWT1	0.115776	0.0324651	-0.0833106		Q60597	Q9D2G2	0.0893006	0.0308655	-0.0584351		Q9JLV1	Q9D1M0	0.220624	0.216687	-0.00393675
P35700	Q91VI7	0.115776	0.138796	0.0230203		Q60598	P21126	0.127515	1.15938	1.03186		Q9JLV1	Q9D832	0.216585	0.278821	0.0622357
P35762	O35286	0.2528	0.405469	0.152669		Q60598	P30999	0.127515	0.231641	0.104126		Q9JLV1	Q9D8W5	0.220142	0.157342	-0.0627992
P35762	O35737	0.251324	0.30586	0.0545353		Q60598	P61161	0.127515	0.121533	-0.005982		Q9JLV1	Q9JKB1	0.214795	0.0787049	-0.13609
P35762	P09055	0.206226	0.176733	-0.0294922		Q60598	Q99JY9	0.127515	0.143933	0.016418		Q9JLV1	Q9QUM9	0.216585	0.122922	-0.0936635
P35762	P09405	0.266898	0.333936	0.0670372		Q60598	Q9Z2I8	0.127515	0.113477	-0.014038		Q9JLV1	Q9R0N0	0.208935	0.0824098	-0.126526
P35762	P10126	0.206226	0.159576	-0.0466494		Q60631	A6X935	0.384619	1.80977	1.42515		Q9JLV1	Q9R1P1	0.220142	0.196539	-0.0236024
P35762	P10630	0.206226	0.329907	0.123681		Q60631	O08788	0.384619	0.194678	-0.189941		Q9JLV1	Q9R1T2	0.219922	0.183301	-0.036621
P35762	P14115	0.206226	0.0918459	-0.11438		Q60631	O88342	0.415295	0.0830581	-0.332237		Q9JLV1	Q9R1Z8	0.200757	0.096753	-0.104004
P35762	P14131	0.206226	0.0790771	-0.127149		Q60631	P01887	0.6125	32.3273	31.7148		Q9JLV1	Q9WTM5	0.215619	0.307874	0.0922547
P35762	P14869	0.206226	0.111835	-0.094391		Q60631	P03911	0.384619	0.0293121	-0.355307		Q9JLV1	Q9WTP6	0.216585	0.0293803	-0.187205
P35762	P16858	0.206226	0.0795959	-0.12663		Q60631	P06909	0.384619	1.06074	0.676123		Q9JLV1	Q9WTX5	0.212256	0.505835	0.293579
P35762	P18760	0.206226	0.204944	-0.0012819		Q60631	P07356	0.384619	0.0677674	-0.316852		Q9JLV1	Q9WU78	0.215918	0.163757	-0.0521607
P35762	P23116	0.206226	0.266895	0.0606689		Q60631	P09405	0.485872	0.333936	-0.151937		Q9JLV1	Q9WUD1	0.225537	0.288281	0.062744
P35762	P25444	0.206226	0.0856385	-0.120587		Q60631	P10922	0.195752	0.016911	-0.178841		Q9JLV1	Q9WUR2	0.216585	0.0405037	-0.176082
P35762	P32921	0.206226	0.121356	-0.0848695		Q60631	P11276	0.384619	0.811426	0.426806		Q9JLV1	Q9WVL0	0.216585	0.043703	-0.172882
P35762	P35979	0.206226	0.0866393	-0.119586		Q60631	P17182	0.384619	0.0635862	-0.321033		Q9JLV1	Q9Z0P5	0.220142	0.416358	0.196216
P35762	P45591	0.206226	0.115686	-0.0905395		Q60631	P20029	0.384619	0.170898	-0.213721		Q9JLV1	Q9Z0X1	0.216585	0.0328668	-0.183719
P35762	P47911	0.206226	0.103027	-0.103198		Q60631	P21614	0.384619	1.2082	0.823584		Q9JLV1	Q9Z1F9	0.215405	0.305696	0.0902912
P35762	P47962	0.206226	0.0872072	-0.119018		Q60631	P29699	0.431836	16.8464	16.4146		Q9JLV1	Q9Z2U0	0.210339	0.1405	-0.0698394
P35762	P47963	0.206226	0.0829347	-0.123291		Q60631	P35235	0.384619	0.161658	-0.222962		Q9JLV1	Q9Z2U1	0.216585	0.15289	-0.0636954
P35762	P52480	0.206226	0.106549	-0.0996766		Q60631	P39054	0.195752	0.115063	-0.080689		Q9JLV5	O35864	0.248608	0.129305	-0.119303
P35762	P57776	0.206226	0.20979	0.0035643		Q60631	P42567	0.228833	0.366407	0.137573		Q9JLV5	O55029	0.266186	0.232556	-0.03363
P35762	P57780	0.218839	0.187222	-0.0316165		Q60631	P43024	0.384619	0.0381196	-0.3465		Q9JLV5	O88342	0.23352	0.0845642	-0.148956
P35762	P60229	0.205762	0.15141	-0.0543517		Q60631	P51881	0.384619	0.0327514	-0.351868		Q9JLV5	O88543	0.254163	0.155469	-0.0986937
P35762	P60335	0.206226	0.259473	0.053247		Q60631	P61979	0.384619	0.250024	-0.134595		Q9JLV5	O88545	0.229962	0.141568	-0.088394
P35762	P60843	0.206226	0.341602	0.135376		Q60631	P61982	0.384619	0.131671	-0.252948		Q9JLV5	Q01853	0.248181	0.221458	-0.0267232
P35762	P61358	0.192436	0.103589	-0.0888472		Q60631	P62137	0.232739	0.285596	0.0528565		Q9JLV5	Q61160	0.208773	0.100486	-0.108286
P35762	P61979	0.206226	0.250024	0.0437987		Q60631	P62259	0.384619	0.11225	-0.272369		Q9JLV5	Q9QUI0	0.261792	0.307569	0.0457765
P35762	P62242	0.206226	0.0906126	-0.115613		Q60631	P63101	0.384619	0.140893	-0.243726		Q9JLV5	Q9QZQ8	0.208773	0.0453208	-0.163452
P35762	P62264	0.171063	0.0991485	-0.0719149		Q60631	P63328	0.242464	0.148877	-0.0935873		Q9JM76	P26040	0.249402	0.141217	-0.108185
P35762	P62267	0.218839	0.0716597	-0.147179		Q60631	P68254	0.384619	0.199762	-0.184857		Q9JM76	P61161	0.223553	0.138776	-0.0847779
P35762	P62270	0.206226	0.0781249	-0.128101		Q60631	P68510	0.384619	0.200989	-0.183631		Q9JM76	Q03249	0.198132	0.091107	-0.107025
[truncated: 591 more rows]
